# Supplementary material for: Cis-regulatory architecture of human ESC-derived hypothalamic neuron differentiation aids in variant-to-gene mapping of relevant complex traits
Source: Nat Commun. 2021 Nov 19;12:6749. doi: 10.1038/s41467-021-27001-4 (PMC8604959; doi:10.1038/s41467-021-27001-4)
Supplement: Supplementary file 4 — Supplementary Data 1 [file 41467_2021_27001_MOESM4_ESM.xls]

## Sheet: gtex_cors
Comp 1	Comp 2	Spearman Correlation
HN	Hypothalamus	0.719431
HN	Frontal Cortex	0.716047
HN	Anterior Cingulate Cortex	0.711191
HN	Cortex	0.70886
HN	Nucleus Accumbens	0.707298
HN	Cerebellar Hemisphere	0.701921
HN	Amygdala	0.70131
HN	Hippocampus	0.699667
HN	Caudate	0.698193
HN	Cerebellum	0.696891
HN	Putamen	0.691495
HN	Substantia Nigra	0.683036
HN	Pituitary	0.67475
HN	Spinal Cord	0.663385
HN	Cultured Fibroblasts	0.650849
HN	Colon- sigmoid	0.640714
HN	Esophagus Muscularis	0.632676
HN	Esophagus Gastro. Junct	0.632345
HN	Ovary	0.630211
HN	Uterus	0.62832
HN	Tibial Artery	0.622405
HN	Adrenal Gland	0.620686
HN	Ectocervix	0.619742
HN	Endocervix	0.6184
HN	Tibial Nerve	0.611927
HN	Bladder	0.611347
HN	Aorta	0.609834
HN	Heart- atrial appendage	0.607473
HN	Coronary Artery	0.605894
HN	Heart- left ventrical	0.605649
HN	Thyroid	0.602256
HN	Fallopian Tube	0.602142
HN	Prostate	0.600543
HN	Skeletal Muscle	0.600148
HN	Pancreas	0.596883
HN	Mammary	0.594284
HN	Vagina	0.592028
HN	Subcutaneous Adipose	0.591397
HN	Stomach	0.587802
HN	Viseral Omentum Adipose	0.586895
HN	Colon- transverse	0.577772
HN	Skin- sun exposed	0.577396
HN	Skin- not sun exposed	0.576965
HN	Esophagus Mucosa	0.570861
HN	Kidney- medulla	0.56885
HN	Salivary Gland	0.568625
HN	Cultured EBV Lymphocytes	0.564467
HN	Kidney- cortex	0.563047
HN	Lung	0.554493
HN	Small Intestines	0.545238
HN	Spleen	0.512388
HN	Liver	0.510882
HN	Whole Blood	0.493932
HN	Testis	0.401985
