# Supplementary material for: Cis-regulatory architecture of human ESC-derived hypothalamic neuron differentiation aids in variant-to-gene mapping of relevant complex traits
Source: Nat Commun. 2021 Nov 19;12:6749. doi: 10.1038/s41467-021-27001-4 (PMC8604959; doi:10.1038/s41467-021-27001-4)
Supplement: Supplementary file 5 — Supplementary Data 2 [file 41467_2021_27001_MOESM5_ESM.csv]

TF	celltype	p.bifet	FDR
CEBPE_MA0837.1	ESC	4.85E-13	9.95E-12
CEBPB_MA0466.2	ESC	4.88E-13	9.95E-12
Stat5a_MA1624.1	ESC	5.40E-13	9.95E-12
ATF2_MA1632.1	ESC	6.01E-13	9.95E-12
GSC2_MA0891.1	ESC	6.03E-13	9.95E-12
HES7_MA0822.1	HN	6.50E-13	9.95E-12
PITX3_MA0714.1	ESC	6.79E-13	9.95E-12
CREB1_MA0018.4	ESC	6.95E-13	9.95E-12
EGR1_MA0162.4	HN	6.99E-13	9.95E-12
NR1H4_MA1110.1	ESC	7.39E-13	9.95E-12
MEIS3_MA0775.1	ESC	7.50E-13	9.95E-12
ZNF148_MA1653.1	HN	7.78E-13	9.95E-12
MEIS2_MA0774.1	ESC	8.01E-13	9.95E-12
IRF7_MA0772.1	ESC	8.06E-13	9.95E-12
TFCP2_MA0145.3	ESC	8.10E-13	9.95E-12
ZIC4_MA0751.1	HN	8.17E-13	9.95E-12
ZIC5_MA1584.1	HN	8.20E-13	9.95E-12
ZIC3_MA0697.1	HN	8.22E-13	9.95E-12
PAX9_MA0781.1	ESC	8.23E-13	9.95E-12
MYBL1_MA0776.1	ESC	8.26E-13	9.95E-12
GSC_MA0648.1	ESC	8.28E-13	9.95E-12
MAZ_MA1522.1	HN	8.31E-13	9.95E-12
ZIC1_MA0696.1	HN	8.32E-13	9.95E-12
IKZF1_MA1508.1	ESC	8.45E-13	9.95E-12
ESR1_MA0112.3	ESC	8.50E-13	9.95E-12
KLF6_MA1517.1	HN	8.50E-13	9.95E-12
E2F3_MA0469.3	ESC	8.54E-13	9.95E-12
ZFP57_MA1583.1	HN	8.58E-13	9.95E-12
E2F6_MA0471.2	HN	8.59E-13	9.95E-12
Wt1_MA1627.1	HN	8.62E-13	9.95E-12
IRF8_MA0652.1	ESC	8.65E-13	9.95E-12
CTCF_MA0139.1	HN	8.66E-13	9.95E-12
TCFL5_MA0632.2	HN	8.82E-13	9.95E-12
BARHL1_MA0877.2	ESC	8.84E-13	9.95E-12
TFDP1_MA1122.1	HN	8.86E-13	9.95E-12
Nr5a2_MA0505.1	HN	8.87E-13	9.95E-12
JUN_MA0488.1	ESC	8.91E-13	9.95E-12
PITX1_MA0682.2	ESC	8.91E-13	9.95E-12
Ahr::Arnt_MA0006.1	HN	8.93E-13	9.95E-12
MAZ_MA1522.1	HP	8.93E-13	9.95E-12
IRF4_MA1419.1	ESC	8.94E-13	9.95E-12
GLIS2_MA0736.1	HN	8.96E-13	9.95E-12
RUNX1_MA0002.2	ESC	9.17E-13	9.95E-12
Klf1_MA0493.1	HP	9.19E-13	9.95E-12
ZNF263_MA0528.2	HN	9.26E-13	9.95E-12
HINFP_MA0131.2	HN	9.30E-13	9.95E-12
ZNF143_MA0088.2	ESC	9.31E-13	9.95E-12
NR4A2_MA0160.1	ESC	9.31E-13	9.95E-12
PLAGL2_MA1548.1	HN	9.33E-13	9.95E-12
ZBED1_MA0749.1	ESC	9.35E-13	9.95E-12
HSF2_MA0770.1	ESC	9.39E-13	9.95E-12
MYCN_MA0104.4	HN	9.40E-13	9.95E-12
ZNF682_MA1599.1	HN	9.43E-13	9.95E-12
CREM_MA0609.2	HN	9.44E-13	9.95E-12
ZBTB14_MA1650.1	HN	9.48E-13	9.95E-12
ZIC4_MA0751.1	HP	9.55E-13	9.95E-12
USF1_MA0093.3	ESC	9.56E-13	9.95E-12
KLF4_MA0039.4	HN	9.60E-13	9.95E-12
SMAD5_MA1557.1	ESC	9.61E-13	9.95E-12
CTCFL_MA1102.2	HN	9.61E-13	9.95E-12
ESRRA_MA0592.3	ESC	9.64E-13	9.95E-12
RUNX2_MA0511.2	ESC	9.64E-13	9.95E-12
E2F6_MA0471.2	HP	9.68E-13	9.95E-12
Ar_MA0007.3	ESC	9.70E-13	9.95E-12
TFAP2C_MA0524.2	HN	9.72E-13	9.95E-12
NFIC_MA0161.2	ESC	9.74E-13	9.95E-12
KLF9_MA1107.2	HN	9.75E-13	9.95E-12
NR6A1_MA1541.1	ESC	9.75E-13	9.95E-12
NFYB_MA0502.2	HN	9.77E-13	9.95E-12
MITF_MA0620.3	ESC	9.78E-13	9.95E-12
GLI2_MA0734.2	HN	9.80E-13	9.95E-12
HIF1A_MA1106.1	HN	9.81E-13	9.95E-12
VEZF1_MA1578.1	HN	9.82E-13	9.95E-12
NR2F2_MA1111.1	ESC	9.82E-13	9.95E-12
TFAP2B_MA0811.1	HP	9.85E-13	9.95E-12
MEIS1_MA0498.2	ESC	9.91E-13	9.95E-12
RXRG_MA0856.1	ESC	9.91E-13	9.95E-12
TCF3_MA0522.3	HP	9.91E-13	9.95E-12
ZNF682_MA1599.1	HP	9.91E-13	9.95E-12
ARNT::HIF1A_MA0259.1	HN	9.92E-13	9.95E-12
ZNF740_MA0753.2	HN	9.99E-13	9.95E-12
Plagl1_MA1615.1	HP	9.99E-13	9.95E-12
GLI3_MA1491.1	HN	1.00E-12	9.95E-12
PPARG_MA0066.1	ESC	1.00E-12	9.95E-12
MYC_MA0147.3	HN	1.00E-12	9.95E-12
NFYA_MA0060.3	HN	1.00E-12	9.95E-12
NR2C2_MA0504.1	HN	1.00E-12	9.95E-12
KLF17_MA1514.1	HN	1.00E-12	9.95E-12
Ebf2_MA1604.1	HP	1.01E-12	9.95E-12
ZIC1_MA0696.1	HP	1.01E-12	9.95E-12
NHLH2_MA1529.1	HN	1.01E-12	9.95E-12
TFAP2C_MA0524.2	HP	1.01E-12	9.95E-12
ESRRA_MA0592.3	HN	1.01E-12	9.95E-12
REST_MA0138.2	HN	1.01E-12	9.95E-12
NHLH2_MA1529.1	HP	1.02E-12	9.95E-12
HNF4G_MA0484.2	ESC	1.02E-12	9.95E-12
NFKB1_MA0105.4	ESC	1.02E-12	9.95E-12
NR1D1_MA1531.1	ESC	1.02E-12	9.95E-12
VEZF1_MA1578.1	HP	1.03E-12	9.95E-12
KLF4_MA0039.4	HP	1.03E-12	9.95E-12
TFAP2B_MA0811.1	HN	1.03E-12	9.95E-12
MZF1_MA0056.2	ESC	1.03E-12	9.95E-12
PLAG1_MA0163.1	HN	1.03E-12	9.95E-12
EBF1_MA0154.4	HP	1.03E-12	9.95E-12
Hand1::Tcf3_MA0092.1	ESC	1.04E-12	9.95E-12
PKNOX1_MA0782.2	ESC	1.04E-12	9.95E-12
ZNF263_MA0528.2	HP	1.04E-12	9.95E-12
NR1D2_MA1532.1	ESC	1.04E-12	9.95E-12
ZNF740_MA0753.2	HP	1.04E-12	9.95E-12
HES6_MA1493.1	ESC	1.05E-12	9.95E-12
PROX1_MA0794.1	ESC	1.05E-12	9.95E-12
REST_MA0138.2	HP	1.05E-12	9.95E-12
Rxra_MA0512.2	ESC	1.06E-12	9.95E-12
ZSCAN4_MA1155.1	ESC	1.06E-12	9.95E-12
Nr5a2_MA0505.1	ESC	1.06E-12	9.95E-12
ZEB1_MA0103.3	HN	1.07E-12	9.95E-12
PLAGL2_MA1548.1	HP	1.07E-12	9.95E-12
SCRT2_MA0744.2	ESC	1.07E-12	9.95E-12
RREB1_MA0073.1	ESC	1.07E-12	9.95E-12
SNAI3_MA1559.1	ESC	1.08E-12	9.95E-12
GFI1_MA0038.2	ESC	1.08E-12	9.95E-12
OSR1_MA1542.1	ESC	1.08E-12	9.95E-12
Zic1::Zic2_MA1628.1	HP	1.08E-12	9.95E-12
ZNF354C_MA0130.1	ESC	1.08E-12	9.95E-12
Plagl1_MA1615.1	HN	1.09E-12	9.95E-12
HIC2_MA0738.1	ESC	1.09E-12	9.95E-12
CLOCK_MA0819.1	ESC	1.09E-12	9.95E-12
MAFA_MA1521.1	ESC	1.10E-12	9.95E-12
CEBPG_MA0838.1	ESC	1.10E-12	9.95E-12
ESRRB_MA0141.3	ESC	1.10E-12	9.95E-12
SOX12_MA1561.1	ESC	1.10E-12	9.95E-12
NR1H4::RXRA_MA1146.1	ESC	1.11E-12	9.95E-12
TCF7L1_MA1421.1	ESC	1.11E-12	9.95E-12
TBX18_MA1565.1	ESC	1.11E-12	9.95E-12
Znf423_MA0116.1	ESC	1.11E-12	9.95E-12
Sox3_MA0514.1	ESC	1.11E-12	9.95E-12
NFIA_MA0670.1	ESC	1.13E-12	9.95E-12
HSF4_MA0771.1	ESC	1.13E-12	9.95E-12
NEUROD1_MA1109.1	ESC	1.13E-12	9.95E-12
STAT1_MA0137.3	ESC	1.13E-12	9.95E-12
ZBTB26_MA1579.1	ESC	1.13E-12	9.95E-12
RFX3_MA0798.2	ESC	1.13E-12	9.95E-12
TFDP1_MA1122.1	HP	1.14E-12	9.95E-12
PPARD_MA1550.1	ESC	1.14E-12	9.95E-12
NFIX_MA0671.1	ESC	1.14E-12	9.95E-12
RFX2_MA0600.2	ESC	1.14E-12	9.95E-12
RELB_MA1117.1	ESC	1.14E-12	9.95E-12
BACH1_MA1633.1	ESC	1.15E-12	9.95E-12
ZNF382_MA1594.1	ESC	1.15E-12	9.95E-12
Stat5a::Stat5b_MA0519.1	ESC	1.15E-12	9.95E-12
PBX3_MA1114.1	ESC	1.15E-12	9.95E-12
Hic1_MA0739.1	ESC	1.16E-12	9.95E-12
ZNF75D_MA1601.1	ESC	1.16E-12	9.95E-12
EBF3_MA1637.1	HP	1.16E-12	9.95E-12
TBX20_MA0689.1	ESC	1.16E-12	9.95E-12
ZBTB12_MA1649.1	ESC	1.16E-12	9.95E-12
NRF1_MA0506.1	HP	1.17E-12	9.95E-12
ZNF528_MA1597.1	ESC	1.17E-12	9.95E-12
KLF15_MA1513.1	HN	1.17E-12	9.95E-12
PAX1_MA0779.1	ESC	1.17E-12	9.95E-12
Nr2f6_MA0677.1	ESC	1.17E-12	9.95E-12
Bach1::Mafk_MA0591.1	ESC	1.17E-12	9.95E-12
BHLHE41_MA0636.1	ESC	1.18E-12	9.95E-12
ETV1_MA0761.2	ESC	1.18E-12	9.95E-12
STAT3_MA0144.2	ESC	1.18E-12	9.95E-12
ZNF341_MA1655.1	ESC	1.20E-12	9.95E-12
MYB_MA0100.3	ESC	1.20E-12	9.95E-12
CTCF_MA0139.1	HP	1.20E-12	9.95E-12
Stat5b_MA1625.1	ESC	1.21E-12	9.95E-12
NFIB_MA1643.1	ESC	1.21E-12	9.95E-12
NR5A1_MA1540.1	ESC	1.21E-12	9.95E-12
SPIB_MA0081.2	ESC	1.21E-12	9.95E-12
YY1_MA0095.2	ESC	1.21E-12	9.95E-12
EHF_MA0598.3	ESC	1.22E-12	9.95E-12
ELF3_MA0640.2	ESC	1.22E-12	9.95E-12
Prdm15_MA1616.1	ESC	1.22E-12	9.95E-12
Esrrg_MA0643.1	ESC	1.22E-12	9.95E-12
CTCFL_MA1102.2	HP	1.23E-12	9.95E-12
NFYC_MA1644.1	ESC	1.23E-12	9.95E-12
ZBTB14_MA1650.1	HP	1.23E-12	9.95E-12
PPARA::RXRA_MA1148.1	ESC	1.23E-12	9.95E-12
IRF5_MA1420.1	ESC	1.23E-12	9.95E-12
MSC_MA0665.1	ESC	1.24E-12	9.95E-12
Stat4_MA0518.1	ESC	1.24E-12	9.95E-12
NR4A2::RXRA_MA1147.1	ESC	1.24E-12	9.95E-12
SPI1_MA0080.5	ESC	1.25E-12	9.95E-12
ZNF282_MA1154.1	ESC	1.25E-12	9.95E-12
GABPA_MA0062.3	ESC	1.26E-12	9.95E-12
ISL2_MA0914.1	ESC	1.26E-12	9.95E-12
NFYA_MA0060.3	ESC	1.26E-12	9.95E-12
OVOL1_MA1544.1	ESC	1.26E-12	9.95E-12
ZFP42_MA1651.1	ESC	1.26E-12	9.95E-12
TFE3_MA0831.2	ESC	1.26E-12	9.95E-12
ZBTB18_MA0698.1	ESC	1.27E-12	9.95E-12
KLF6_MA1517.1	ESC	1.27E-12	9.95E-12
IRF3_MA1418.1	ESC	1.27E-12	9.95E-12
HOXA9_MA0594.2	ESC	1.28E-12	9.95E-12
ZKSCAN5_MA1652.1	ESC	1.28E-12	9.95E-12
TFEB_MA0692.1	ESC	1.28E-12	9.95E-12
THAP11_MA1573.1	ESC	1.28E-12	9.95E-12
ELF1_MA0473.3	ESC	1.29E-12	9.95E-12
NR2C1_MA1535.1	ESC	1.29E-12	9.95E-12
KLF15_MA1513.1	HP	1.29E-12	9.95E-12
ETV4_MA0764.2	ESC	1.30E-12	9.95E-12
RARA::RXRA_MA0159.1	ESC	1.30E-12	9.95E-12
ZNF684_MA1600.1	ESC	1.30E-12	9.95E-12
ATF6_MA1466.1	ESC	1.30E-12	9.95E-12
ZSCAN29_MA1602.1	ESC	1.31E-12	9.95E-12
Ascl2_MA0816.1	ESC	1.31E-12	9.95E-12
SNAI1_MA1558.1	ESC	1.31E-12	9.95E-12
ESR2_MA0258.2	ESC	1.31E-12	9.95E-12
RELA_MA0107.1	ESC	1.31E-12	9.95E-12
MYOG_MA0500.2	ESC	1.31E-12	9.95E-12
MYOD1_MA0499.2	ESC	1.33E-12	9.95E-12
OTX1_MA0711.1	ESC	1.33E-12	9.95E-12
Pparg::Rxra_MA0065.2	ESC	1.34E-12	9.95E-12
Npas2_MA0626.1	ESC	1.34E-12	9.95E-12
MSANTD3_MA1523.1	ESC	1.35E-12	9.95E-12
MNT_MA0825.1	HN	1.36E-12	9.95E-12
MAX::MYC_MA0059.1	ESC	1.36E-12	9.95E-12
ZNF16_MA1654.1	ESC	1.36E-12	9.95E-12
GLIS3_MA0737.1	ESC	1.37E-12	9.95E-12
THRB_MA1574.1	ESC	1.37E-12	9.95E-12
Klf1_MA0493.1	ESC	1.38E-12	9.95E-12
NR1I2_MA1533.1	ESC	1.39E-12	9.95E-12
REL_MA0101.1	ESC	1.39E-12	9.95E-12
RFX1_MA0509.2	ESC	1.40E-12	9.95E-12
Zic2_MA1629.1	ESC	1.41E-12	9.95E-12
RBPJ_MA1116.1	ESC	1.41E-12	9.95E-12
MTF1_MA0863.1	ESC	1.41E-12	9.95E-12
FERD3L_MA1485.1	ESC	1.42E-12	9.95E-12
MLXIPL_MA0664.1	ESC	1.42E-12	9.95E-12
ASCL1_MA1100.2	ESC	1.42E-12	9.95E-12
ELF5_MA0136.2	ESC	1.42E-12	9.95E-12
HEY2_MA0649.1	ESC	1.43E-12	9.95E-12
NFKB2_MA0778.1	ESC	1.44E-12	9.95E-12
Tcf12_MA0521.1	ESC	1.44E-12	9.95E-12
THAP1_MA0597.1	ESC	1.44E-12	9.95E-12
E2F8_MA0865.1	ESC	1.45E-12	9.95E-12
RFX5_MA0510.2	ESC	1.45E-12	9.95E-12
BHLHE40_MA0464.2	ESC	1.45E-12	9.95E-12
E2F2_MA0864.2	ESC	1.45E-12	9.95E-12
NFATC2_MA0152.1	ESC	1.46E-12	9.95E-12
MLX_MA0663.1	ESC	1.46E-12	9.95E-12
CREB3L1_MA0839.1	ESC	1.46E-12	9.95E-12
KLF2_MA1515.1	ESC	1.46E-12	9.95E-12
ETV2_MA0762.1	ESC	1.46E-12	9.95E-12
MYBL2_MA0777.1	ESC	1.46E-12	9.95E-12
ATF3_MA0605.2	ESC	1.46E-12	9.95E-12
Arntl_MA0603.1	ESC	1.47E-12	9.95E-12
NFYB_MA0502.2	ESC	1.48E-12	9.95E-12
Creb5_MA0840.1	ESC	1.49E-12	9.95E-12
ARNT2_MA1464.1	ESC	1.49E-12	9.95E-12
FOSB::JUN_MA1127.1	ESC	1.49E-12	9.95E-12
Pax2_MA0067.1	ESC	1.49E-12	9.95E-12
IRF6_MA1509.1	ESC	1.50E-12	9.95E-12
MNT_MA0825.1	ESC	1.50E-12	9.95E-12
GMEB2_MA0862.1	ESC	1.51E-12	9.95E-12
RFX4_MA0799.1	ESC	1.52E-12	9.95E-12
TCF4_MA0830.2	ESC	1.52E-12	9.95E-12
BCL6_MA0463.2	ESC	1.52E-12	9.95E-12
TFAP2A_MA0003.4	ESC	1.53E-12	9.95E-12
MAX_MA0058.3	ESC	1.53E-12	9.95E-12
ATF7_MA0834.1	ESC	1.53E-12	9.95E-12
CREM_MA0609.2	ESC	1.54E-12	9.95E-12
TFEC_MA0871.2	ESC	1.54E-12	9.95E-12
RARA::RXRG_MA1149.1	ESC	1.55E-12	9.95E-12
NHLH1_MA0048.2	ESC	1.55E-12	9.95E-12
EBF1_MA0154.4	ESC	1.55E-12	9.95E-12
Ebf2_MA1604.1	ESC	1.56E-12	9.95E-12
ZNF24_MA1124.1	ESC	1.57E-12	9.95E-12
GCM1_MA0646.1	ESC	1.58E-12	9.95E-12
RFX7_MA1554.1	ESC	1.58E-12	9.95E-12
SPDEF_MA0686.1	ESC	1.58E-12	9.95E-12
GLI2_MA0734.2	ESC	1.58E-12	9.95E-12
ZNF449_MA1656.1	ESC	1.60E-12	9.95E-12
Zic1::Zic2_MA1628.1	ESC	1.60E-12	9.95E-12
ERF_MA0760.1	ESC	1.61E-12	9.95E-12
ELF4_MA0641.1	ESC	1.61E-12	9.95E-12
Mlxip_MA0622.1	ESC	1.61E-12	9.95E-12
ETS2_MA1484.1	ESC	1.61E-12	9.95E-12
HEY1_MA0823.1	ESC	1.61E-12	9.95E-12
SOHLH2_MA1560.1	ESC	1.62E-12	9.95E-12
GLI3_MA1491.1	ESC	1.62E-12	9.95E-12
Creb3l2_MA0608.1	ESC	1.62E-12	9.95E-12
REST_MA0138.2	ESC	1.62E-12	9.95E-12
ETV6_MA0645.1	ESC	1.62E-12	9.95E-12
XBP1_MA0844.1	ESC	1.63E-12	9.95E-12
GCM2_MA0767.1	ESC	1.63E-12	9.95E-12
ETS1_MA0098.3	ESC	1.63E-12	9.95E-12
KLF13_MA0657.1	ESC	1.63E-12	9.95E-12
EBF3_MA1637.1	ESC	1.63E-12	9.95E-12
KLF5_MA0599.1	ESC	1.64E-12	9.95E-12
MYC_MA0147.3	ESC	1.64E-12	9.95E-12
MYCN_MA0104.4	ESC	1.64E-12	9.95E-12
ETV5_MA0765.2	ESC	1.64E-12	9.95E-12
Atf1_MA0604.1	ESC	1.64E-12	9.95E-12
OVOL2_MA1545.1	ESC	1.65E-12	9.95E-12
TCF3_MA0522.3	ESC	1.65E-12	9.95E-12
ERG_MA0474.2	ESC	1.65E-12	9.95E-12
Arnt_MA0004.1	ESC	1.66E-12	9.95E-12
NHLH2_MA1529.1	ESC	1.66E-12	9.95E-12
E2F4_MA0470.2	ESC	1.67E-12	9.95E-12
FEV_MA0156.2	ESC	1.67E-12	9.95E-12
ETV3_MA0763.1	ESC	1.68E-12	9.95E-12
NR2C2_MA0504.1	ESC	1.69E-12	9.95E-12
ELK3_MA0759.1	ESC	1.69E-12	9.95E-12
PAX5_MA0014.3	ESC	1.69E-12	9.95E-12
TFAP2E_MA1569.1	ESC	1.70E-12	9.95E-12
ELF2_MA1483.1	ESC	1.70E-12	9.95E-12
CREB3_MA0638.1	ESC	1.70E-12	9.95E-12
KLF9_MA1107.2	ESC	1.70E-12	9.95E-12
INSM1_MA0155.1	ESC	1.70E-12	9.95E-12
FLI1_MA0475.2	ESC	1.70E-12	9.95E-12
Klf12_MA0742.1	ESC	1.70E-12	9.95E-12
ZEB1_MA0103.3	ESC	1.71E-12	9.95E-12
ZNF682_MA1599.1	ESC	1.71E-12	9.95E-12
ZBTB7C_MA0695.1	ESC	1.72E-12	9.95E-12
TFAP2C_MA0524.2	ESC	1.72E-12	9.95E-12
HIF1A_MA1106.1	ESC	1.73E-12	9.95E-12
SP4_MA0685.1	ESC	1.73E-12	9.95E-12
ARNT::HIF1A_MA0259.1	ESC	1.73E-12	9.95E-12
Znf281_MA1630.1	ESC	1.73E-12	9.95E-12
CENPB_MA0637.1	ESC	1.73E-12	9.95E-12
HES2_MA0616.2	ESC	1.73E-12	9.95E-12
CTCFL_MA1102.2	ESC	1.73E-12	9.95E-12
ELK1_MA0028.2	ESC	1.74E-12	9.95E-12
PLAG1_MA0163.1	ESC	1.74E-12	9.95E-12
ELK4_MA0076.2	ESC	1.74E-12	9.95E-12
KLF16_MA0741.1	ESC	1.74E-12	9.95E-12
ZBTB7B_MA0694.1	ESC	1.75E-12	9.95E-12
SP3_MA0746.2	ESC	1.75E-12	9.95E-12
Zfx_MA0146.2	ESC	1.75E-12	9.95E-12
SP2_MA0516.2	ESC	1.75E-12	9.95E-12
CREB3L4_MA1474.1	ESC	1.75E-12	9.95E-12
KLF14_MA0740.1	ESC	1.75E-12	9.95E-12
Plagl1_MA1615.1	ESC	1.76E-12	9.95E-12
KLF4_MA0039.4	ESC	1.76E-12	9.95E-12
KLF17_MA1514.1	ESC	1.76E-12	9.95E-12
EGR4_MA0733.1	ESC	1.76E-12	9.95E-12
KLF11_MA1512.1	ESC	1.77E-12	9.95E-12
ZNF263_MA0528.2	ESC	1.77E-12	9.95E-12
ZBTB14_MA1650.1	ESC	1.77E-12	9.95E-12
ZNF148_MA1653.1	ESC	1.77E-12	9.95E-12
TCFL5_MA0632.2	ESC	1.77E-12	9.95E-12
SP1_MA0079.4	ESC	1.77E-12	9.95E-12
ZBTB7A_MA0750.2	ESC	1.77E-12	9.95E-12
E2F1_MA0024.3	ESC	1.78E-12	9.95E-12
ZNF740_MA0753.2	ESC	1.78E-12	9.95E-12
ZFP57_MA1583.1	ESC	1.78E-12	9.95E-12
HINFP_MA0131.2	ESC	1.79E-12	9.95E-12
TFAP2B_MA0811.1	ESC	1.79E-12	9.95E-12
YY2_MA0748.2	ESC	1.79E-12	9.95E-12
GLIS2_MA0736.1	ESC	1.79E-12	9.95E-12
KLF3_MA1516.1	ESC	1.79E-12	9.95E-12
NKX2-2_MA1645.1	ESC	1.79E-12	9.95E-12
SP8_MA0747.1	ESC	1.79E-12	9.95E-12
VEZF1_MA1578.1	ESC	1.79E-12	9.95E-12
Ahr::Arnt_MA0006.1	ESC	1.79E-12	9.95E-12
Gmeb1_MA0615.1	ESC	1.79E-12	9.95E-12
PLAGL2_MA1548.1	ESC	1.79E-12	9.95E-12
KLF10_MA1511.1	ESC	1.80E-12	9.95E-12
EGR3_MA0732.1	ESC	1.80E-12	9.95E-12
ZIC1_MA0696.1	ESC	1.80E-12	9.95E-12
ZIC4_MA0751.1	ESC	1.80E-12	9.95E-12
E2F6_MA0471.2	ESC	1.80E-12	9.95E-12
HES1_MA1099.2	ESC	1.80E-12	9.95E-12
CTCF_MA0139.1	ESC	1.80E-12	9.95E-12
EGR1_MA0162.4	ESC	1.81E-12	9.95E-12
KLF15_MA1513.1	ESC	1.81E-12	9.95E-12
SP9_MA1564.1	ESC	1.81E-12	9.95E-12
TFDP1_MA1122.1	ESC	1.81E-12	9.95E-12
ZIC5_MA1584.1	ESC	1.82E-12	9.95E-12
Wt1_MA1627.1	ESC	1.82E-12	9.95E-12
EGR2_MA0472.2	ESC	1.82E-12	9.95E-12
ZBTB33_MA0527.1	ESC	1.82E-12	9.95E-12
ZIC3_MA0697.1	ESC	1.83E-12	9.99E-12
MAZ_MA1522.1	ESC	1.84E-12	1.00E-11
NFYC_MA1644.1	HN	1.84E-12	1.00E-11
NRF1_MA0506.1	ESC	1.85E-12	1.00E-11
PAX6_MA0069.1	ESC	2.58E-12	1.39E-11
ZKSCAN1_MA1585.1	ESC	2.84E-12	1.53E-11
TFAP2A_MA0003.4	HP	2.91E-12	1.56E-11
OSR2_MA1646.1	ESC	3.16E-12	1.69E-11
ZNF652_MA1657.1	ESC	3.41E-12	1.82E-11
Stat6_MA0520.1	ESC	3.90E-12	2.08E-11
TFEC_MA0871.2	HN	4.06E-12	2.16E-11
ZBTB7C_MA0695.1	HP	4.14E-12	2.20E-11
Mlxip_MA0622.1	HN	4.37E-12	2.31E-11
TWIST1_MA1123.2	ESC	6.31E-12	3.33E-11
MAX_MA0058.3	HN	6.51E-12	3.43E-11
ATF2_MA1632.1	HN	7.75E-12	4.07E-11
NR2C2_MA0504.1	HP	8.33E-12	4.36E-11
HOXD10_MA1506.1	ESC	9.57E-12	4.99E-11
MAF_MA1520.1	ESC	9.92E-12	5.16E-11
HES7_MA0822.1	ESC	1.10E-11	5.69E-11
RXRB_MA0855.1	ESC	1.13E-11	5.88E-11
ZIC5_MA1584.1	HP	1.49E-11	7.70E-11
SIX1_MA1118.1	ESC	1.69E-11	8.72E-11
ZKSCAN5_MA1652.1	HN	2.32E-11	1.19E-10
HINFP_MA0131.2	HP	2.40E-11	1.23E-10
ZNF449_MA1656.1	HP	2.42E-11	1.24E-10
Wt1_MA1627.1	HP	2.47E-11	1.26E-10
STAT1::STAT2_MA0517.1	ESC	2.55E-11	1.30E-10
HES7_MA0822.1	HP	2.62E-11	1.33E-10
Nr2e3_MA0164.1	ESC	2.70E-11	1.37E-10
E2F7_MA0758.1	ESC	3.67E-11	1.86E-10
MAX::MYC_MA0059.1	HN	4.74E-11	2.39E-10
PRDM1_MA0508.3	ESC	5.01E-11	2.52E-10
SP9_MA1564.1	HN	6.08E-11	3.05E-10
SCRT1_MA0743.2	ESC	6.21E-11	3.11E-10
ZNF140_MA1589.1	ESC	6.76E-11	3.38E-10
NFYA_MA0060.3	HP	7.74E-11	3.86E-10
SMAD3_MA0795.1	ESC	8.47E-11	4.21E-10
PLAG1_MA0163.1	HP	1.05E-10	5.21E-10
GLIS1_MA0735.1	ESC	1.34E-10	6.62E-10
IRF9_MA0653.1	ESC	1.47E-10	7.27E-10
TBP_MA0108.2	ESC	1.57E-10	7.70E-10
Klf1_MA0493.1	HN	2.46E-10	1.21E-09
Smad4_MA1153.1	ESC	3.84E-10	1.88E-09
MYF5_MA1641.1	ESC	6.95E-10	3.39E-09
Arnt_MA0004.1	HN	7.06E-10	3.44E-09
ZEB1_MA0103.3	HP	7.44E-10	3.62E-09
ZNF449_MA1656.1	HN	8.37E-10	4.06E-09
Tcf21_MA0832.1	ESC	8.40E-10	4.07E-09
ZNF148_MA1653.1	HP	8.71E-10	4.21E-09
SPIC_MA0687.1	ESC	1.03E-09	4.96E-09
HES1_MA1099.2	HN	1.16E-09	5.58E-09
TAL1::TCF3_MA0091.1	ESC	1.36E-09	6.53E-09
RARA::RXRG_MA1149.1	HN	1.55E-09	7.43E-09
Nkx3-1_MA0124.2	ESC	1.72E-09	8.22E-09
NR3C1_MA0113.3	ESC	1.74E-09	8.29E-09
BARHL2_MA0635.1	ESC	1.76E-09	8.37E-09
SOX4_MA0867.2	ESC	1.79E-09	8.50E-09
FOSL2_MA0478.1	ESC	2.26E-09	1.07E-08
NR3C2_MA0727.1	ESC	2.49E-09	1.17E-08
SOX18_MA1563.1	ESC	3.18E-09	1.50E-08
SRF_MA0083.3	ESC	3.53E-09	1.66E-08
KLF17_MA1514.1	HP	3.83E-09	1.80E-08
GCM1_MA0646.1	HN	3.91E-09	1.83E-08
Znf281_MA1630.1	HN	4.60E-09	2.15E-08
HSF1_MA0486.2	ESC	4.68E-09	2.18E-08
HNF4A_MA0114.4	ESC	4.78E-09	2.22E-08
PAX5_MA0014.3	HN	5.02E-09	2.33E-08
FOXH1_MA0479.1	ESC	5.08E-09	2.35E-08
TGIF2LY_MA1572.1	ESC	5.10E-09	2.35E-08
EGR3_MA0732.1	HN	8.57E-09	3.94E-08
SOHLH2_MA1560.1	HN	9.11E-09	4.18E-08
GCM2_MA0767.1	HN	9.16E-09	4.20E-08
DPRX_MA1480.1	ESC	1.09E-08	5.00E-08
FIGLA_MA0820.1	ESC	1.23E-08	5.62E-08
USF2_MA0526.3	ESC	1.35E-08	6.13E-08
TBR1_MA0802.1	ESC	1.45E-08	6.57E-08
NR2C1_MA1535.1	HN	3.20E-08	1.45E-07
TCF3_MA0522.3	HN	3.27E-08	1.48E-07
GLIS2_MA0736.1	HP	3.36E-08	1.51E-07
SP2_MA0516.2	HN	3.53E-08	1.59E-07
Pax2_MA0067.1	HN	4.74E-08	2.13E-07
E2F1_MA0024.3	HN	5.10E-08	2.28E-07
INSM1_MA0155.1	HP	5.17E-08	2.31E-07
TFAP2E_MA1569.1	HN	7.21E-08	3.22E-07
CREB1_MA0018.4	HN	7.68E-08	3.42E-07
HOXB6_MA1500.1	ESC	7.86E-08	3.49E-07
KLF10_MA1511.1	HN	8.89E-08	3.94E-07
TBX2_MA0688.1	ESC	8.97E-08	3.97E-07
TGIF2_MA0797.1	ESC	9.58E-08	4.23E-07
HOXA2_MA0900.2	ESC	1.05E-07	4.64E-07
EGR3_MA0732.1	HP	1.28E-07	5.62E-07
DRGX_MA1481.1	ESC	1.29E-07	5.68E-07
ZIC3_MA0697.1	HP	1.32E-07	5.77E-07
TCF4_MA0830.2	HP	1.55E-07	6.76E-07
SIX2_MA1119.1	ESC	1.81E-07	7.89E-07
HOXC11_MA0651.1	ESC	1.85E-07	8.03E-07
HAND2_MA1638.1	ESC	2.39E-07	1.04E-06
HOXA1_MA1495.1	ESC	2.52E-07	1.09E-06
ATF3_MA0605.2	HP	2.68E-07	1.16E-06
RXRA::VDR_MA0074.1	ESC	2.99E-07	1.29E-06
PRRX1_MA0716.1	ESC	3.35E-07	1.44E-06
ISX_MA0654.1	ESC	3.57E-07	1.53E-06
Npas2_MA0626.1	HN	3.70E-07	1.58E-06
PKNOX2_MA0783.1	ESC	3.81E-07	1.63E-06
ZSCAN29_MA1602.1	HP	3.91E-07	1.67E-06
TGIF2LX_MA1571.1	ESC	4.33E-07	1.84E-06
THAP1_MA0597.1	HP	4.69E-07	1.99E-06
HOXB5_MA0904.2	ESC	5.36E-07	2.27E-06
PRDM4_MA1647.1	ESC	5.38E-07	2.28E-06
TLX2_MA1577.1	ESC	5.40E-07	2.28E-06
PAX9_MA0781.1	HP	5.84E-07	2.46E-06
FOSB::JUN_MA1127.1	HN	6.38E-07	2.68E-06
EBF1_MA0154.4	HN	6.54E-07	2.74E-06
ZNF684_MA1600.1	HP	8.21E-07	3.44E-06
Isl1_MA1608.1	ESC	9.01E-07	3.77E-06
GRHL2_MA1105.2	ESC	9.12E-07	3.81E-06
NR4A1_MA1112.2	ESC	9.27E-07	3.86E-06
Foxo1_MA0480.1	ESC	9.46E-07	3.93E-06
HOXC4_MA1504.1	ESC	1.05E-06	4.35E-06
Znf281_MA1630.1	HP	1.12E-06	4.62E-06
HOXC12_MA0906.1	ESC	1.20E-06	4.95E-06
NHLH1_MA0048.2	HP	1.31E-06	5.42E-06
PDX1_MA0132.2	ESC	1.88E-06	7.73E-06
Zic2_MA1629.1	HP	2.11E-06	8.68E-06
BACH1_MA1633.1	HN	2.26E-06	9.24E-06
TCF7L2_MA0523.1	ESC	2.76E-06	1.13E-05
Shox2_MA0720.1	ESC	2.97E-06	1.21E-05
GRHL1_MA0647.1	ESC	3.06E-06	1.24E-05
SNAI1_MA1558.1	HP	3.13E-06	1.27E-05
NFIC::TLX1_MA0119.1	ESC	3.36E-06	1.37E-05
TBX21_MA0690.1	ESC	3.43E-06	1.39E-05
LEF1_MA0768.1	ESC	3.45E-06	1.39E-05
HOXD12_MA0873.1	ESC	3.78E-06	1.52E-05
Pparg::Rxra_MA0065.2	HP	4.04E-06	1.63E-05
SOX14_MA1562.1	ESC	4.12E-06	1.66E-05
HOXD11_MA0908.1	ESC	4.28E-06	1.72E-05
NR2C1_MA1535.1	HP	4.83E-06	1.93E-05
RARA::RXRA_MA0159.1	HN	6.09E-06	2.43E-05
EOMES_MA0800.1	ESC	6.71E-06	2.68E-05
Dux_MA0611.1	ESC	7.22E-06	2.87E-05
EGR1_MA0162.4	HP	7.54E-06	3.00E-05
MYF6_MA0667.1	ESC	7.96E-06	3.15E-05
E2F8_MA0865.1	HP	1.03E-05	4.07E-05
Klf12_MA0742.1	HN	1.09E-05	4.29E-05
TP73_MA0861.1	ESC	1.14E-05	4.49E-05
Ahr::Arnt_MA0006.1	HP	1.14E-05	4.50E-05
INSM1_MA0155.1	HN	1.29E-05	5.05E-05
ZFP57_MA1583.1	HP	1.47E-05	5.74E-05
Msx3_MA0709.1	ESC	1.86E-05	7.28E-05
HES5_MA0821.1	ESC	2.15E-05	8.40E-05
VAX1_MA0722.1	ESC	2.19E-05	8.54E-05
ZBTB33_MA0527.1	HN	2.42E-05	9.42E-05
Gmeb1_MA0615.1	HP	2.47E-05	9.58E-05
HOXC9_MA0485.2	ESC	2.76E-05	0.000106825
VAX2_MA0723.1	ESC	2.88E-05	0.000111392
TP53_MA0106.3	ESC	2.95E-05	0.000113934
Nobox_MA0125.1	ESC	3.25E-05	0.000125124
HEY2_MA0649.1	HP	3.73E-05	0.000143484
NFATC4_MA1525.1	ESC	3.81E-05	0.000146334
Arid5a_MA0602.1	ESC	4.14E-05	0.000158535
OTX2_MA0712.2	ESC	4.77E-05	0.000182279
NRL_MA0842.2	ESC	4.99E-05	0.000190329
ASCL1_MA1100.2	HP	5.18E-05	0.00019736
ZNF384_MA1125.1	ESC	5.24E-05	0.00019933
HES2_MA0616.2	HN	5.26E-05	0.000199472
HIC2_MA0738.1	HP	5.61E-05	0.000212488
Znf423_MA0116.1	HN	6.00E-05	0.000226876
HOXC8_MA1505.1	ESC	7.01E-05	0.000264754
Ebf2_MA1604.1	HN	7.23E-05	0.000271946
GATA1::TAL1_MA0140.2	ESC	7.23E-05	0.000271946
RAX2_MA0717.1	ESC	7.38E-05	0.0002764
SHOX_MA0630.1	ESC	7.38E-05	0.0002764
TBXT_MA0009.2	ESC	8.39E-05	0.000313961
KLF9_MA1107.2	HP	8.45E-05	0.000315387
ZBTB6_MA1581.1	HP	8.51E-05	0.000316752
TCF7_MA0769.2	ESC	8.52E-05	0.000316752
HMBOX1_MA0895.1	ESC	9.44E-05	0.000350478
HOXA6_MA1497.1	ESC	9.52E-05	0.000352944
Creb3l2_MA0608.1	HN	9.79E-05	0.000362318
FOS::JUND_MA1141.1	ESC	0.000102787	0.000379593
HES6_MA1493.1	HN	0.000107127	0.000394909
ZNF384_MA1125.1	HN	0.000110767	0.000407599
GLI2_MA0734.2	HP	0.000112925	0.000414798
GLI3_MA1491.1	HP	0.000117794	0.000431912
EBF3_MA1637.1	HN	0.000122899	0.000449827
ATF2_MA1632.1	HP	0.000131816	0.000481608
MSANTD3_MA1523.1	HP	0.000132156	0.000481996
THRB_MA1574.1	HN	0.000133764	0.000486997
E2F7_MA0758.1	HP	0.00016423	0.000596858
KLF11_MA1512.1	HN	0.000175446	0.000636496
MYOD1_MA0499.2	HP	0.000185842	0.000673021
NFATC3_MA0625.1	ESC	0.000186644	0.000674738
IRF2_MA0051.1	ESC	0.000209491	0.000756006
Arid3a_MA0151.1	ESC	0.000215413	0.000774511
LHX5_MA1519.1	ESC	0.000216125	0.000774511
NKX6-1_MA0674.1	ESC	0.000216125	0.000774511
NKX6-2_MA0675.1	ESC	0.000216125	0.000774511
Ptf1a_MA1618.1	ESC	0.000217543	0.000778235
RREB1_MA0073.1	HN	0.000251659	0.00089872
MEF2B_MA0660.1	ESC	0.000261515	0.000932298
MITF_MA0620.3	HN	0.00027238	0.000969353
NFKB2_MA0778.1	HN	0.0002807	0.000997237
GMEB2_MA0862.1	HP	0.000289601	0.001027085
TCFL5_MA0632.2	HP	0.000321907	0.001139695
SPI1_MA0080.5	HP	0.000323402	0.001143019
GBX2_MA0890.1	ESC	0.000351339	0.001239628
TFEB_MA0692.1	HN	0.000381165	0.001342563
TFAP2A_MA0003.4	HN	0.00040937	0.001439442
NFAT5_MA0606.1	HP	0.000415775	0.001459469
KLF16_MA0741.1	HP	0.000428388	0.001501183
BARX1_MA0875.1	ESC	0.000436053	0.001525443
RUNX3_MA0684.2	ESC	0.000442994	0.001547094
TP63_MA0525.2	ESC	0.000445754	0.001554096
NFATC1_MA0624.1	ESC	0.000451904	0.001569566
XBP1_MA0844.1	HN	0.000452294	0.001569566
ZSCAN29_MA1602.1	HN	0.000452481	0.001569566
CEBPD_MA0836.2	ESC	0.000471064	0.001631276
MYC_MA0147.3	HP	0.000488538	0.001688946
RORA_MA0071.1	ESC	0.000503204	0.001736728
Gfi1b_MA0483.1	ESC	0.000528149	0.001819771
MEF2D_MA0773.1	ESC	0.000544262	0.001872154
TCF4_MA0830.2	HN	0.00058277	0.002001266
HOXC9_MA0485.2	HP	0.000603175	0.002067884
NFATC1_MA0624.1	HP	0.000629872	0.002155818
RORC_MA1151.1	ESC	0.000706294	0.002413367
ETV2_MA0762.1	HP	0.000716293	0.002443475
Lhx8_MA0705.1	ESC	0.000753301	0.002565463
HOXA5_MA0158.2	ESC	0.000776772	0.002641025
ZNF317_MA1593.1	ESC	0.000799794	0.002714814
KLF3_MA1516.1	HN	0.000811282	0.002749269
MEOX1_MA0661.1	ESC	0.000825497	0.002792841
TBX18_MA1565.1	HN	0.000845668	0.002856386
ZNF136_MA1588.1	ESC	0.000930151	0.00313659
LBX1_MA0618.1	ESC	0.000933665	0.003143286
MSX1_MA0666.1	ESC	0.000969388	0.00325822
GATA4_MA0482.2	ESC	0.000974215	0.003269103
ATF7_MA0834.1	HP	0.00098418	0.003297165
ARNT::HIF1A_MA0259.1	HP	0.000997718	0.003337082
BSX_MA0876.1	ESC	0.00106164	0.003545119
RARA::RXRG_MA1149.1	HP	0.001077414	0.003591961
MTF1_MA0863.1	HN	0.001131667	0.003765021
MSX2_MA0708.1	ESC	0.001132984	0.003765021
KLF5_MA0599.1	HN	0.001162995	0.003858518
Hoxa11_MA0911.1	ESC	0.001181672	0.003914171
RREB1_MA0073.1	HP	0.001194597	0.003950621
VENTX_MA0724.1	ESC	0.001276887	0.004215982
NKX6-3_MA1530.1	ESC	0.001344936	0.004433546
ELF1_MA0473.3	HN	0.001442982	0.004749142
PAX9_MA0781.1	HN	0.001546127	0.005080486
Crx_MA0467.1	ESC	0.001549792	0.005084404
CREB3_MA0638.1	HN	0.001609954	0.005273367
ZBTB33_MA0527.1	HP	0.001711751	0.005591163
BARX2_MA1471.1	ESC	0.001712413	0.005591163
NR5A1_MA1540.1	HN	0.00174096	0.005675364
TFAP4_MA0691.1	ESC	0.001771487	0.005761569
Hmx3_MA0898.1	ESC	0.001773006	0.005761569
NR1I2_MA1533.1	HN	0.001790536	0.005809356
NR5A1_MA1540.1	HP	0.001806932	0.005853321
E2F1_MA0024.3	HP	0.001869577	0.006046729
EN1_MA0027.2	ESC	0.001898791	0.006131576
HOXD4_MA1507.1	ESC	0.001930478	0.006224127
HIC2_MA0738.1	HN	0.002104458	0.006774446
SREBF1_MA0595.1	ESC	0.00221603	0.00712246
NKX2-5_MA0063.2	ESC	0.002249411	0.007218468
Nr5a2_MA0505.1	HP	0.002293669	0.007349031
TP73_MA0861.1	HP	0.002397275	0.007669043
RFX7_MA1554.1	HN	0.002509575	0.008015833
EGR4_MA0733.1	HN	0.002566495	0.008184929
HES5_MA0821.1	HN	0.002762182	0.00879537
Npas2_MA0626.1	HP	0.002798586	0.008897512
ETV4_MA0764.2	HN	0.002925817	0.009287664
Dlx2_MA0885.1	ESC	0.003026623	0.009592855
CREM_MA0609.2	HP	0.003265145	0.010332928
EN2_MA0642.1	ESC	0.003411861	0.010780641
Foxq1_MA0040.1	HP	0.003431596	0.01082637
HOXA4_MA1496.1	ESC	0.003535903	0.011138365
MYCN_MA0104.4	HP	0.003573882	0.011240787
FOSL2_MA0478.1	HN	0.003821003	0.011999699
ZBTB6_MA1581.1	ESC	0.004026571	0.012626002
TBX18_MA1565.1	HP	0.004072941	0.012751962
NR6A1_MA1541.1	HN	0.004296351	0.013430993
Dmbx1_MA0883.1	ESC	0.004380336	0.013672763
Znf423_MA0116.1	HP	0.004484693	0.013977292
SP2_MA0516.2	HP	0.004573444	0.014232337
HOXB2_MA0902.2	ESC	0.004663486	0.01449062
Hmx2_MA0897.1	ESC	0.004857805	0.015071651
Esrrg_MA0643.1	HN	0.005008509	0.015499808
Spz1_MA0111.1	ESC	0.005010876	0.015499808
HOXC13_MA0907.1	ESC	0.00510041	0.015753068
SOX10_MA0442.2	ESC	0.005214553	0.016062917
KLF13_MA0657.1	HN	0.005216348	0.016062917
IRF5_MA1420.1	HP	0.005636174	0.017329761
LIN54_MA0619.1	ESC	0.005671846	0.017413414
Hand1::Tcf3_MA0092.1	HP	0.005890042	0.018056358
HES6_MA1493.1	HP	0.00593195	0.018137675
PITX2_MA1547.1	ESC	0.005934203	0.018137675
IRF4_MA1419.1	HP	0.006406128	0.019551046
LBX2_MA0699.1	ESC	0.006593511	0.020068471
HLF_MA0043.3	ESC	0.006595181	0.020068471
HOXB4_MA1499.1	ESC	0.006672696	0.020274352
Mlxip_MA0622.1	HP	0.006952738	0.021094073
ATF3_MA0605.2	HN	0.00713343	0.021610405
NFYB_MA0502.2	HP	0.007506669	0.022687082
GATA5_MA0766.2	ESC	0.007510891	0.022687082
DLX6_MA0882.1	ESC	0.007587304	0.022884289
LHX1_MA1518.1	ESC	0.007959549	0.023971877
ZBTB12_MA1649.1	HP	0.008415345	0.025307551
HEY2_MA0649.1	HN	0.008674116	0.026047674
PAX1_MA0779.1	HN	0.008691942	0.026063156
ZNF384_MA1125.1	HP	0.008722229	0.026115903
ZBED1_MA0749.1	HP	0.008863317	0.026499771
LHX2_MA0700.2	ESC	0.008922029	0.026636594
NFKB2_MA0778.1	HP	0.009075691	0.027056081
NR1D1_MA1531.1	HP	0.009199782	0.027386327
DUX4_MA0468.1	HP	0.009230354	0.027437626
MSGN1_MA1524.1	ESC	0.009510038	0.028228207
IRF6_MA1509.1	HP	0.009732256	0.028846181
SRY_MA0084.1	ESC	0.010028253	0.029680744
E2F3_MA0469.3	HP	0.010060067	0.029732122
ZNF274_MA1592.1	HN	0.010263952	0.030286925
GSX1_MA0892.1	ESC	0.010277236	0.030286925
Pparg::Rxra_MA0065.2	HN	0.010393829	0.030586705
VSX1_MA0725.1	ESC	0.010453185	0.030673613
VSX2_MA0726.1	ESC	0.010453185	0.030673613
TBX19_MA0804.1	HP	0.010950007	0.032085704
ZNF274_MA1592.1	HP	0.011281565	0.033010212
Stat2_MA1623.1	ESC	0.01131804	0.033069898
RFX3_MA0798.2	HN	0.011460417	0.033438409
CEBPA_MA0102.4	ESC	0.011538428	0.033618336
CREB3L4_MA1474.1	HN	0.011799506	0.034330389
MAF::NFE2_MA0501.1	ESC	0.012106381	0.035173483
HEY1_MA0823.1	HN	0.012574984	0.036483417
TWIST1_MA1123.2	HP	0.01289504	0.037359291
HOXB9_MA1503.1	ESC	0.013015556	0.037655414
MNX1_MA0707.1	ESC	0.013235386	0.038237626
Creb5_MA0840.1	HP	0.013420467	0.038717953
ARNT2_MA1464.1	HN	0.013719256	0.039524523
JUN_MA0488.1	HN	0.013761697	0.039538458
Arntl_MA0603.1	HN	0.013762536	0.039538458
Tcf12_MA0521.1	HP	0.014106848	0.04047111
TFAP2E_MA1569.1	HP	0.014254917	0.040838946
ATF6_MA1466.1	HN	0.014475736	0.041413892
Stat5a_MA1624.1	HP	0.014923326	0.042635112
Sox5_MA0087.1	HP	0.015245386	0.043494811
NFKB1_MA0105.4	HN	0.015579526	0.044386545
TBX19_MA0804.1	ESC	0.015766518	0.044857162
NFIB_MA1643.1	HP	0.016054135	0.045612369
ZNF274_MA1592.1	ESC	0.016525042	0.046885534
USF1_MA0093.3	HN	0.016548273	0.046886772
FOSB::JUN_MA1127.1	HP	0.017430901	0.049319619
SNAI3_MA1559.1	HP	0.017710428	0.050041691
LHX9_MA0701.2	ESC	0.018263154	0.051532659
PRRX2_MA0075.3	ESC	0.018296601	0.051556313
CUX2_MA0755.1	ESC	0.018831996	0.052992361
ATF7_MA0834.1	HN	0.020006662	0.056220906
JUN::JUNB_MA1132.1	ESC	0.020150135	0.056546832
RBPJ_MA1116.1	HP	0.020535415	0.057549521
NR1I3_MA1534.1	ESC	0.021176203	0.059264558
FOXA1_MA0148.4	ESC	0.022110057	0.061782402
Arx_MA0874.1	ESC	0.022135941	0.061782402
IRF1_MA0050.2	ESC	0.022734177	0.063366127
EGR2_MA0472.2	HN	0.022937445	0.063846176
Arid5a_MA0602.1	HN	0.023067141	0.064120419
Nkx3-2_MA0122.3	ESC	0.024898054	0.069116459
ZNF410_MA0752.1	ESC	0.025663195	0.071144463
MEF2C_MA0497.1	ESC	0.025919419	0.071758069
ZBTB6_MA1581.1	HN	0.026132888	0.072251815
SOX9_MA0077.1	ESC	0.026267731	0.072527145
IRF8_MA0652.1	HP	0.026380439	0.0727407
SOX13_MA1120.1	ESC	0.026852367	0.073942863
OSR1_MA1542.1	HP	0.027079523	0.074468687
ESR2_MA0258.2	HP	0.028472925	0.078196004
TEAD2_MA1121.1	ESC	0.029351707	0.080501948
Alx1_MA0854.1	HP	0.029415203	0.080568672
FOSL1::JUN_MA1128.1	ESC	0.030103827	0.082345174
NKX6-3_MA1530.1	HP	0.030672466	0.083789193
GCM1_MA0646.1	HP	0.031213536	0.085154169
Sox1_MA0870.1	ESC	0.032121062	0.08751394
Pax2_MA0067.1	HP	0.032774747	0.089073927
PROX1_MA0794.1	HN	0.032780244	0.089073927
GLIS3_MA0737.1	HN	0.032886324	0.089244287
FOSL2::JUN_MA1130.1	ESC	0.033082029	0.089657093
SMAD5_MA1557.1	HP	0.033412382	0.09043325
SOX8_MA0868.2	ESC	0.03349249	0.09053095
HIF1A_MA1106.1	HP	0.034602249	0.093407909
Lhx4_MA0704.1	HP	0.035506215	0.09559723
LMX1A_MA0702.2	HP	0.035506215	0.09559723
Sox6_MA0515.1	ESC	0.03579061	0.096236975
LIN54_MA0619.1	HP	0.035936984	0.096504406
Arx_MA0874.1	HP	0.036354728	0.097498926
MLX_MA0663.1	HN	0.036635558	0.098124144
TEAD1_MA0090.3	ESC	0.03684996	0.098570048
PHOX2A_MA0713.1	HP	0.038487481	0.102816556
MNX1_MA0707.1	HP	0.038911651	0.103814872
EWSR1-FLI1_MA0149.1	HP	0.039657495	0.10565758
HNF1B_MA0153.2	HN	0.03970506	0.10565758
USF2_MA0526.3	HN	0.03991005	0.106065857
MEOX2_MA0706.1	HP	0.041524807	0.110214876
HLTF_MA0109.1	ESC	0.041763161	0.110704668
HOXD11_MA0908.1	HP	0.043539284	0.115264231
KLF16_MA0741.1	HN	0.045262838	0.119673082
CDX4_MA1473.1	ESC	0.046037848	0.121565922
MSANTD3_MA1523.1	HN	0.046757813	0.123308744
MNT_MA0825.1	HP	0.047669511	0.125552093
PITX2_MA1547.1	HP	0.048146177	0.12664538
PAX4_MA0068.2	ESC	0.048840848	0.128308588
CEBPE_MA0837.1	HP	0.048995901	0.128551745
HOXD8_MA0910.2	ESC	0.050169102	0.131297808
RAX2_MA0717.1	HP	0.050170188	0.131297808
KLF10_MA1511.1	HP	0.050388624	0.131701906
HOXB7_MA1501.1	ESC	0.0509746	0.133064406
NFKB1_MA0105.4	HP	0.052723084	0.137454225
SOX15_MA1152.1	ESC	0.053647192	0.139686424
RUNX2_MA0511.2	HP	0.053955805	0.140312378
SOHLH2_MA1560.1	HP	0.054073112	0.140439887
CUX1_MA0754.1	HP	0.054951763	0.142541963
IRF6_MA1509.1	HN	0.055463344	0.143687781
HEY1_MA0823.1	HP	0.055896042	0.144626614
FOSL1::JUNB_MA1137.1	ESC	0.056189743	0.145203895
GLIS1_MA0735.1	HN	0.057226384	0.147697204
CUX2_MA0755.1	HP	0.05815936	0.149917047
ZNF16_MA1654.1	HP	0.06102249	0.157100454
NFE2L1_MA0089.2	ESC	0.061181196	0.157312149
IRF7_MA0772.1	HP	0.061912653	0.158994166
RFX5_MA0510.2	HP	0.06290429	0.161339308
ZBTB7C_MA0695.1	HN	0.065264057	0.167183268
HOXA7_MA1498.1	ESC	0.065673691	0.168023361
ZNF140_MA1589.1	HP	0.067751807	0.173107196
GBX1_MA0889.1	ESC	0.067829071	0.173107196
RFX4_MA0799.1	HN	0.068103967	0.173593382
DUX4_MA0468.1	ESC	0.068726433	0.17496321
TGIF1_MA0796.1	ESC	0.069291867	0.176184636
ALX3_MA0634.1	HN	0.0697994	0.177225536
HOXD10_MA1506.1	HP	0.069873801	0.177225536
CUX1_MA0754.1	ESC	0.070039377	0.177225536
RFX4_MA0799.1	HP	0.070045873	0.177225536
Alx1_MA0854.1	ESC	0.070476387	0.178095736
Six3_MA0631.1	HP	0.074200825	0.18727742
HOXB3_MA0903.1	ESC	0.074608833	0.18805381
SHOX_MA0630.1	HP	0.07469128	0.18805381
NR1I2_MA1533.1	HP	0.076302699	0.191876102
MAX_MA0058.3	HP	0.07893515	0.198253485
SMAD3_MA0795.1	HP	0.080409333	0.201709753
PAX3_MA0780.1	HP	0.081798571	0.204944775
SNAI1_MA1558.1	HN	0.083871643	0.209883174
Hmx1_MA0896.1	ESC	0.083983103	0.209906734
Arid3a_MA0151.1	HN	0.091520981	0.228469244
ESRRB_MA0141.3	HN	0.091727661	0.228707634
ZBTB26_MA1579.1	HP	0.093756273	0.23348263
PROP1_MA0715.1	ESC	0.096407584	0.239794921
IRF9_MA0653.1	HP	0.096524645	0.23979613
FOS::JUNB_MA1134.1	ESC	0.096697921	0.239936821
ALX3_MA0634.1	ESC	0.09723708	0.240743366
PRRX1_MA0716.1	HP	0.097257043	0.240743366
CENPB_MA0637.1	HP	0.097505338	0.241067885
ESR1_MA0112.3	HP	0.097800345	0.241506974
DLX5_MA1476.1	ESC	0.098288567	0.242421562
POU4F3_MA0791.1	ESC	0.0991641	0.244288089
PAX7_MA0680.1	ESC	0.09940052	0.244577595
HOXC10_MA0905.1	ESC	0.100281185	0.246449699
Sox17_MA0078.1	ESC	0.101337781	0.248749182
Six3_MA0631.1	ESC	0.102075631	0.250261707
GABPA_MA0062.3	HN	0.103377241	0.253151173
RFX5_MA0510.2	HN	0.103624135	0.253454037
RFX1_MA0509.2	HN	0.103914106	0.253861421
RFX2_MA0600.2	HP	0.105415905	0.257224813
DBP_MA0639.1	HP	0.107898006	0.26296943
ZBTB32_MA1580.1	ESC	0.109983408	0.267734759
SPIC_MA0687.1	HP	0.110783293	0.26936316
NR1H2::RXRA_MA0115.1	HP	0.111949053	0.271715629
FOS::JUND_MA1141.1	HN	0.112014999	0.271715629
MYBL1_MA0776.1	HN	0.112969704	0.273708693
E2F7_MA0758.1	HN	0.113460382	0.274574124
SP8_MA0747.1	HN	0.11529066	0.278675542
ETV6_MA0645.1	HN	0.115833318	0.27965861
NR1D1_MA1531.1	HN	0.116900973	0.281905395
THRB_MA1574.1	HP	0.117073209	0.281990153
ISX_MA0654.1	HP	0.117514117	0.282390817
Shox2_MA0720.1	HP	0.117514117	0.282390817
ZBTB18_MA0698.1	HP	0.122628682	0.294337454
Hoxa11_MA0911.1	HP	0.123720819	0.296612732
NFAT5_MA0606.1	ESC	0.125673643	0.300943753
HOXC10_MA0905.1	HP	0.126064875	0.301529592
Nr1h3::Rxra_MA0494.1	ESC	0.126942599	0.303276337
NR4A2_MA0160.1	HN	0.127307804	0.303796
Nfe2l2_MA0150.2	ESC	0.129622733	0.308961718
GSX2_MA0893.2	ESC	0.129923598	0.309320417
ATF4_MA0833.2	ESC	0.132429986	0.3149231
HLTF_MA0109.1	HP	0.132902717	0.315682321
CREB1_MA0018.4	HP	0.133618673	0.317016852
mix-a_MA0621.1	ESC	0.13410911	0.317813871
ONECUT3_MA0757.1	ESC	0.134392836	0.318119752
NFATC4_MA1525.1	HP	0.134885382	0.318918657
THAP11_MA1573.1	HN	0.135850559	0.320831918
Smad2::Smad3_MA1622.1	ESC	0.137005478	0.323188381
HOXD3_MA0912.2	ESC	0.137939841	0.325019762
GRHL1_MA0647.1	HP	0.138625941	0.326053251
ARGFX_MA1463.1	ESC	0.138695476	0.326053251
Prdm15_MA1616.1	HP	0.143404826	0.336739414
HNF1A_MA0046.2	HP	0.144516312	0.338962432
HNF1A_MA0046.2	ESC	0.146255828	0.342651752
Dlx4_MA0881.1	ESC	0.147566863	0.345329964
GATA2_MA0036.3	ESC	0.149573904	0.349629001
NR1D2_MA1532.1	HP	0.150456818	0.351293614
NR1I3_MA1534.1	HP	0.151111304	0.352421715
OSR1_MA1542.1	HN	0.153262201	0.356814906
MYOG_MA0500.2	HP	0.153341943	0.356814906
Dlx3_MA0880.1	ESC	0.153539715	0.356871405
MAFF_MA0495.3	ESC	0.155731809	0.361557936
RUNX2_MA0511.2	HN	0.156071055	0.361937047
ESR2_MA0258.2	HN	0.157345298	0.36448117
PAX7_MA0680.1	HP	0.160097137	0.370438482
BARX2_MA1471.1	HN	0.161099791	0.372339629
SP3_MA0746.2	HN	0.168456792	0.388906422
TBX6_MA1567.1	ESC	0.171950892	0.39652801
CEBPB_MA0466.2	HN	0.174832	0.402339363
MIXL1_MA0662.1	HP	0.174862125	0.402339363
Foxf1_MA1606.1	HP	0.177130607	0.407103529
LIN54_MA0619.1	HN	0.181355156	0.416347718
FOS::JUN_MA0099.3	ESC	0.181670778	0.416593443
SREBF1_MA0595.1	HP	0.18186724	0.416593443
SOX21_MA0866.1	ESC	0.183188677	0.41902624
SNAI3_MA1559.1	HN	0.183336712	0.41902624
Alx4_MA0853.1	ESC	0.183646283	0.419267929
Rhox11_MA0629.1	ESC	0.186513582	0.425341949
MIXL1_MA0662.1	ESC	0.192194194	0.437811138
FOXN3_MA1489.1	HP	0.193047309	0.439268048
NFATC3_MA0625.1	HP	0.193566162	0.439739078
Dlx1_MA0879.1	ESC	0.193681869	0.439739078
NOTO_MA0710.1	ESC	0.197525749	0.447971848
ONECUT2_MA0756.1	HP	0.198018195	0.448100579
ONECUT3_MA0757.1	HP	0.198018195	0.448100579
TEF_MA0843.1	ESC	0.19951839	0.450999261
HOXA10_MA0899.1	ESC	0.200516194	0.452757202
NR1D2_MA1532.1	HN	0.20201038	0.455630868
Creb5_MA0840.1	HN	0.202444847	0.456110679
ZBTB7B_MA0694.1	HP	0.20317146	0.457246929
DBP_MA0639.1	ESC	0.204039797	0.458699303
TBX3_MA1566.1	ESC	0.207634288	0.466270448
ZBTB7B_MA0694.1	HN	0.208063873	0.466725614
TP63_MA0525.2	HN	0.210283673	0.471191192
DMRT3_MA0610.1	HP	0.210642472	0.471481573
MEF2C_MA0497.1	HP	0.211995273	0.473993779
PHOX2B_MA0681.2	HP	0.214392126	0.47883236
TAL1::TCF3_MA0091.1	HP	0.215598797	0.480536019
ZNF282_MA1154.1	HN	0.215678548	0.480536019
MEF2B_MA0660.1	HP	0.215855752	0.480536019
FOXA1_MA0148.4	HP	0.216247484	0.480887649
GATA6_MA1104.2	ESC	0.217800791	0.48381882
PITX1_MA0682.2	HP	0.221565399	0.491650513
GLIS1_MA0735.1	HP	0.222451429	0.493084687
IRF4_MA1419.1	HN	0.225716983	0.499784535
NHLH1_MA0048.2	HN	0.229876153	0.507963592
MEOX2_MA0706.1	ESC	0.229904766	0.507963592
KLF11_MA1512.1	HP	0.231102399	0.51006184
Mecom_MA0029.1	ESC	0.231839014	0.511139176
MYBL1_MA0776.1	HP	0.233805208	0.514922177
HOXA13_MA0650.2	ESC	0.234328482	0.515522661
NFIL3_MA0025.2	HP	0.235514998	0.517579434
ZNF684_MA1600.1	HN	0.236184129	0.518496001
MLXIPL_MA0664.1	HN	0.238747871	0.523565426
EMX1_MA0612.2	ESC	0.240640826	0.527154611
NFE2_MA0841.1	ESC	0.241452514	0.528370024
MEF2D_MA0773.1	HP	0.24490017	0.535345006
HES1_MA1099.2	HP	0.248789493	0.543269626
TFE3_MA0831.2	HN	0.250549212	0.546532056
FOSL2::JUNB_MA1138.1	ESC	0.253534727	0.552458615
EMX2_MA0886.1	ESC	0.256323487	0.557944352
TBX20_MA0689.1	HP	0.258302995	0.561658839
HESX1_MA0894.1	ESC	0.261536573	0.568089473
ZNF16_MA1654.1	HN	0.263724839	0.57223839
RFX7_MA1554.1	HP	0.266246391	0.576806487
CEBPG_MA0838.1	HN	0.26639094	0.576806487
CDX2_MA0465.2	ESC	0.269316253	0.582527373
EGR4_MA0733.1	HP	0.273680005	0.591344297
GLIS3_MA0737.1	HP	0.276362533	0.596513884
ARGFX_MA1463.1	HP	0.281994289	0.60803171
ATF6_MA1466.1	HP	0.285721498	0.615423163
SP4_MA0685.1	HN	0.291415665	0.627031404
Dmrt1_MA1603.1	ESC	0.292270657	0.627851123
Arid5a_MA0602.1	HP	0.292407086	0.627851123
Stat6_MA0520.1	HP	0.29624134	0.635420685
ZNF341_MA1655.1	HP	0.297528981	0.637517828
HNF1B_MA0153.2	ESC	0.298088972	0.638053086
GATA1_MA0035.4	ESC	0.301246892	0.644142263
HOXB8_MA1502.1	ESC	0.303683033	0.64867705
RUNX3_MA0684.2	HP	0.309470287	0.660353091
HOXC8_MA1505.1	HP	0.310509519	0.661884021
HOXC4_MA1504.1	HP	0.318895691	0.679056352
Bhlha15_MA0607.1	ESC	0.322524732	0.686073809
ATF4_MA0833.2	HP	0.324822474	0.690247756
POU4F1_MA0790.1	ESC	0.326790103	0.693712324
HMBOX1_MA0895.1	HP	0.328156588	0.69589495
POU6F1_MA0628.1	ESC	0.331488443	0.702236589
MZF1_MA0056.2	HN	0.336743307	0.712032357
FERD3L_MA1485.1	HN	0.336804805	0.712032357
TBXT_MA0009.2	HP	0.337543407	0.712861178
ELF3_MA0640.2	HN	0.342797906	0.723215684
HOXB5_MA0904.2	HP	0.343327146	0.723590101
FOXC2_MA0846.1	HP	0.351406027	0.739824367
ALX3_MA0634.1	HP	0.351749262	0.739824367
SPIB_MA0081.2	HP	0.355273947	0.746474473
BATF3_MA0835.2	ESC	0.360393023	0.756010126
Hmx2_MA0897.1	HP	0.360547367	0.756010126
CEBPE_MA0837.1	HN	0.362305677	0.758923399
FOSL2::JUND_MA1144.1	ESC	0.364328855	0.762385
THAP1_MA0597.1	HN	0.364826459	0.762650433
HNF1B_MA0153.2	HP	0.36693086	0.766270841
HOXC12_MA0906.1	HP	0.368356367	0.768296174
ZKSCAN1_MA1585.1	HP	0.368796002	0.768296174
NR2F1_MA0017.2	ESC	0.369021206	0.768296174
PPARD_MA1550.1	HP	0.369759788	0.769055495
HES2_MA0616.2	HP	0.371534488	0.771966104
TBX20_MA0689.1	HN	0.374790711	0.777946006
VAX2_MA0723.1	HP	0.381717737	0.79152559
ZBTB12_MA1649.1	HN	0.384140555	0.795747354
Nr2e1_MA0676.1	ESC	0.384555724	0.795805961
BHLHE40_MA0464.2	HN	0.385371471	0.796570606
PROP1_MA0715.1	HP	0.38569972	0.796570606
Dmrt1_MA1603.1	HP	0.390364431	0.805395821
EWSR1-FLI1_MA0149.1	ESC	0.393041197	0.810105955
HOXD12_MA0873.1	HP	0.393844177	0.81094842
SREBF1_MA0595.1	HN	0.395912843	0.814392718
HOXB9_MA1503.1	HP	0.397126857	0.81607387
ETV1_MA0761.2	HN	0.398917721	0.81893588
USF2_MA0526.3	HP	0.400971016	0.822330388
KLF13_MA0657.1	HP	0.404912201	0.829586054
CLOCK_MA0819.1	HN	0.405447192	0.829855597
RFX2_MA0600.2	HN	0.409471611	0.837259546
Gmeb1_MA0615.1	HN	0.41167655	0.840633834
GATA3_MA0037.3	ESC	0.411939186	0.840633834
MSC_MA0665.1	HP	0.418979517	0.854153485
MTF1_MA0863.1	HP	0.422971627	0.861438254
SP9_MA1564.1	HP	0.42597187	0.86669054
RFX3_MA0798.2	HP	0.42882028	0.871623829
NEUROD1_MA1109.1	HP	0.429937141	0.872832157
TP53_MA0106.3	HP	0.430263397	0.872832157
JUN_MA0488.1	HP	0.432673601	0.876856746
NFIX_MA0671.1	HP	0.434695222	0.880086684
DRGX_MA1481.1	HP	0.438389404	0.886693219
FEV_MA0156.2	HP	0.439599373	0.888267103
Foxl2_MA1607.1	HP	0.444075118	0.896430341
MZF1_MA0056.2	HP	0.448592991	0.904662532
VAX1_MA0722.1	HP	0.449168959	0.904936875
Bach1::Mafk_MA0591.1	HP	0.458782041	0.923399861
CREB3L1_MA0839.1	HN	0.463973804	0.932936574
ELF1_MA0473.3	HP	0.466309648	0.93671772
DMRTC2_MA1479.1	HN	0.472770021	0.948768716
ATOH7_MA1468.1	HN	0.474645636	0.951604361
Hic1_MA0739.1	HP	0.476395384	0.95418238
E2F3_MA0469.3	HN	0.478239181	0.956943576
POU6F2_MA0793.1	ESC	0.47921444	0.95796317
HOXB6_MA1500.1	HP	0.480279244	0.959159617
PPARD_MA1550.1	HN	0.484431445	0.966513562
PAX3_MA0780.1	ESC	0.500850273	0.998303306
FOSB::JUNB_MA1135.1	ESC	0.50191372	0.999454522
ZNF410_MA0752.1	HP	0.50295925	1
HOXD9_MA0913.2	HP	0.503255813	1
TFCP2_MA0145.3	HP	0.511369266	1
ZKSCAN5_MA1652.1	HP	0.511679183	1
CDX1_MA0878.2	HP	0.514293722	1
HOXB13_MA0901.2	HN	0.516660072	1
NR3C1_MA0113.3	HP	0.518621936	1
Creb3l2_MA0608.1	HP	0.519469046	1
RFX1_MA0509.2	HP	0.524972537	1
HOXB4_MA1499.1	HP	0.528121944	1
HOXD4_MA1507.1	HP	0.528121944	1
Ddit3::Cebpa_MA0019.1	ESC	0.528656621	1
FOSL2::JUND_MA1144.1	HN	0.529980062	1
NFIL3_MA0025.2	ESC	0.536175372	1
MAFG_MA0659.2	ESC	0.536649596	1
TEAD4_MA0809.2	ESC	0.538774571	1
Atf1_MA0604.1	HN	0.542832735	1
FOSB::JUNB_MA1135.1	HN	0.543388519	1
Smad4_MA1153.1	HP	0.553782688	1
NEUROD1_MA1109.1	HN	0.554948923	1
Zic1::Zic2_MA1628.1	HN	0.55813791	1
E2F4_MA0470.2	HN	0.558561085	1
OVOL1_MA1544.1	HP	0.560794649	1
SRY_MA0084.1	HP	0.561497293	1
FOSL2::JUN_MA1130.1	HN	0.562867932	1
SCRT1_MA0743.2	HP	0.563060236	1
IKZF1_MA1508.1	HP	0.564812575	1
RXRA::VDR_MA0074.1	HN	0.565589814	1
Rxra_MA0512.2	HN	0.566589643	1
Nr1h3::Rxra_MA0494.1	HP	0.570622547	1
YY2_MA0748.2	HN	0.571890497	1
LEF1_MA0768.1	HP	0.573666908	1
IRF3_MA1418.1	HP	0.577234643	1
HSF2_MA0770.1	HN	0.58501784	1
PBX3_MA1114.1	HN	0.586411441	1
SOX2_MA0143.4	ESC	0.588112552	1
PBX1_MA0070.1	ESC	0.589280757	1
IRF8_MA0652.1	HN	0.592018879	1
Nr2e1_MA0676.1	HP	0.592217385	1
Nobox_MA0125.1	HP	0.599768726	1
E2F2_MA0864.2	HN	0.600858398	1
KLF2_MA1515.1	HN	0.60337781	1
RHOXF1_MA0719.1	ESC	0.605877301	1
Esrrg_MA0643.1	HP	0.605877981	1
FOSL1::JUN_MA1128.1	HN	0.608379753	1
NR4A2_MA0160.1	HP	0.609064383	1
ETV4_MA0764.2	HP	0.610359923	1
HOXA9_MA0594.2	HP	0.611126904	1
Ascl2_MA0816.1	HP	0.612725619	1
HOXA1_MA1495.1	HP	0.614087488	1
ZNF140_MA1589.1	HN	0.617257703	1
RARA::RXRA_MA0159.1	HP	0.617424536	1
SRF_MA0083.3	HN	0.624253241	1
Atf1_MA0604.1	HP	0.635071668	1
ZNF382_MA1594.1	HN	0.637509039	1
JDP2_MA0655.1	ESC	0.638582639	1
NR1H2::RXRA_MA0115.1	HN	0.641585278	1
FOXB1_MA0845.1	ESC	0.649003736	1
Ar_MA0007.3	HP	0.651158913	1
Hmx3_MA0898.1	HP	0.653628094	1
TP73_MA0861.1	HN	0.658896567	1
MYOD1_MA0499.2	HN	0.663486847	1
EHF_MA0598.3	HN	0.663575811	1
HNF4A_MA0114.4	HP	0.664605404	1
HAND2_MA1638.1	HP	0.666785599	1
HOXC11_MA0651.1	HP	0.670035596	1
ELF5_MA0136.2	HN	0.676072666	1
LHX2_MA0700.2	HP	0.68233755	1
LHX5_MA1519.1	HP	0.682789741	1
Mafb_MA0117.2	ESC	0.68649077	1
FERD3L_MA1485.1	HP	0.687557458	1
ZNF410_MA0752.1	HN	0.688096419	1
POU4F2_MA0683.1	ESC	0.696449789	1
PITX3_MA0714.1	HP	0.698452205	1
POU1F1_MA0784.1	HN	0.698557453	1
NFIB_MA1643.1	HN	0.701699205	1
ATOH7_MA1468.1	ESC	0.701995764	1
KLF5_MA0599.1	HP	0.706852512	1
E2F8_MA0865.1	HN	0.708701528	1
IRF1_MA0050.2	HP	0.710802495	1
FOS_MA0476.1	ESC	0.712381156	1
USF1_MA0093.3	HP	0.717042739	1
NFE2L1_MA0089.2	HN	0.721916649	1
TGIF2_MA0797.1	HP	0.726213386	1
Stat4_MA0518.1	HP	0.726513696	1
SPIB_MA0081.2	HN	0.727762906	1
PROX1_MA0794.1	HP	0.728278325	1
DUXA_MA0884.1	HP	0.728878732	1
NFATC2_MA0152.1	HP	0.731192093	1
LBX1_MA0618.1	HP	0.735363657	1
PHOX2B_MA0681.2	ESC	0.743694221	1
EVX2_MA0888.1	ESC	0.743796554	1
ZSCAN4_MA1155.1	HP	0.744649438	1
IRF2_MA0051.1	HP	0.748510834	1
MAFA_MA1521.1	HP	0.749380943	1
Ar_MA0007.3	HN	0.751400807	1
PBX3_MA1114.1	HP	0.75235696	1
TBXT_MA0009.2	HN	0.754558409	1
NKX6-1_MA0674.1	HP	0.765118258	1
HOXD13_MA0909.2	ESC	0.765441399	1
IRF2_MA0051.1	HN	0.766773845	1
MYB_MA0100.3	HP	0.767130582	1
ESR1_MA0112.3	HN	0.76905921	1
XBP1_MA0844.1	HP	0.774398066	1
PKNOX1_MA0782.2	HP	0.777044468	1
ZNF382_MA1594.1	HP	0.780677542	1
ETV2_MA0762.1	HN	0.781354323	1
EVX1_MA0887.1	ESC	0.782730939	1
TEAD3_MA0808.1	ESC	0.788073371	1
SMAD5_MA1557.1	HN	0.790283701	1
RXRG_MA0856.1	HN	0.792690168	1
KLF6_MA1517.1	HP	0.795387929	1
Arnt_MA0004.1	HP	0.799262254	1
HOXA5_MA0158.2	HP	0.800438396	1
ZBTB18_MA0698.1	HN	0.803581274	1
CDX1_MA0878.2	ESC	0.807677181	1
MEIS2_MA0774.1	HP	0.808090029	1
PHOX2A_MA0713.1	ESC	0.810672118	1
ZBTB7A_MA0750.2	HN	0.810767644	1
NEUROD2_MA0668.1	ESC	0.811547762	1
HNF4G_MA0484.2	HP	0.816283562	1
NR1H4_MA1110.1	HN	0.820756109	1
CEBPG_MA0838.1	HP	0.82386074	1
FOS::JUNB_MA1134.1	HN	0.825555097	1
RXRA::VDR_MA0074.1	HP	0.826863286	1
ZNF136_MA1588.1	HP	0.82696943	1
PAX1_MA0779.1	HP	0.827014824	1
TP63_MA0525.2	HP	0.833252575	1
IRF5_MA1420.1	HN	0.834456117	1
RARA_MA0729.1	HN	0.8396046	1
PDX1_MA0132.2	HP	0.841484042	1
NEUROD2_MA0668.1	HN	0.84386774	1
NEUROG2_MA0669.1	ESC	0.843976608	1
SCRT2_MA0744.2	HN	0.844712322	1
PAX6_MA0069.1	HP	0.848023013	1
SRF_MA0083.3	HP	0.851662665	1
SPDEF_MA0686.1	HN	0.852546508	1
TBR1_MA0802.1	HP	0.853004332	1
NKX6-2_MA0675.1	HP	0.857158112	1
ZNF354C_MA0130.1	HP	0.857363258	1
BARHL2_MA0635.1	HP	0.857526209	1
TCF7L2_MA0523.1	HP	0.857937358	1
Zfx_MA0146.2	HN	0.859467809	1
GABPA_MA0062.3	HP	0.859532708	1
TEAD1_MA0090.3	HP	0.859999312	1
GATA2_MA0036.3	HP	0.86119322	1
NFIC::TLX1_MA0119.1	HP	0.863908847	1
JUN::JUNB_MA1132.1	HN	0.86420049	1
FOXF2_MA0030.1	HP	0.864874865	1
Dlx1_MA0879.1	HP	0.865625464	1
NR1H2::RXRA_MA0115.1	ESC	0.866177222	1
SCRT2_MA0744.2	HP	0.867964066	1
OLIG2_MA0678.1	HN	0.86929205	1
MYBL2_MA0777.1	HN	0.871051128	1
Nr2f6_MA0677.1	HP	0.873890535	1
IKZF1_MA1508.1	HN	0.875366724	1
ZNF24_MA1124.1	HP	0.87739736	1
CREB3L4_MA1474.1	HP	0.878405041	1
CEBPB_MA0466.2	HP	0.878956538	1
DBP_MA0639.1	HN	0.88362212	1
ERF_MA0760.1	HP	0.883630503	1
HOXA10_MA0899.1	HP	0.884148635	1
SPI1_MA0080.5	HN	0.885697628	1
GSC_MA0648.1	HP	0.888727482	1
MXI1_MA1108.2	ESC	0.88964884	1
NR1H4::RXRA_MA1146.1	HN	0.8897898	1
REL_MA0101.1	HN	0.891020207	1
HOXC13_MA0907.1	HP	0.89118294	1
NR3C2_MA0727.1	HP	0.892772923	1
BHLHE22_MA0818.1	ESC	0.896272093	1
MAF_MA1520.1	HP	0.896452469	1
POU4F3_MA0791.1	HP	0.897499865	1
ZKSCAN1_MA1585.1	HN	0.898028629	1
LMX1B_MA0703.2	ESC	0.898492983	1
RUNX1_MA0002.2	HP	0.900143366	1
ATF4_MA0833.2	HN	0.900221296	1
Nr1h3::Rxra_MA0494.1	HN	0.900255368	1
NR1H4::RXRA_MA1146.1	HP	0.900547929	1
Dlx4_MA0881.1	HP	0.900580398	1
HSF2_MA0770.1	HP	0.901664217	1
BACH1_MA1633.1	HP	0.904253136	1
FOS::JUN_MA0099.3	HN	0.904301562	1
STAT3_MA0144.2	HP	0.904351542	1
TAL1::TCF3_MA0091.1	HN	0.907488757	1
HOXA2_MA0900.2	HP	0.908022634	1
Spz1_MA0111.1	HP	0.908201769	1
Stat5b_MA1625.1	HP	0.910120621	1
Rbpjl_MA1621.1	ESC	0.912247111	1
NEUROG2_MA0669.1	HN	0.91356607	1
PITX2_MA1547.1	HN	0.914811807	1
GATA6_MA1104.2	HP	0.914929744	1
CDX4_MA1473.1	HP	0.916519559	1
Gfi1b_MA0483.1	HP	0.91818768	1
FOSL1_MA0477.2	ESC	0.918368816	1
BATF_MA1634.1	ESC	0.922707758	1
ERF_MA0760.1	HN	0.924374317	1
CDX2_MA0465.2	HP	0.925025351	1
PBX1_MA0070.1	HP	0.927922563	1
PITX3_MA0714.1	HN	0.931019382	1
ASCL1_MA1100.2	HN	0.934375882	1
Prdm15_MA1616.1	HN	0.936066326	1
ZNF24_MA1124.1	HN	0.937477328	1
NEUROG1_MA0623.2	HN	0.937807554	1
PAX5_MA0014.3	HP	0.938052144	1
ZNF75D_MA1601.1	HP	0.939133875	1
DPRX_MA1480.1	HN	0.940818118	1
FIGLA_MA0820.1	HP	0.940985153	1
ESX1_MA0644.1	ESC	0.941406905	1
IRF9_MA0653.1	HN	0.941759655	1
PRDM1_MA0508.3	HP	0.942521425	1
Foxj2_MA0614.1	HP	0.942667336	1
Smad2::Smad3_MA1622.1	HN	0.943290147	1
HES5_MA0821.1	HP	0.945315573	1
RORB_MA1150.1	ESC	0.945425968	1
Dlx3_MA0880.1	HP	0.946107144	1
OSR2_MA1646.1	HP	0.946144079	1
POU3F3_MA0788.1	HP	0.946369578	1
GSX1_MA0892.1	HP	0.946426284	1
PKNOX1_MA0782.2	HN	0.946662451	1
EGR2_MA0472.2	HP	0.947804611	1
DMRTA2_MA1478.1	HN	0.948628095	1
ZBED1_MA0749.1	HN	0.949143644	1
FOSL1::JUNB_MA1137.1	HN	0.949324452	1
ESRRB_MA0141.3	HP	0.94942321	1
LEF1_MA0768.1	HN	0.949650943	1
OVOL1_MA1544.1	HN	0.950384503	1
MAX::MYC_MA0059.1	HP	0.950558157	1
Nr2f6_MA0677.1	HN	0.953860236	1
RXRB_MA0855.1	HN	0.954228645	1
Sox11_MA0869.1	HN	0.954299479	1
mix-a_MA0621.1	HP	0.95441333	1
BARX2_MA1471.1	HP	0.954926005	1
GCM2_MA0767.1	HP	0.95541435	1
Rxra_MA0512.2	HP	0.955550839	1
HLF_MA0043.3	HP	0.956312029	1
NEUROG1_MA0623.2	ESC	0.958211633	1
Atoh1_MA0461.2	ESC	0.958407529	1
RORA_MA0071.1	HN	0.959428909	1
OLIG3_MA0827.1	ESC	0.96060546	1
SP8_MA0747.1	HP	0.960642413	1
ZBTB26_MA1579.1	HN	0.960831131	1
Alx4_MA0853.1	HP	0.963067001	1
TEAD2_MA1121.1	HP	0.963911833	1
ARNT2_MA1464.1	HP	0.964007941	1
MEIS3_MA0775.1	HP	0.965281127	1
YY2_MA0748.2	HP	0.965781363	1
SP3_MA0746.2	HP	0.967257349	1
Mecom_MA0029.1	HP	0.967540081	1
RARA_MA0729.1	ESC	0.96783931	1
ELF3_MA0640.2	HP	0.968008895	1
RBPJ_MA1116.1	HN	0.968890654	1
KLF3_MA1516.1	HP	0.969048671	1
Stat5a::Stat5b_MA0519.1	HP	0.969072146	1
Spz1_MA0111.1	HN	0.970512857	1
HSF4_MA0771.1	HN	0.971793733	1
GMEB2_MA0862.1	HN	0.971907138	1
FOSL1::JUND_MA1142.1	ESC	0.972398052	1
TGIF1_MA0796.1	HP	0.972689561	1
SIX1_MA1118.1	HP	0.972698339	1
HOXA9_MA0594.2	HN	0.973309803	1
NFIX_MA0671.1	HN	0.97337833	1
CENPB_MA0637.1	HN	0.97359385	1
HOXA6_MA1497.1	HP	0.974967413	1
E2F2_MA0864.2	HP	0.976068402	1
DPRX_MA1480.1	HP	0.977072708	1
RXRB_MA0855.1	HP	0.977338992	1
TFCP2_MA0145.3	HN	0.977882538	1
BATF::JUN_MA0462.2	ESC	0.977995043	1
Hand1::Tcf3_MA0092.1	HN	0.97833406	1
HOXD13_MA0909.2	HP	0.978676169	1
KLF14_MA0740.1	HN	0.97867743	1
POU1F1_MA0784.1	ESC	0.979580702	1
CREB3_MA0638.1	HP	0.981424745	1
ZNF282_MA1154.1	HP	0.981629991	1
SIX2_MA1119.1	HP	0.98206194	1
ETV5_MA0765.2	HN	0.982265852	1
Ptf1a_MA1618.1	HP	0.982907289	1
POU4F2_MA0683.1	HP	0.983236325	1
SREBF2_MA0596.1	ESC	0.983252447	1
PPARA::RXRA_MA1148.1	HP	0.983345625	1
PKNOX2_MA0783.1	HP	0.983696014	1
MXI1_MA1108.2	HP	0.983988374	1
BHLHE22_MA0818.1	HN	0.984064393	1
NR6A1_MA1541.1	HP	0.985313268	1
OLIG1_MA0826.1	ESC	0.985696819	1
VSX1_MA0725.1	HP	0.985746096	1
HSF4_MA0771.1	HP	0.98597837	1
OLIG1_MA0826.1	HN	0.986099064	1
Tcf21_MA0832.1	HP	0.986401078	1
MAFG_MA0659.2	HP	0.986450495	1
Stat4_MA0518.1	HN	0.986947801	1
MYBL2_MA0777.1	HP	0.986994269	1
HOXB7_MA1501.1	HP	0.987080074	1
Hmx1_MA0896.1	HP	0.987095456	1
JUNB_MA0490.2	ESC	0.987209915	1
NKX2-2_MA1645.1	HP	0.987212486	1
Dlx2_MA0885.1	HP	0.988241253	1
GSC2_MA0891.1	HP	0.988414625	1
EWSR1-FLI1_MA0149.1	HN	0.988778302	1
Zic2_MA1629.1	HN	0.988963506	1
REL_MA0101.1	HP	0.989398801	1
TEF_MA0843.1	HN	0.989560072	1
TBX21_MA0690.1	HP	0.989658214	1
PITX1_MA0682.2	HN	0.989813392	1
Twist2_MA0633.1	ESC	0.989953451	1
POU4F1_MA0790.1	HP	0.990032839	1
SOX21_MA0866.1	HP	0.990111059	1
TBX21_MA0690.1	HN	0.990451844	1
GSC2_MA0891.1	HN	0.990573878	1
SOX12_MA1561.1	HP	0.991162658	1
PPARG_MA0066.1	HP	0.991198922	1
TBP_MA0108.2	HP	0.991495752	1
OVOL2_MA1545.1	HN	0.991512788	1
NR2F1_MA0017.2	HP	0.991714985	1
ZNF652_MA1657.1	HP	0.992082662	1
TWIST1_MA1123.2	HN	0.992153005	1
Stat5b_MA1625.1	HN	0.992213612	1
TCF7L1_MA1421.1	HP	0.992282984	1
ESRRA_MA0592.3	HP	0.992348785	1
TBX2_MA0688.1	HP	0.992366312	1
SPDEF_MA0686.1	HP	0.992553124	1
SREBF2_MA0596.1	HN	0.992565123	1
IRF3_MA1418.1	HN	0.992714755	1
MAF::NFE2_MA0501.1	HN	0.992730815	1
MITF_MA0620.3	HP	0.992901655	1
TEAD4_MA0809.2	HP	0.993037027	1
Atoh1_MA0461.2	HN	0.993151228	1
TGIF2LX_MA1571.1	HP	0.993260377	1
MLX_MA0663.1	HP	0.993547053	1
FOXI1_MA0042.2	ESC	0.993561297	1
FOXL1_MA0033.2	ESC	0.993561297	1
FOXO4_MA0848.1	ESC	0.993561297	1
FOXO6_MA0849.1	ESC	0.993561297	1
FOXP3_MA0850.1	ESC	0.993561297	1
HSF1_MA0486.2	HN	0.993599217	1
GATA1::TAL1_MA0140.2	HP	0.993803514	1
MYF5_MA1641.1	HP	0.993835081	1
RARA_MA0729.1	HP	0.993917837	1
BHLHE23_MA0817.1	HN	0.99397412	1
PROP1_MA0715.1	HN	0.994815327	1
JDP2_MA0655.1	HN	0.994834012	1
TFAP4_MA0691.1	HP	0.995065504	1
SOX12_MA1561.1	HN	0.995103304	1
RELA_MA0107.1	HP	0.995265557	1
NEUROD2_MA0668.1	HP	0.995368196	1
Rbpjl_MA1621.1	HN	0.99557446	1
OLIG2_MA0678.1	ESC	0.995621472	1
GATA4_MA0482.2	HP	0.995720196	1
PRDM1_MA0508.3	HN	0.996020173	1
GSC_MA0648.1	HN	0.996036792	1
JUND_MA0491.2	ESC	0.99611268	1
HNF1A_MA0046.2	HN	0.99619781	1
STAT1::STAT2_MA0517.1	HP	0.996222472	1
ELF2_MA1483.1	HP	0.996501753	1
FIGLA_MA0820.1	HN	0.996558295	1
RORC_MA1151.1	HP	0.996653609	1
HOXA13_MA0650.2	HP	0.996921882	1
ZNF136_MA1588.1	HN	0.996964405	1
ZNF341_MA1655.1	HN	0.996990602	1
NR3C1_MA0113.3	HN	0.9970769	1
SNAI2_MA0745.2	ESC	0.997181926	1
CREB3L1_MA0839.1	HP	0.997210495	1
ETS2_MA1484.1	HN	0.997262773	1
Rarb_MA0857.1	ESC	0.997330289	1
SOX18_MA1563.1	HP	0.997406155	1
NR2F2_MA1111.1	HN	0.997518383	1
FOS_MA0476.1	HN	0.997578208	1
POU3F2_MA0787.1	HP	0.997591869	1
BHLHE23_MA0817.1	ESC	0.99759263	1
GRHL1_MA0647.1	HN	0.997686304	1
EOMES_MA0800.1	HP	0.997695399	1
KLF14_MA0740.1	HP	0.997713758	1
MEIS1_MA0498.2	HP	0.997802727	1
HOXD13_MA0909.2	HN	0.997839309	1
MYF6_MA0667.1	HP	0.997909597	1
STAT1::STAT2_MA0517.1	HN	0.99800052	1
Rbpjl_MA1621.1	HP	0.998035706	1
ONECUT2_MA0756.1	HN	0.998039388	1
HOXB8_MA1502.1	HP	0.998064913	1
BARHL1_MA0877.2	HN	0.998077064	1
E2F4_MA0470.2	HP	0.998080422	1
NR3C2_MA0727.1	HN	0.998103228	1
RHOXF1_MA0719.1	HP	0.998144716	1
BHLHE40_MA0464.2	HP	0.998174732	1
HSF1_MA0486.2	HP	0.998190595	1
NFE2_MA0841.1	HN	0.998214257	1
CLOCK_MA0819.1	HP	0.998264395	1
SNAI2_MA0745.2	HN	0.998278375	1
GFI1_MA0038.2	HP	0.998336942	1
TGIF2LY_MA1572.1	HP	0.99839268	1
VDR_MA0693.2	ESC	0.998471265	1
STAT1_MA0137.3	HP	0.998488669	1
NFYC_MA1644.1	HP	0.998547328	1
POU4F2_MA0683.1	HN	0.998570196	1
Ptf1a_MA1618.1	HN	0.998577634	1
Bhlha15_MA0607.1	HP	0.998635188	1
GATA4_MA0482.2	HN	0.998681664	1
TFEC_MA0871.2	HP	0.998727243	1
Dux_MA0611.1	HP	0.998742449	1
FOSL2::JUNB_MA1138.1	HN	0.998748831	1
TCF7_MA0769.2	HP	0.998760048	1
Rarb_MA0857.1	HP	0.998808618	1
Twist2_MA0633.1	HN	0.998811294	1
IRF7_MA0772.1	HN	0.998812827	1
NEUROG1_MA0623.2	HP	0.99887913	1
TBX3_MA1566.1	HP	0.998961537	1
TBX6_MA1567.1	HP	0.99900067	1
ZNF317_MA1593.1	HP	0.99901453	1
ONECUT1_MA0679.2	HN	0.999014599	1
GATA5_MA0766.2	HP	0.999089446	1
FOXH1_MA0479.1	HP	0.999118453	1
Ddit3::Cebpa_MA0019.1	HP	0.999139893	1
PAX6_MA0069.1	HN	0.999160768	1
Twist2_MA0633.1	HP	0.999185192	1
BATF3_MA0835.2	HN	0.999208834	1
TEAD2_MA1121.1	HN	0.999233399	1
NEUROG2_MA0669.1	HP	0.999266422	1
OTX1_MA0711.1	HP	0.99927302	1
NFIC_MA0161.2	HP	0.999284444	1
ZFP42_MA1651.1	HN	0.999306233	1
HOXC12_MA0906.1	HN	0.999321543	1
MEF2B_MA0660.1	HN	0.999335741	1
MGA_MA0801.1	ESC	0.999336197	1
TBX1_MA0805.1	ESC	0.999336197	1
TBX15_MA0803.1	ESC	0.999336197	1
TBX4_MA0806.1	ESC	0.999336197	1
TBX5_MA0807.1	ESC	0.999336197	1
NRL_MA0842.2	HP	0.99937289	1
NR4A2::RXRA_MA1147.1	HP	0.999384353	1
HAND2_MA1638.1	HN	0.999438479	1
BHLHE41_MA0636.1	HN	0.999442628	1
FOSL1_MA0477.2	HN	0.999475579	1
Stat5a::Stat5b_MA0519.1	HN	0.999496246	1
ZNF143_MA0088.2	HN	0.999502047	1
HOXA4_MA1496.1	HP	0.999513674	1
SOX13_MA1120.1	HP	0.999526902	1
Stat2_MA1623.1	HP	0.999529981	1
POU1F1_MA0784.1	HP	0.999540952	1
BATF::JUN_MA0462.2	HN	0.999568962	1
STAT1_MA0137.3	HN	0.999593011	1
POU2F3_MA0627.2	HP	0.999608762	1
ELF4_MA0641.1	HN	0.999635887	1
PRDM4_MA1647.1	HP	0.99965101	1
GATA1_MA0035.4	HP	0.999662005	1
ETS1_MA0098.3	HN	0.99967008	1
Sox3_MA0514.1	HP	0.999671173	1
BATF_MA1634.1	HN	0.999675611	1
EHF_MA0598.3	HP	0.999678604	1
Arntl_MA0603.1	HP	0.9997242	1
SIX1_MA1118.1	HN	0.999729249	1
RORA_MA0071.1	HP	0.999743571	1
Nfe2l2_MA0150.2	HP	0.999744272	1
POU2F2_MA0507.1	ESC	0.999754333	1
TBR1_MA0802.1	HN	0.999760472	1
POU2F1_MA0785.1	HP	0.999767891	1
BHLHE22_MA0818.1	HP	0.999769495	1
SP1_MA0079.4	HN	0.999778171	1
ETV1_MA0761.2	HP	0.999782013	1
Sox6_MA0515.1	HP	0.999785016	1
TP53_MA0106.3	HN	0.999787598	1
ZSCAN4_MA1155.1	HN	0.99980617	1
ELK1_MA0028.2	HN	0.999813807	1
DLX5_MA1476.1	HP	0.999814078	1
Klf12_MA0742.1	HP	0.999829315	1
MEF2D_MA0773.1	HN	0.999834311	1
CEBPA_MA0102.4	HP	0.999843718	1
KLF2_MA1515.1	HP	0.999851443	1
RXRG_MA0856.1	HP	0.99985907	1
MEIS2_MA0774.1	HN	0.999863534	1
PHOX2B_MA0681.2	HN	0.999865089	1
TEAD1_MA0090.3	HN	0.999865447	1
ZNF143_MA0088.2	HP	0.999865927	1
Six3_MA0631.1	HN	0.999868593	1
TBX2_MA0688.1	HN	0.999870363	1
BHLHE41_MA0636.1	HP	0.999871255	1
ERG_MA0474.2	HN	0.999872841	1
FOSL1::JUND_MA1142.1	HN	0.999879762	1
Rarb_MA0857.1	HN	0.999885486	1
RAX_MA0718.1	ESC	0.999890756	1
GRHL2_MA1105.2	HN	0.999891921	1
SP4_MA0685.1	HP	0.999897839	1
ZBTB32_MA1580.1	HP	0.999898543	1
HNF4G_MA0484.2	HN	0.999900553	1
SOX2_MA0143.4	HP	0.999905944	1
OTX2_MA0712.2	HP	0.999909918	1
Hmx2_MA0897.1	HN	0.999912804	1
Foxo1_MA0480.1	HP	0.999914889	1
POU4F3_MA0791.1	HN	0.999919563	1
GRHL2_MA1105.2	HP	0.99992416	1
PHOX2A_MA0713.1	HN	0.999928936	1
NR2F1_MA0017.2	HN	0.999930274	1
BARHL1_MA0877.2	HP	0.999930662	1
SCRT1_MA0743.2	HN	0.999930977	1
PPARG_MA0066.1	HN	0.999932898	1
TEAD4_MA0809.2	HN	0.999935786	1
NFIA_MA0670.1	HP	0.999940032	1
HOXD10_MA1506.1	HN	0.999940612	1
GATA3_MA0037.3	HP	0.999940872	1
GATA2_MA0036.3	HN	0.999941037	1
TGIF2LY_MA1572.1	HN	0.999945311	1
SREBF2_MA0596.1	HP	0.999948609	1
ATOH7_MA1468.1	HP	0.999948881	1
POU3F1_MA0786.1	HP	0.999950044	1
POU4F1_MA0790.1	HN	0.999950299	1
VDR_MA0693.2	HP	0.999950976	1
OLIG1_MA0826.1	HP	0.999951203	1
VSX2_MA0726.1	HP	0.999956623	1
FOXA2_MA0047.3	ESC	0.999957099	1
MEIS3_MA0775.1	HN	0.999961999	1
SPIC_MA0687.1	HN	0.999963511	1
Gfi1b_MA0483.1	HN	0.999967256	1
HOXC8_MA1505.1	HN	0.999968563	1
ERG_MA0474.2	HP	0.999974339	1
Sox1_MA0870.1	HP	0.999976343	1
ELK3_MA0759.1	HN	0.999977161	1
MAFA_MA1521.1	HN	0.999980041	1
TGIF2LX_MA1571.1	HN	0.999980311	1
ZBTB7A_MA0750.2	HP	0.999980361	1
BCL6_MA0463.2	HN	0.999980702	1
GFI1_MA0038.2	HN	0.999980719	1
OLIG3_MA0827.1	HN	0.999981199	1
NR4A2::RXRA_MA1147.1	HN	0.999981208	1
STAT3_MA0144.2	HN	0.999982819	1
RELA_MA0107.1	HN	0.999982947	1
ELF5_MA0136.2	HP	0.999984871	1
FOXH1_MA0479.1	HN	0.999984901	1
Hic1_MA0739.1	HN	0.999985011	1
FOS::JUNB_MA1134.1	HP	0.999985199	1
BSX_MA0876.1	HP	0.999985493	1
Atoh1_MA0461.2	HP	0.999985747	1
SIX2_MA1119.1	HN	0.999986314	1
POU2F3_MA0627.2	ESC	0.99998668	1
NFIC::TLX1_MA0119.1	HN	0.999986711	1
ELK1_MA0028.2	HP	0.999987369	1
MSX2_MA0708.1	HP	0.99998739	1
Dlx1_MA0879.1	HN	0.999987487	1
FEV_MA0156.2	HN	0.999987539	1
Stat2_MA1623.1	HN	0.999988056	1
PBX1_MA0070.1	HN	0.999988669	1
FOSL2_MA0478.1	HP	0.999988798	1
Bach1::Mafk_MA0591.1	HN	0.99998934	1
NR1H4_MA1110.1	HP	0.99998945	1
SNAI2_MA0745.2	HP	0.999989636	1
MSGN1_MA1524.1	HP	0.999989694	1
JUND_MA0491.2	HN	0.999989873	1
FOXN3_MA1489.1	ESC	0.999992263	1
TBX19_MA0804.1	HN	0.999992388	1
HMBOX1_MA0895.1	HN	0.999993255	1
ETS1_MA0098.3	HP	0.999993402	1
RELB_MA1117.1	HP	0.99999359	1
ELK4_MA0076.2	HN	0.99999364	1
MLXIPL_MA0664.1	HP	0.999993707	1
BCL6_MA0463.2	HP	0.999994273	1
POU5F1B_MA0792.1	HP	0.999994349	1
MSGN1_MA1524.1	HN	0.999994974	1
DUXA_MA0884.1	ESC	0.999995066	1
SOX14_MA1562.1	HN	0.999995082	1
Ddit3::Cebpa_MA0019.1	HN	0.999995286	1
FOS::JUND_MA1141.1	HP	0.999995643	1
POU6F1_MA0628.1	HN	0.999996251	1
TBP_MA0108.2	HN	0.999996269	1
FOSL2::JUND_MA1144.1	HP	0.999996428	1
BACH2_MA1101.2	HN	0.999996775	1
TFEB_MA0692.1	HP	0.999996868	1
JDP2_MA0655.1	HP	0.999997022	1
POU3F4_MA0789.1	ESC	0.999997109	1
Foxf1_MA1606.1	ESC	0.999997343	1
Nkx3-2_MA0122.3	HP	0.999997357	1
RORC_MA1151.1	HN	0.999997438	1
Stat5a_MA1624.1	HN	0.999997613	1
NR2F2_MA1111.1	HP	0.999997618	1
MAF::NFE2_MA0501.1	HP	0.999997668	1
GATA1::TAL1_MA0140.2	HN	0.99999774	1
SOX14_MA1562.1	HP	0.999997747	1
OTX1_MA0711.1	HN	0.999997793	1
MAFK_MA0496.3	ESC	0.999997804	1
TGIF1_MA0796.1	HN	0.999997987	1
SMAD3_MA0795.1	HN	0.999998001	1
LHX5_MA1519.1	HN	0.999998193	1
PKNOX2_MA0783.1	HN	0.999998231	1
Arid3b_MA0601.1	HN	0.999998264	1
MSX1_MA0666.1	HP	0.99999853	1
NKX6-1_MA0674.1	HN	0.999998589	1
OLIG2_MA0678.1	HP	0.999998627	1
BHLHE23_MA0817.1	HP	0.999998712	1
ZNF75D_MA1601.1	HN	0.999998719	1
FLI1_MA0475.2	HP	0.999998727	1
TCF7L1_MA1421.1	HN	0.999998738	1
Tcf12_MA0521.1	HN	0.999998775	1
EOMES_MA0800.1	HN	0.999998799	1
Stat6_MA0520.1	HN	0.999998838	1
POU3F4_MA0789.1	HP	0.999999003	1
Hmx3_MA0898.1	HN	0.999999031	1
ESX1_MA0644.1	HP	0.999999055	1
TEAD3_MA0808.1	HP	0.999999096	1
TGIF2_MA0797.1	HN	0.999999159	1
OVOL2_MA1545.1	HP	0.999999189	1
OLIG3_MA0827.1	HP	0.999999321	1
Foxq1_MA0040.1	HN	0.999999345	1
Dmbx1_MA0883.1	HP	0.99999937	1
JUNB_MA0490.2	HN	0.999999437	1
Bhlha15_MA0607.1	HN	0.999999453	1
RELB_MA1117.1	HN	0.9999995	1
Sox1_MA0870.1	HN	0.999999617	1
FLI1_MA0475.2	HN	0.999999647	1
Smad4_MA1153.1	HN	0.999999672	1
SOX15_MA1152.1	HP	0.999999706	1
Foxd3_MA0041.1	HP	0.999999722	1
RUNX3_MA0684.2	HN	0.99999973	1
HOXD8_MA0910.2	HP	0.999999754	1
TCF7L2_MA0523.1	HN	0.999999756	1
VENTX_MA0724.1	HP	0.999999761	1
POU5F1B_MA0792.1	ESC	0.999999771	1
MYOG_MA0500.2	HN	0.99999978	1
ZNF528_MA1597.1	HN	0.999999793	1
PPARA::RXRA_MA1148.1	HN	0.999999801	1
MYF6_MA0667.1	HN	0.999999807	1
NKX6-2_MA0675.1	HN	0.999999812	1
Pou5f1::Sox2_MA0142.1	HN	0.999999821	1
HOXC11_MA0651.1	HN	0.999999822	1
NR4A1_MA1112.2	HN	0.999999829	1
Crx_MA0467.1	HP	0.999999831	1
FOS::JUN_MA0099.3	HP	0.999999836	1
OTX2_MA0712.2	HN	0.99999984	1
POU2F1_MA0785.1	ESC	0.999999843	1
MXI1_MA1108.2	HN	0.999999854	1
YY1_MA0095.2	HN	0.999999855	1
RHOXF1_MA0719.1	HN	0.999999867	1
HOXC13_MA0907.1	HN	0.999999881	1
Nr2e3_MA0164.1	HP	0.999999889	1
MGA_MA0801.1	HP	0.999999895	1
TBX1_MA0805.1	HP	0.999999895	1
TBX15_MA0803.1	HP	0.999999895	1
TBX4_MA0806.1	HP	0.999999895	1
TBX5_MA0807.1	HP	0.999999895	1
Zfx_MA0146.2	HP	0.999999907	1
ZNF652_MA1657.1	HN	0.99999991	1
NKX2-5_MA0063.2	HP	0.999999915	1
ELF2_MA1483.1	HN	0.999999931	1
IRF1_MA0050.2	HN	0.999999934	1
HOXA7_MA1498.1	HP	0.999999936	1
NKX2-2_MA1645.1	HN	0.99999994	1
MYB_MA0100.3	HN	0.999999941	1
JUN::JUNB_MA1132.1	HP	0.999999944	1
BARX1_MA0875.1	HP	0.999999944	1
NFE2L1_MA0089.2	HP	0.999999954	1
Isl1_MA1608.1	HN	0.999999964	1
MAFF_MA0495.3	HP	0.999999968	1
NFIA_MA0670.1	HN	0.99999997	1
CEBPD_MA0836.2	HP	0.999999972	1
ELF4_MA0641.1	HP	0.999999972	1
ETV3_MA0763.1	HP	0.999999973	1
Nkx3-1_MA0124.2	HP	0.999999974	1
MEF2C_MA0497.1	HN	0.999999979	1
TFE3_MA0831.2	HP	0.99999998	1
SRY_MA0084.1	HN	0.999999981	1
Foxd3_MA0041.1	ESC	0.999999982	1
Mafb_MA0117.2	HP	0.999999983	1
ZNF528_MA1597.1	HP	0.999999984	1
TCF7_MA0769.2	HN	0.999999985	1
ISL2_MA0914.1	HP	0.999999987	1
Rarg_MA0859.1	ESC	0.999999987	1
PAX7_MA0680.1	HN	0.999999988	1
MGA_MA0801.1	HN	0.999999988	1
TBX1_MA0805.1	HN	0.999999988	1
TBX15_MA0803.1	HN	0.999999988	1
TBX4_MA0806.1	HN	0.999999988	1
TBX5_MA0807.1	HN	0.999999988	1
Nfe2l2_MA0150.2	HN	0.999999991	1
ZNF135_MA1587.1	ESC	0.999999992	1
FOSL2::JUN_MA1130.1	HP	0.999999992	1
ETS2_MA1484.1	HP	0.999999992	1
Smad2::Smad3_MA1622.1	HP	0.999999993	1
FOSL1::JUNB_MA1137.1	HP	0.999999993	1
ELK3_MA0759.1	HP	0.999999993	1
PAX3_MA0780.1	HN	0.999999993	1
Sox17_MA0078.1	HP	0.999999993	1
DLX6_MA0882.1	HP	0.999999994	1
Tcf21_MA0832.1	HN	0.999999995	1
HOXD12_MA0873.1	HN	0.999999997	1
SOX4_MA0867.2	HP	0.999999997	1
FOSL1::JUN_MA1128.1	HP	0.999999997	1
CDX1_MA0878.2	HN	0.999999997	1
MEIS1_MA0498.2	HN	0.999999997	1
GATA5_MA0766.2	HN	0.999999998	1
OSR2_MA1646.1	HN	0.999999998	1
Msx3_MA0709.1	HP	0.999999998	1
FOXF2_MA0030.1	ESC	0.999999998	1
NFATC4_MA1525.1	HN	0.999999998	1
mix-a_MA0621.1	HN	0.999999998	1
RUNX1_MA0002.2	HN	0.999999998	1
Isl1_MA1608.1	HP	0.999999999	1
LHX6_MA0658.1	HP	0.999999999	1
HNF4A_MA0114.4	HN	0.999999999	1
ZBTB32_MA1580.1	HN	0.999999999	1
DMRT3_MA0610.1	HN	0.999999999	1
SOX9_MA0077.1	HP	0.999999999	1
BACH2_MA1101.2	ESC	0.999999999	1
Ascl2_MA0816.1	HN	0.999999999	1
FOSL2::JUNB_MA1138.1	HP	0.999999999	1
BARHL2_MA0635.1	HN	0.999999999	1
TBX3_MA1566.1	HN	0.999999999	1
MSC_MA0665.1	HN	0.999999999	1
EMX1_MA0612.2	HP	0.999999999	1
SOX13_MA1120.1	HN	0.999999999	1
ISL2_MA0914.1	HN	0.999999999	1
SOX21_MA0866.1	HN	0.999999999	1
HOXC9_MA0485.2	HN	1	1
THAP11_MA1573.1	HP	1	1
NR4A1_MA1112.2	HP	1	1
HOXB5_MA0904.2	HN	1	1
POU3F2_MA0787.1	ESC	1	1
SOX8_MA0868.2	HP	1	1
GATA3_MA0037.3	HN	1	1
FOSB::JUNB_MA1135.1	HP	1	1
MEOX2_MA0706.1	HN	1	1
HOXA1_MA1495.1	HN	1	1
FOXA2_MA0047.3	HP	1	1
NFATC3_MA0625.1	HN	1	1
POU5F1_MA1115.1	ESC	1	1
FOSL1_MA0477.2	HP	1	1
MAFK_MA0496.3	HN	1	1
Lhx3_MA0135.1	HN	1	1
HOXB9_MA1503.1	HN	1	1
HOXD4_MA1507.1	HN	1	1
POU3F3_MA0788.1	ESC	1	1
NFATC1_MA0624.1	HN	1	1
Mecom_MA0029.1	HN	1	1
Hoxa11_MA0911.1	HN	1	1
NFAT5_MA0606.1	HN	1	1
POU3F1_MA0786.1	ESC	1	1
MAF_MA1520.1	HN	1	1
NKX2-8_MA0673.1	ESC	1	1
NFE2_MA0841.1	HP	1	1
FOXD2_MA0847.2	HP	1	1
MEOX1_MA0661.1	HP	1	1
HLF_MA0043.3	HN	1	1
DUX4_MA0468.1	HN	1	1
Crx_MA0467.1	HN	1	1
CEBPA_MA0102.4	HN	1	1
POU5F1_MA1115.1	HP	1	1
FOXN3_MA1489.1	HN	1	1
HOXD11_MA0908.1	HN	1	1
SMAD2::SMAD3::SMAD4_MA0513.1	ESC	1	1
MYF5_MA1641.1	HN	1	1
NFIL3_MA0025.2	HN	1	1
ETV6_MA0645.1	HP	1	1
FOXF2_MA0030.1	HN	1	1
ETV3_MA0763.1	HN	1	1
HOXB4_MA1499.1	HN	1	1
HOXB3_MA0903.1	HP	1	1
TFAP4_MA0691.1	HN	1	1
FOXD2_MA0847.2	HN	1	1
LHX1_MA1518.1	HP	1	1
UNCX_MA0721.1	HN	1	1
ZNF135_MA1587.1	HN	1	1
HOXC10_MA0905.1	HN	1	1
POU2F2_MA0507.1	HP	1	1
LMX1B_MA0703.2	HN	1	1
Dmbx1_MA0883.1	HN	1	1
MAFG_MA0659.2	HN	1	1
Pou5f1::Sox2_MA0142.1	HP	1	1
ZNF460_MA1596.1	ESC	1	1
TEAD3_MA0808.1	HN	1	1
RAX_MA0718.1	HP	1	1
Rarg_MA0859.1	HP	1	1
Rhox11_MA0629.1	HP	1	1
CUX2_MA0755.1	HN	1	1
Sox3_MA0514.1	HN	1	1
RORB_MA1150.1	HN	1	1
PBX2_MA1113.2	HN	1	1
RAX_MA0718.1	HN	1	1
CEBPD_MA0836.2	HN	1	1
Arid3b_MA0601.1	ESC	1	1
BCL6B_MA0731.1	ESC	1	1
DMRT3_MA0610.1	ESC	1	1
DMRTA2_MA1478.1	ESC	1	1
FOXA3_MA1683.1	ESC	1	1
FOXC1_MA0032.2	ESC	1	1
FOXC2_MA0846.1	ESC	1	1
FOXD1_MA0031.1	ESC	1	1
FOXD2_MA0847.2	ESC	1	1
FOXE1_MA1487.1	ESC	1	1
FOXG1_MA0613.1	ESC	1	1
Foxj2_MA0614.1	ESC	1	1
Foxj3_MA0851.1	ESC	1	1
FOXK1_MA0852.2	ESC	1	1
FOXK2_MA1103.2	ESC	1	1
Foxl2_MA1607.1	ESC	1	1
FOXO3_MA0157.2	ESC	1	1
FOXP1_MA0481.3	ESC	1	1
FOXP2_MA0593.1	ESC	1	1
HOXD9_MA0913.2	ESC	1	1
Lhx3_MA0135.1	ESC	1	1
Lhx4_MA0704.1	ESC	1	1
LHX6_MA0658.1	ESC	1	1
LMX1A_MA0702.2	ESC	1	1
MEF2A_MA0052.4	ESC	1	1
NKX2-3_MA0672.1	ESC	1	1
ONECUT1_MA0679.2	ESC	1	1
PBX2_MA1113.2	ESC	1	1
Pou5f1::Sox2_MA0142.1	ESC	1	1
Sox11_MA0869.1	ESC	1	1
Sox5_MA0087.1	ESC	1	1
UNCX_MA0721.1	ESC	1	1
Alx1_MA0854.1	HN	1	1
Alx4_MA0853.1	HN	1	1
ARGFX_MA1463.1	HN	1	1
Arx_MA0874.1	HN	1	1
BARX1_MA0875.1	HN	1	1
BCL6B_MA0731.1	HN	1	1
BSX_MA0876.1	HN	1	1
CDX2_MA0465.2	HN	1	1
CDX4_MA1473.1	HN	1	1
CUX1_MA0754.1	HN	1	1
Dlx2_MA0885.1	HN	1	1
Dlx3_MA0880.1	HN	1	1
Dlx4_MA0881.1	HN	1	1
DLX5_MA1476.1	HN	1	1
DLX6_MA0882.1	HN	1	1
Dmrt1_MA1603.1	HN	1	1
DRGX_MA1481.1	HN	1	1
Dux_MA0611.1	HN	1	1
DUXA_MA0884.1	HN	1	1
EMX1_MA0612.2	HN	1	1
EMX2_MA0886.1	HN	1	1
EN1_MA0027.2	HN	1	1
EN2_MA0642.1	HN	1	1
ESX1_MA0644.1	HN	1	1
EVX1_MA0887.1	HN	1	1
EVX2_MA0888.1	HN	1	1
FOXA1_MA0148.4	HN	1	1
FOXA2_MA0047.3	HN	1	1
FOXA3_MA1683.1	HN	1	1
FOXB1_MA0845.1	HN	1	1
FOXC2_MA0846.1	HN	1	1
FOXD1_MA0031.1	HN	1	1
Foxd3_MA0041.1	HN	1	1
FOXE1_MA1487.1	HN	1	1
Foxf1_MA1606.1	HN	1	1
FOXG1_MA0613.1	HN	1	1
FOXI1_MA0042.2	HN	1	1
Foxj2_MA0614.1	HN	1	1
Foxj3_MA0851.1	HN	1	1
FOXK1_MA0852.2	HN	1	1
FOXK2_MA1103.2	HN	1	1
FOXL1_MA0033.2	HN	1	1
Foxl2_MA1607.1	HN	1	1
Foxo1_MA0480.1	HN	1	1
FOXO3_MA0157.2	HN	1	1
FOXO4_MA0848.1	HN	1	1
FOXO6_MA0849.1	HN	1	1
FOXP1_MA0481.3	HN	1	1
FOXP2_MA0593.1	HN	1	1
FOXP3_MA0850.1	HN	1	1
GATA1_MA0035.4	HN	1	1
GATA6_MA1104.2	HN	1	1
GBX1_MA0889.1	HN	1	1
GBX2_MA0890.1	HN	1	1
GSX1_MA0892.1	HN	1	1
GSX2_MA0893.2	HN	1	1
HESX1_MA0894.1	HN	1	1
HLTF_MA0109.1	HN	1	1
Hmx1_MA0896.1	HN	1	1
HOXA10_MA0899.1	HN	1	1
HOXA13_MA0650.2	HN	1	1
HOXA2_MA0900.2	HN	1	1
HOXA4_MA1496.1	HN	1	1
HOXA5_MA0158.2	HN	1	1
HOXA6_MA1497.1	HN	1	1
HOXA7_MA1498.1	HN	1	1
HOXB2_MA0902.2	HN	1	1
HOXB3_MA0903.1	HN	1	1
HOXB6_MA1500.1	HN	1	1
HOXB7_MA1501.1	HN	1	1
HOXB8_MA1502.1	HN	1	1
HOXC4_MA1504.1	HN	1	1
HOXD3_MA0912.2	HN	1	1
HOXD8_MA0910.2	HN	1	1
HOXD9_MA0913.2	HN	1	1
ISX_MA0654.1	HN	1	1
LBX1_MA0618.1	HN	1	1
LBX2_MA0699.1	HN	1	1
LHX1_MA1518.1	HN	1	1
LHX2_MA0700.2	HN	1	1
Lhx4_MA0704.1	HN	1	1
LHX6_MA0658.1	HN	1	1
Lhx8_MA0705.1	HN	1	1
LHX9_MA0701.2	HN	1	1
LMX1A_MA0702.2	HN	1	1
Mafb_MA0117.2	HN	1	1
MAFF_MA0495.3	HN	1	1
MEF2A_MA0052.4	HN	1	1
MEOX1_MA0661.1	HN	1	1
MIXL1_MA0662.1	HN	1	1
MNX1_MA0707.1	HN	1	1
MSX1_MA0666.1	HN	1	1
MSX2_MA0708.1	HN	1	1
Msx3_MA0709.1	HN	1	1
NFATC2_MA0152.1	HN	1	1
NFIC_MA0161.2	HN	1	1
NKX2-3_MA0672.1	HN	1	1
NKX2-5_MA0063.2	HN	1	1
NKX2-8_MA0673.1	HN	1	1
Nkx3-1_MA0124.2	HN	1	1
Nkx3-2_MA0122.3	HN	1	1
NKX6-3_MA1530.1	HN	1	1
Nobox_MA0125.1	HN	1	1
NOTO_MA0710.1	HN	1	1
NR1I3_MA1534.1	HN	1	1
Nr2e1_MA0676.1	HN	1	1
Nr2e3_MA0164.1	HN	1	1
NRL_MA0842.2	HN	1	1
ONECUT3_MA0757.1	HN	1	1
PAX4_MA0068.2	HN	1	1
PDX1_MA0132.2	HN	1	1
POU2F1_MA0785.1	HN	1	1
POU2F2_MA0507.1	HN	1	1
POU2F3_MA0627.2	HN	1	1
POU3F1_MA0786.1	HN	1	1
POU3F2_MA0787.1	HN	1	1
POU3F3_MA0788.1	HN	1	1
POU3F4_MA0789.1	HN	1	1
POU5F1_MA1115.1	HN	1	1
POU5F1B_MA0792.1	HN	1	1
POU6F2_MA0793.1	HN	1	1
PRDM4_MA1647.1	HN	1	1
PRRX1_MA0716.1	HN	1	1
PRRX2_MA0075.3	HN	1	1
Rarg_MA0859.1	HN	1	1
RAX2_MA0717.1	HN	1	1
Rhox11_MA0629.1	HN	1	1
SHOX_MA0630.1	HN	1	1
Shox2_MA0720.1	HN	1	1
SMAD2::SMAD3::SMAD4_MA0513.1	HN	1	1
SOX10_MA0442.2	HN	1	1
SOX15_MA1152.1	HN	1	1
Sox17_MA0078.1	HN	1	1
SOX18_MA1563.1	HN	1	1
SOX2_MA0143.4	HN	1	1
SOX4_MA0867.2	HN	1	1
Sox6_MA0515.1	HN	1	1
SOX8_MA0868.2	HN	1	1
SOX9_MA0077.1	HN	1	1
TBX6_MA1567.1	HN	1	1
TLX2_MA1577.1	HN	1	1
VAX1_MA0722.1	HN	1	1
VAX2_MA0723.1	HN	1	1
VDR_MA0693.2	HN	1	1
VENTX_MA0724.1	HN	1	1
VSX1_MA0725.1	HN	1	1
VSX2_MA0726.1	HN	1	1
ZNF317_MA1593.1	HN	1	1
ZNF354C_MA0130.1	HN	1	1
ZNF460_MA1596.1	HN	1	1
Arid3a_MA0151.1	HP	1	1
BACH2_MA1101.2	HP	1	1
BATF_MA1634.1	HP	1	1
BATF::JUN_MA0462.2	HP	1	1
BATF3_MA0835.2	HP	1	1
BCL6B_MA0731.1	HP	1	1
DMRTA2_MA1478.1	HP	1	1
DMRTC2_MA1479.1	HP	1	1
ELK4_MA0076.2	HP	1	1
EMX2_MA0886.1	HP	1	1
EN1_MA0027.2	HP	1	1
[truncated: 67 more rows]
