# Supplementary material for: Cis-regulatory architecture of human ESC-derived hypothalamic neuron differentiation aids in variant-to-gene mapping of relevant complex traits
Source: Nat Commun. 2021 Nov 19;12:6749. doi: 10.1038/s41467-021-27001-4 (PMC8604959; doi:10.1038/s41467-021-27001-4)
Supplement: Supplementary file 6 — Supplementary Data 3 [file 41467_2021_27001_MOESM6_ESM.xlsx]

## Sheet: Sheet1
Trait	Abbreviation	GWAS Reported Sample Size (N or Ncase/Ncontrol)	GWAS Reference	ESC Enrichment	ESC Enrichment SD	ESC P-value	ESC FDR	HP Enrichment	HP Enrichment SD	HP P-value	HP FDR	HN Enrichment	HN Enrichment SD	HN P-value	HN FDR
Age at Menarche	AAM	32161	Day et al., 2017	3.95322	0.631151	1.65195e-05	8.25973e-05	4.78939	0.704736	1.1112e-06	9.08284e-06	4.18525	0.645188	6.30615e-06	3.43972e-05
Anorexia	Anorexia	3495/10,982	Watson et al., 2018	3.29839	2.62287	0.372622	0.465777	2.40248	2.49963	0.570264	0.633626	2.05304	2.35164	0.652158	0.682416
Bipolar Disorder	BP	20,352/31,358	Stahl et al., 2019	2.49919	0.773172	0.0544545	0.12101	3.23907	0.732889	0.00271461	0.00870204	3.23907	0.732889	0.00271461	0.0553934
Body Mass Index	BMI	681275	Yengo et al., 2018	3.91741	0.725834	8.70765e-05	0.000348306	4.06043	0.719183	4.69666e-05	0.000216769	3.57445	0.614736	5.99588e-05	0.000256966
Chronotype	Chronotype	449734	Jones et al., 2019	3.49093	0.518716	2.69946e-06	1.79964e-05	3.93796	0.492576	1.00563e-08	1.20676e-07	3.1568	0.464221	5.42729e-06	3.25637e-05
Height	Height	693529	Yengo et al., 2018	4.40598	0.431391	1.073e-12	6.438e-11	4.03777	0.414195	2.18256e-11	4.36512e-10	3.92403	0.385648	6.26177e-12	1.87853e-10
Leptin adjusted for BMI	Leptin adjusted for BMI	32,161	Kilpeläinen et al., 2016	3.1184	2.5025	0.398558	0.47827	2.13703	2.5803	0.659669	0.682416	1.55316	2.42048	0.819217	0.833102
Lumbar Spine Bone Mineral Density	LS-BMD	32961	Estrada et al., 2012	2.79085	1.1297	0.117714	0.201795	3.02458	1.2307	0.105779	0.192026	3.06765	1.06703	0.058136	0.217262
Major Depressive Disorder	MDD	135,458/344,901	Wray et al., 2018	3.42282	0.801846	0.00275564	0.00870204	3.50923	0.722674	0.000577493	0.0021656	3.071	0.693506	0.00325679	0.00930511
Post Traumatic Stress Disorder	PTSD	23,212/151,447	Nievergelt et al., 2019	-3.26383	2.76883	0.108815	0.192026	-1.77134	2.49093	0.251075	0.334766	-2.07451	2.43184	1.845656e-01	0.25335
Sleep Diurnal Inactivation (Accelerometer)	Sleep Diurnal Inact	85449	Dashti et al, 2019	1.94169	1.38656	0.499662	0.682416	2.49332	1.37558	0.282923	0.217262	2.44051	0.9750896	0.144841	0.217262
Sleep Duration (Accelerometer)	Sleep Duration	85449	Jones et al., 2019	3.51965	0.841348	0.00363061	0.00990167	3.7214	0.889768	0.00312177	0.00930511	3.58164	0.805383	0.00190885	0.0067371
Sleep Duration (Self Reported)	Sleep SelfReported	446118	Jones et al., 2019	3.52767	0.502595	1.21105e-06	9.08284e-06	4.19784	0.496304	9.39021e-10	1.40853e-08	3.60587	0.473479	1.40737e-07	1.40737e-06
Sleep L5 (Accelerometer)	Sleep L5 TIME	85,205	Jones et al., 2019	1.94169	1.38656	0.499662	0.576533	2.49332	1.38656	0.282923	0.334766	1.94241	1.28075	0.463984	0.545863
Sleep Midpoint (Accelerometer)	Sleep Midpoint	84810	Jones et al., 2019	1.20127	1.41469	0.88684	0.88684	2.29298	1.47456	0.384625	0.47097	3.01378	1.3522	0.142145	0.217262
Sleep N Episodes (Accelerometer)	Sleep N Episodes	84810	Jones et al., 2019	2.49201	0.683434	0.0297212	0.0713308	3.17338	0.818931	0.00856951	0.0223553	2.53678	0.727321	0.0359352	0.0829274
Standard Deviation of Sleep Duration (Accelerometer)	Sleep Dur SD	84441	Jones et al., 2019	6.20807	4.16347	0.184662	0.25335	5.21795	4.00033	0.299178	0.381929	7.23167	3.91321	0.0911804	0.170963
Type 1 Diabetes	T1D	6670/6523	Onengut-Gumuscu et al., 2015	2.06534	2.32975	0.638115	0.682416	3.64393	2.15468	0.18579	0.25335	2.20264	1.96489	0.52262	0.591645
Type 2 Diabetes	T2D	62,892/596,424	Xue et al., 2018	2.81993	1.06774	0.0876226	0.170963	2.79991	1.19732	0.130934	0.217262	2.89887	1.07057	0.0753974	0.155995
