# Supplementary material for: Cis-regulatory architecture of human ESC-derived hypothalamic neuron differentiation aids in variant-to-gene mapping of relevant complex traits
Source: Nat Commun. 2021 Nov 19;12:6749. doi: 10.1038/s41467-021-27001-4 (PMC8604959; doi:10.1038/s41467-021-27001-4)
Supplement: Supplementary file 7 — Supplementary Data 4 [file 41467_2021_27001_MOESM7_ESM.xlsx]

## Sheet: Sheet1
Trait	ID	Gene Name	OMIM_DISEASE
Height	AAAS	aladin WD repeat nucleoporin(AAAS)	231550~Achalasia-addisonianism-alacrimia syndrome,
Height	ABCA3	ATP binding cassette subfamily A member 3(ABCA3)	610921~Surfactant metabolism dysfunction, pulmonary, 3,
BMI	ABCC8	ATP binding cassette subfamily C member 8(ABCC8)	125853~Diabetes mellitus, noninsulin-dependent,240800~Hypoglycemia of infancy, leucine-sensitive,256450~Hyperinsulinemic hypoglycemia, familial, 1,606176~Diabetes mellitus, permanent neonatal,610374~Diabetes mellitus, transient neonatal 2,
BMI	ABHD12	abhydrolase domain containing 12(ABHD12)	612674~Polyneuropathy, hearing loss, ataxia, retinitis pigmentosa, and cataract,
Height	ACO2	aconitase 2(ACO2)	614559~Infantile cerebellar-retinal degeneration,616289~Optic atrophy 9,
Height	ACP2	acid phosphatase 2, lysosomal(ACP2)	200950~Lysosomal acid phosphatase deficiency,
BMI	ACP2	acid phosphatase 2, lysosomal(ACP2)	200950~Lysosomal acid phosphatase deficiency,
Sleep	ACP2	acid phosphatase 2, lysosomal(ACP2)	200950~Lysosomal acid phosphatase deficiency,
Height	ADAR	adenosine deaminase, RNA specific(ADAR)	127400~Dyschromatosis symmetrica hereditaria,615010~Aicardi-Goutieres syndrome 6,
Height	AKT1	AKT serine/threonine kinase 1(AKT1)	114480~Breast cancer, somatic,114500~Colorectal cancer, somatic,167000~Ovarian cancer, somatic,176920~Proteus syndrome, somatic,181500~Schizophrenia, susceptibility to,615109~Cowden syndrome 6,
Height	ALAD	aminolevulinate dehydratase(ALAD)	612740~Lead poisoning, susceptibility to,612740~Porphyria, acute hepatic,
BMI	ALDH4A1	aldehyde dehydrogenase 4 family member A1(ALDH4A1)	239510~Hyperprolinemia, type II,
AAM	ALG3	ALG3, alpha-1,3- mannosyltransferase(ALG3)	601110~Congenital disorder of glycosylation, type Id,
BMI	AMPD2	adenosine monophosphate deaminase 2(AMPD2)	615686~Spastic paraplegia 63,615809~Pontocerebellar hypoplasia, type 9,
Sleep	AMPD2	adenosine monophosphate deaminase 2(AMPD2)	615686~Spastic paraplegia 63,615809~Pontocerebellar hypoplasia, type 9,
BMI	ANTXR1	anthrax toxin receptor 1(ANTXR1)	230740~GAPO syndrome,602089~Hemangioma, capillary infantile, susceptibility to,
Height	ANXA5	annexin A5(ANXA5)	614391~Pregnancy loss, recurrent, susceptibility to, 3,
Height	APC	APC, WNT signaling pathway regulator(APC)	114500~Colorectal cancer, somatic,114550~Hepatoblastoma, somatic,135290~Desmoid disease, hereditary,175100~Adenomatous polyposis coli,175100~Brain tumor-polyposis syndrome 2,175100~Gardner syndrome,613659~Gastric cancer, somatic,Adenoma, periampullary, somatic~Adenoma, periampullary, somatic,
Height	APOE	apolipoprotein E(APOE)	104310~Alzheimer disease-2,269600~Sea-blue histiocyte disease,603075~Macular degeneration, age-related,611771~Lipoprotein glomerulopathy,Hyperlipoproteinemia, type III~Hyperlipoproteinemia, type III,Myocardial infarction susceptibility~Myocardial infarction susceptibility,
BMI	AQP5	aquaporin 5(AQP5)	600231~Palmoplantar keratoderma, Bothnian type,
AAM	AQP5	aquaporin 5(AQP5)	600231~Palmoplantar keratoderma, Bothnian type,
BMI	ARFGEF2	ADP ribosylation factor guanine nucleotide exchange factor 2(ARFGEF2)	608097~Periventricular heterotopia with microcephaly,
Height	ARID1A	AT-rich interaction domain 1A(ARID1A)	614607~Mental retardation, autosomal dominant 14,
BMI	ARMC5	armadillo repeat containing 5(ARMC5)	615954~ACTH-independent macronodular adrenal hyperplasia 2,
AAM	ASCC1	activating signal cointegrator 1 complex subunit 1(ASCC1)	614266~Barrett esophagus/esophageal adenocarcinoma,
Height	ATP1A3	ATPase Na+/K+ transporting subunit alpha 3(ATP1A3)	128235~Dystonia-12,601338~CAPOS syndrome,614820~Alternating hemiplegia of childhood 2,
BMI	ATP1A3	ATPase Na+/K+ transporting subunit alpha 3(ATP1A3)	128235~Dystonia-12,601338~CAPOS syndrome,614820~Alternating hemiplegia of childhood 2,
Sleep	ATP1A3	ATPase Na+/K+ transporting subunit alpha 3(ATP1A3)	128235~Dystonia-12,601338~CAPOS syndrome,614820~Alternating hemiplegia of childhood 2,
BMI	ATP2A1	ATPase sarcoplasmic/endoplasmic reticulum Ca2+ transporting 1(ATP2A1)	601003~Brody myopathy,
BMI	BANF1	barrier to autointegration factor 1(BANF1)	614008~Nestor-Guillermo progeria syndrome,
Height	BAP1	BRCA1 associated protein 1(BAP1)	614327~Tumor predisposition syndrome,
BMI	BDNF	brain derived neurotrophic factor(BDNF)	164230~Obsessive-compulsive disorder, protection against,209880~Central hypoventilation syndrome, congenital,607499~Bulimia nervosa, age of onset of weight loss in,610269~Anorexia nervosa, susceptibility to,Memory impairment, susceptibility to~Memory impairment, susceptibility to,
AAM	BDNF	brain derived neurotrophic factor(BDNF)	164230~Obsessive-compulsive disorder, protection against,209880~Central hypoventilation syndrome, congenital,607499~Bulimia nervosa, age of onset of weight loss in,610269~Anorexia nervosa, susceptibility to,Memory impairment, susceptibility to~Memory impairment, susceptibility to,
Sleep	BDNF	brain derived neurotrophic factor(BDNF)	164230~Obsessive-compulsive disorder, protection against,209880~Central hypoventilation syndrome, congenital,607499~Bulimia nervosa, age of onset of weight loss in,610269~Anorexia nervosa, susceptibility to,Memory impairment, susceptibility to~Memory impairment, susceptibility to,
Height	BFSP1	beaded filament structural protein 1(BFSP1)	611391~Cataract 33,
Height	BMP4	bone morphogenetic protein 4(BMP4)	600625~Orofacial cleft 11,607932~Microphthalmia, syndromic 6,
Height	BMPER	BMP binding endothelial regulator(BMPER)	608022~Diaphanospondylodysostosis,
Sleep	CARD9	caspase recruitment domain family member 9(CARD9)	212050~Candidiasis, familial, 2, autosomal recessive,
Height	CAST	calpastatin(CAST)	616295~Peeling skin with leukonychia, acral punctate keratoses, cheilitis, and knuckle pads,
BMI	CAST	calpastatin(CAST)	616295~Peeling skin with leukonychia, acral punctate keratoses, cheilitis, and knuckle pads,
AAM	CAST	calpastatin(CAST)	616295~Peeling skin with leukonychia, acral punctate keratoses, cheilitis, and knuckle pads,
BMI	CBFB	core-binding factor beta subunit(CBFB)	601626~Myeloid leukemia, acute, M4/M4Eo subtype, somatic,
Height	CCND1	cyclin D1(CCND1)	114500~Colorectal cancer, susceptibility to,193300~von Hippel-Lindau syndrome, modifier of,254500~Multiple myeloma, susceptibility to,
BMI	CDC6	cell division cycle 6(CDC6)	613805~Meier-Gorlin syndrome 5,
Height	CDK4	cyclin dependent kinase 4(CDK4)	609048~Melanoma, cutaneous malignant, 3,
Height	CDK6	cyclin dependent kinase 6(CDK6)	616080~Microcephaly 12, primary, autosomal recessive,
Height	CDON	cell adhesion associated, oncogene regulated(CDON)	614226~Holoprosencephaly 11,
Height	CEP41	centrosomal protein 41(CEP41)	614464~Joubert syndrome 15,
BMI	CEP41	centrosomal protein 41(CEP41)	614464~Joubert syndrome 15,
Height	CEP63	centrosomal protein 63(CEP63)	614728~Seckel syndrome 6,
Height	CHD7	chromodomain helicase DNA binding protein 7(CHD7)	214800~CHARGE syndrome,612370~Hypogonadotropic hypogonadism 5 with or without anosmia,
Height	CHRNB2	cholinergic receptor nicotinic beta 2 subunit(CHRNB2)	605375~Epilepsy, nocturnal frontal lobe, 3,
Height	CLP1	cleavage and polyadenylation factor I subunit 1(CLP1)	615803~Pontocerebellar hypoplasia, type 10,
BMI	CNNM2	cyclin and CBS domain divalent metal cation transport mediator 2(CNNM2)	613882~Hypomagnesemia 6, renal,616418~Hypomagnesemia, seizures, and mental retardation,
AAM	CNNM2	cyclin and CBS domain divalent metal cation transport mediator 2(CNNM2)	613882~Hypomagnesemia 6, renal,616418~Hypomagnesemia, seizures, and mental retardation,
Height	COPA	coatomer protein complex subunit alpha(COPA)	616414~Autoimmune interstitial lung, joint, and kidney disease,
BMI	CPS1	carbamoyl-phosphate synthase 1(CPS1)	237300~Carbamoylphosphate synthetase I deficiency,615371~Pulmonary hypertension, neonatal, susceptibility to,Venoocclusive disease after bone marrow transplantation~Venoocclusive disease after bone marrow transplantation,
Height	CRADD	CASP2 and RIPK1 domain containing adaptor with death domain(CRADD)	614499~Mental retardation, autosomal recessive 34,
Height	CRLF1	cytokine receptor like factor 1(CRLF1)	272430~Cold-induced sweating syndrome 1,
Height	CRYBA1	crystallin beta A1(CRYBA1)	600881~Cataract 10, multiple types,
Height	CTC1	CST telomere replication complex component 1(CTC1)	612199~Cerebroretinal microangiopathy with calcifications and cysts,
BMI	DARS2	aspartyl-tRNA synthetase 2, mitochondrial(DARS2)	611105~Leukoencephalopathy with brain stem and spinal cord involvement and lactate elevation,
Height	DCAF17	DDB1 and CUL4 associated factor 17(DCAF17)	241080~Woodhouse-Sakati syndrome,
Height	DGUOK	deoxyguanosine kinase(DGUOK)	251880~Mitochondrial DNA depletion syndrome 3 (hepatocerebral type),
Height	DMPK	dystrophia myotonica protein kinase(DMPK)	160900~Myotonic dystrophy 1,
BMI	DNAJC5	DnaJ heat shock protein family (Hsp40) member C5(DNAJC5)	162350~Ceroid lipofuscinosis, neuronal, 4, Parry type,
Sleep	DNM2	dynamin 2(DNM2)	160150~Myopathy, centronuclear,606482~Charcot-Marie-Tooth disease, axonal, type 2M,606482~Charcot-Marie-Tooth disease, dominant intermediate B,615368~Lethal congenital contracture syndrome 5,
Height	DNMT3B	DNA methyltransferase 3 beta(DNMT3B)	242860~Immunodeficiency-centromeric instability-facial anomalies syndrome 1,
BMI	DYNC1H1	dynein cytoplasmic 1 heavy chain 1(DYNC1H1)	158600~Spinal muscular atrophy, lower extremity-predominant 1, AD,614228~Charcot-Marie-Tooth disease, axonal, type 20,614563~Mental retardation, autosomal dominant 13,
Height	ECE1	endothelin converting enzyme 1(ECE1)	145500~Hypertension, essential, susceptibility to,613870~Hirschsprung disease, cardiac defects, and autonomic dysfunction,
Height	ECM1	extracellular matrix protein 1(ECM1)	247100~Urbach-Wiethe disease,
Height	EDC3	enhancer of mRNA decapping 3(EDC3)	616460~Mental retardation, autosomal recessive 50,
BMI	EDN1	endothelin 1(EDN1)	612798~Question mark ears, isolated,615706~Auriculocondylar syndrome 3,High density lipoprotein cholesterol level QTL 7~High density lipoprotein cholesterol level QTL 7,
BMI	EDNRB	endothelin receptor type B(EDNRB)	277580~Waardenburg syndrome, type 4A,600155~Hirschsprung disease, susceptibility to, 2,600501~ABCD syndrome,
Height	EFTUD2	elongation factor Tu GTP binding domain containing 2(EFTUD2)	610536~Mandibulofacial dysostosis, Guion-Almeida type,
Height	EIF2AK3	eukaryotic translation initiation factor 2 alpha kinase 3(EIF2AK3)	226980~Wolcott-Rallison syndrome,
AAM	EIF2B5	eukaryotic translation initiation factor 2B subunit epsilon(EIF2B5)	603896~Leukoencephalopathy with vanishing white matter,603896~Ovarioleukodystrophy,
Height	ELOVL4	ELOVL fatty acid elongase 4(ELOVL4)	133190~Spinocerebellar ataxia 34,600110~Stargardt disease 3,614457~Ichthyosis, spastic quadriplegia, and mental retardation,
Height	EPB41L1	erythrocyte membrane protein band 4.1 like 1(EPB41L1)	614257~Mental retardation, autosomal dominant 11,
AAM	ERCC4	ERCC excision repair 4, endonuclease catalytic subunit(ERCC4)	278760~Xeroderma pigmentosum, group F,278760~Xeroderma pigmentosum, type F/Cockayne syndrome,610965~XFE progeroid syndrome,615272~Fanconi anemia, complementation group Q,
Height	ERCC6L2	ERCC excision repair 6 like 2(ERCC6L2)	615715~Bone marrow failure syndrome 2,
BMI	FADD	Fas associated via death domain(FADD)	613759~Infections, recurrent, with encephalopathy, hepatic dysfunction, and cardiovasuclar malformations,
Height	FAM111A	family with sequence similarity 111 member A(FAM111A)	127000~Kenny-Caffey syndrome, type 2,602361~Gracile bone dysplasia,
Sleep	FAM111A	family with sequence similarity 111 member A(FAM111A)	127000~Kenny-Caffey syndrome, type 2,602361~Gracile bone dysplasia,
Height	FANCC	Fanconi anemia complementation group C(FANCC)	227645~Fanconi anemia, complementation group C,
Height	FEZF1	FEZ family zinc finger 1(FEZF1)	616030~Hypogonadotropic hypogonadism with or without anosmia,
BMI	FEZF1	FEZ family zinc finger 1(FEZF1)	616030~Hypogonadotropic hypogonadism with or without anosmia,
AAM	FEZF1	FEZ family zinc finger 1(FEZF1)	616030~Hypogonadotropic hypogonadism with or without anosmia,
Sleep	FEZF1	FEZ family zinc finger 1(FEZF1)	616030~Hypogonadotropic hypogonadism with or without anosmia,
Sleep	FGF8	fibroblast growth factor 8(FGF8)	612702~Hypogonadotropic hypogonadism 6 with or without anosmia,
Height	FGFR1	fibroblast growth factor receptor 1(FGFR1)	101600~Pfeiffer syndrome,123150~Jackson-Weiss syndrome,147950~Hypogonadotropic hypogonadism 2 with or without anosmia,166250~Osteoglophonic dysplasia,190440~Trigonocephaly 1,615465~Hartsfield syndrome,
BMI	FGFR1	fibroblast growth factor receptor 1(FGFR1)	101600~Pfeiffer syndrome,123150~Jackson-Weiss syndrome,147950~Hypogonadotropic hypogonadism 2 with or without anosmia,166250~Osteoglophonic dysplasia,190440~Trigonocephaly 1,615465~Hartsfield syndrome,
BMI	FKBP5	FK506 binding protein 5(FKBP5)	608516~Major depressive disorder and accelerated response to antidepressant drug treatment,
BMI	FOXP2	forkhead box P2(FOXP2)	602081~Speech-language disorder-1,
AAM	FOXP2	forkhead box P2(FOXP2)	602081~Speech-language disorder-1,
BMI	FUS	FUS RNA binding protein(FUS)	608030~Amyotrophic lateral sclerosis 6, with or without frontotemporal dementia,614782~Tremor, hereditary essential, 4,
BMI	GABRB3	gamma-aminobutyric acid type A receptor beta3 subunit(GABRB3)	612269~Epilepsy, childhood absence, susceptibility to, 5,
Height	GATA2	GATA binding protein 2(GATA2)	601626~Leukemia, acute myeloid, susceptibility to,614038~Emberger syndrome,614172~Immunodeficiency 21,614286~Myelodysplastic syndrome, susceptibility to,
Height	GCK	glucokinase(GCK)	125851~MODY, type II,125853~Diabetes mellitus, noninsulin-dependent, late onset,602485~Hyperinsulinemic hypoglycemia, familial, 3,606176~Diabetes mellitus, permanent neonatal,
Height	GHR	growth hormone receptor(GHR)	143890~Hypercholesterolemia, familial, modifier of,262500~Laron dwarfism,604271~Growth hormone insensitivity, partial,Increased responsiveness to growth hormone~Increased responsiveness to growth hormone,
Sleep	GNAO1	G protein subunit alpha o1(GNAO1)	615473~Epileptic encephalopathy, early infantile, 17,
Height	GORAB	golgin, RAB6 interacting(GORAB)	231070~Geroderma osteodysplasticum,
Height	GRM1	glutamate metabotropic receptor 1(GRM1)	614831~Spinocerebellar ataxia, autosomal recessive 13,
BMI	GSS	glutathione synthetase(GSS)	231900~Hemolytic anemia due to glutathione synthetase deficiency,266130~Glutathione synthetase deficiency,
AAM	GSS	glutathione synthetase(GSS)	231900~Hemolytic anemia due to glutathione synthetase deficiency,266130~Glutathione synthetase deficiency,
Height	HINT1	histidine triad nucleotide binding protein 1(HINT1)	137200~Neuromyotonia and axonal neuropathy, autosomal recessive,
Sleep	HNMT	histamine N-methyltransferase(HNMT)	600807~Asthma, susceptibility to,
BMI	HNRNPA1	heterogeneous nuclear ribonucleoprotein A1(HNRNPA1)	615424~Inclusion body myopathy with early-onset Paget disease without frontotemporal dementia 3,615426~Amyotrophic lateral sclerosis 20,
Sleep	HNRNPA1	heterogeneous nuclear ribonucleoprotein A1(HNRNPA1)	615424~Inclusion body myopathy with early-onset Paget disease without frontotemporal dementia 3,615426~Amyotrophic lateral sclerosis 20,
Height	HNRNPA2B1	heterogeneous nuclear ribonucleoprotein A2/B1(HNRNPA2B1)	615422~Inclusion body myopathy with early-onset Paget disease with or without frontotemporal dementia 2,
BMI	HNRNPA2B1	heterogeneous nuclear ribonucleoprotein A2/B1(HNRNPA2B1)	615422~Inclusion body myopathy with early-onset Paget disease with or without frontotemporal dementia 2,
Height	HOMER2	homer scaffolding protein 2(HOMER2)	616707~Deafness, autosomal dominant 68,
BMI	HPCA	hippocalcin(HPCA)	224500~Dystonia 2, torsion, autosomal recessive,
Height	HPS6	HPS6, biogenesis of lysosomal organelles complex 2 subunit 3(HPS6)	614075~Hermansky-Pudlak syndrome 6,
BMI	HSPD1	heat shock protein family D (Hsp60) member 1(HSPD1)	605280~Spastic paraplegia 13, autosomal dominant,612233~Leukodystrophy, hypomyelinating, 4,
Height	HSPG2	heparan sulfate proteoglycan 2(HSPG2)	224410~Dyssegmental dysplasia, Silverman-Handmaker type,255800~Schwartz-Jampel syndrome, type 1,
Height	HYDIN	HYDIN, axonemal central pair apparatus protein(HYDIN)	608647~Ciliary dyskinesia, primary, 5,
Height	IFT43	intraflagellar transport 43(IFT43)	614099~Cranioectodermal dysplasia 3,
Height	IGF1R	insulin like growth factor 1 receptor(IGF1R)	270450~Insulin-like growth factor I, resistance to,
Height	IGF2	insulin like growth factor 2(IGF2)	616489~Growth restriction, severe, with distinctive facies,
Height	IGF2BP2	insulin like growth factor 2 mRNA binding protein 2(IGF2BP2)	125853~Diabetes mellitus, noninsulin-dependent, susceptibility to,
Height	ITGB4	integrin subunit beta 4(ITGB4)	131800~Epidermolysis bullosa of hands and feet,226650~Epidermolysis bullosa, junctional, non-Herlitz type,226730~Epidermolysis bullosa, junctional, with pyloric atresia,
Height	KANSL1	KAT8 regulatory NSL complex subunit 1(KANSL1)	610443~Koolen-De Vries syndrome,
Sleep	KANSL1	KAT8 regulatory NSL complex subunit 1(KANSL1)	610443~Koolen-De Vries syndrome,
Sleep	KIF5C	kinesin family member 5C(KIF5C)	615282~Cortical dysplasia, complex, with other brain malformations 2,
Height	KPTN	kaptin, actin binding protein(KPTN)	615637~Mental retardation, autosomal recessive 41,
Height	LMNA	lamin A/C(LMNA)	115200~Cardiomyopathy, dilated, 1A,151660~Lipodystrophy, familial partial, 2,159001~Muscular dystrophy, limb-girdle, type 1B,176670~Hutchinson-Gilford progeria,181350~Emery-Dreifuss muscular dystrophy 2, AD,212112~Malouf syndrome,248370~Mandibuloacral dysplasia,275210~Restrictive dermopathy, lethal,605588~Charcot-Marie-Tooth disease, type 2B1,610140~Heart-hand syndrome, Slovenian type,613205~Musc…
Height	LOXL1	lysyl oxidase like 1(LOXL1)	177650~Exfoliation syndrome, susceptibility to,
Height	LPP	LIM domain containing preferred translocation partner in lipoma(LPP)	601626~Leukemia, acute myeloid,Lipoma~Lipoma,
Height	LYRM7	LYR motif containing 7(LYRM7)	615838~Mitochondrial complex III deficiency, nuclear type 8,
BMI	MAD1L1	MAD1 mitotic arrest deficient like 1(MAD1L1)	176807~Prostate cancer, somatic,Lymphoma, somatic~Lymphoma, somatic,
Sleep	MAD1L1	MAD1 mitotic arrest deficient like 1(MAD1L1)	176807~Prostate cancer, somatic,Lymphoma, somatic~Lymphoma, somatic,
Height	MAPT	microtubule associated protein tau(MAPT)	168600~Parkinson disease, susceptibility to,172700~Pick disease,260540~Supranuclear palsy, progressive atypical,600274~Dementia, frontotemporal, with or without parkinsonism,601104~Supranuclear palsy, progressive,
Sleep	MAPT	microtubule associated protein tau(MAPT)	168600~Parkinson disease, susceptibility to,172700~Pick disease,260540~Supranuclear palsy, progressive atypical,600274~Dementia, frontotemporal, with or without parkinsonism,601104~Supranuclear palsy, progressive,
Height	MARS	methionyl-tRNA synthetase(MARS)	615486~Interstitial lung and liver disease,616280~Charcot-Marie-Tooth disease, axonal, type 2U,
BMI	MARS2	methionyl-tRNA synthetase 2, mitochondrial(MARS2)	611390~Spastic ataxia 3, autosomal recessive,616430~Combined oxidative phosphorylation deficiency 25,
Height	MATN3	matrilin 3(MATN3)	140600~Osteoarthritis susceptibility 2,607078~Epiphyseal dysplasia, multiple, 5,608728~Spondyloepimetaphyseal dysplasia,
Height	MED23	mediator complex subunit 23(MED23)	614249~Mental retardation, autosomal recessive 18,
BMI	MEGF8	multiple EGF like domains 8(MEGF8)	614976~Carpenter syndrome 2,
Sleep	MEGF8	multiple EGF like domains 8(MEGF8)	614976~Carpenter syndrome 2,
Height	MET	MET proto-oncogene, receptor tyrosine kinase(MET)	114550~Hepatocellular carcinoma, childhood type, somatic,605074~Renal cell carcinoma, papillary, 1, familial and somatic,616705~Deafness, autosomal recessive 97,
Height	MGME1	mitochondrial genome maintenance exonuclease 1(MGME1)	615084~Mitochondrial DNA depletion syndrome 11,
Height	MLF1	myeloid leukemia factor 1(MLF1)	601626~Leukemia, acute myeloid,
BMI	MLLT10	myeloid/lymphoid or mixed-lineage leukemia; translocated to, 10(MLLT10)	601626~Leukemia, acute myeloid,
BMI	MMAB	methylmalonic aciduria (cobalamin deficiency) cblB type(MMAB)	251110~Methylmalonic aciduria, vitamin B12-responsive, due to defect in synthesis of adenosylcobalamin, cblB complementation type,
Sleep	MMAB	methylmalonic aciduria (cobalamin deficiency) cblB type(MMAB)	251110~Methylmalonic aciduria, vitamin B12-responsive, due to defect in synthesis of adenosylcobalamin, cblB complementation type,
Height	MMACHC	methylmalonic aciduria (cobalamin deficiency) cblC type, with homocystinuria(MMACHC)	277400~Methylmalonic aciduria and homocystinuria, cblC type,
BMI	MMACHC	methylmalonic aciduria (cobalamin deficiency) cblC type, with homocystinuria(MMACHC)	277400~Methylmalonic aciduria and homocystinuria, cblC type,
Height	MUTYH	mutY DNA glycosylase(MUTYH)	132600~Colorectal adenomatous polyposis, autosomal recessive, with pilomatricomas,608456~Adenomas, multiple colorectal,613659~Gastric cancer, somatic,
BMI	MUTYH	mutY DNA glycosylase(MUTYH)	132600~Colorectal adenomatous polyposis, autosomal recessive, with pilomatricomas,608456~Adenomas, multiple colorectal,613659~Gastric cancer, somatic,
BMI	MVK	mevalonate kinase(MVK)	175900~Porokeratosis 3, multiple types,260920~Hyper-IgD syndrome,610377~Mevalonic aciduria,
Sleep	MVK	mevalonate kinase(MVK)	175900~Porokeratosis 3, multiple types,260920~Hyper-IgD syndrome,610377~Mevalonic aciduria,
AAM	NANOS1	nanos C2HC-type zinc finger 1(NANOS1)	615413~Spermatogenic failure 12,
Height	NBEAL2	neurobeachin like 2(NBEAL2)	139090~Gray platelet syndrome,
Height	NCSTN	nicastrin(NCSTN)	142690~Acne inversa, familial, 1,
BMI	NDUFAF3	NADH:ubiquinone oxidoreductase complex assembly factor 3(NDUFAF3)	252010~Mitochondrial complex I deficiency,
Height	NDUFB3	NADH:ubiquinone oxidoreductase subunit B3(NDUFB3)	252010~Mitochondrial complex I deficiency,
Height	NDUFV1	NADH:ubiquinone oxidoreductase core subunit V1(NDUFV1)	252010~Mitochondrial complex I deficiency,
Height	NFKB2	nuclear factor kappa B subunit 2(NFKB2)	615577~Immunodeficiency, common variable, 10,
Height	NFKBIL1	NFKB inhibitor like 1(NFKBIL1)	180300~Rheumatoid arthritis, susceptibility to,
Height	NOG	noggin(NOG)	184460~Stapes ankylosis with broad thumb and toes,185800~Symphalangism, proximal, 1A,186500~Multiple synostoses syndrome 1,186570~Tarsal-carpal coalition syndrome,611377~Brachydactyly, type B2,
BMI	NOL3	nucleolar protein 3(NOL3)	614937~Myoclonus, familial cortical,
BMI	NOS3	nitric oxide synthase 3(NOS3)	104300~Alzheimer disease, late-onset, susceptibility to,145500~Hypertension, susceptibility to,189800~Hypertension, pregnancy-induced,601367~Ischemic stroke, susceptibility to,Coronary artery spasm 1, susceptibility to~Coronary artery spasm 1, susceptibility to,Placental abruption~Placental abruption,
Height	NPR2	natriuretic peptide receptor 2(NPR2)	602875~Acromesomelic dysplasia, Maroteaux type,615923~Epiphyseal chondrodysplasia, Miura type,616255~Short stature with nonspecific skeletal abnormalities,
Height	NR4A3	nuclear receptor subfamily 4 group A member 3(NR4A3)	612237~Chondrosarcoma, extraskeletal myxoid,
Height	NTRK1	neurotrophic receptor tyrosine kinase 1(NTRK1)	155240~Medullary thyroid carcinoma, familial,256800~Insensitivity to pain, congenital, with anhidrosis,
Sleep	OTX2	orthodenticle homeobox 2(OTX2)	610125~Microphthalmia, syndromic 5,610125~Retinal dystrophy, early-onset, with or without pituitary dysfunction,613986~Pituitary hormone deficiency, combined, 6,
Height	PAX2	paired box 2(PAX2)	120330~Papillorenal syndrome,616002~Glomerulosclerosis, focal segmental, 7,
BMI	PAX2	paired box 2(PAX2)	120330~Papillorenal syndrome,616002~Glomerulosclerosis, focal segmental, 7,
Height	PAX8	paired box 8(PAX8)	218700~Hypothyroidism, congenital, due to thyroid dysgenesis or hypoplasia,
Height	PC	pyruvate carboxylase(PC)	266150~Pyruvate carboxylase deficiency,
Sleep	PER2	period circadian clock 2(PER2)	604348~Advanced sleep phase syndrome, familial, 1,
Height	PHC1	polyhomeotic homolog 1(PHC1)	615414~Microcephaly 11, primary, autosomal recessive,
Height	PHGDH	phosphoglycerate dehydrogenase(PHGDH)	256520~Neu-Laxova syndrome 1,601815~Phosphoglycerate dehydrogenase deficiency,
Height	PICALM	phosphatidylinositol binding clathrin assembly protein(PICALM)	601626~Leukemia, acute myeloid, somatic,
Height	PIGV	phosphatidylinositol glycan anchor biosynthesis class V(PIGV)	239300~Hyperphosphatasia with mental retardation syndrome 1,
Height	PITX1	paired like homeodomain 1(PITX1)	119800~Clubfoot, congenital, with or without deficiency of long bones and/or mirror-image polydactyly,186550~Liebenberg syndrome,
Height	PMM2	phosphomannomutase 2(PMM2)	212065~Congenital disorder of glycosylation, type Ia,
Height	PNP	purine nucleoside phosphorylase(PNP)	613179~Immunodeficiency due to purine nucleoside phosphorylase deficiency,
Height	PNPO	pyridoxamine 5'-phosphate oxidase(PNPO)	610090~Pyridoxamine 5'-phosphate oxidase deficiency,
Height	POC1A	POC1 centriolar protein A(POC1A)	614813~Short stature, onychodysplasia, facial dysmorphism, and hypotrichosis,
Height	POLR1C	RNA polymerase I subunit C(POLR1C)	248390~Treacher Collins syndrome 3,616494~Leukodystrophy, hypomyelinating, 11,
Height	POMGNT1	protein O-linked mannose N-acetylglucosaminyltransferase 1 (beta 1,2-)(POMGNT1)	253280~Muscular dystrophy-dystroglycanopathy (congenital with brain and eye anomalies), type A, 3,613151~Muscular dystrophy-dystroglycanopathy (congenital with mental retardation), type B, 3,613157~Muscular dystrophy-dystroglycanopathy (limb-girdle), type C, 3,
BMI	PPARG	peroxisome proliferator activated receptor gamma(PPARG)	125853~Diabetes, type 2,601665~Obesity, severe,604367~Insulin resistance, severe, digenic,604367~Lipodystrophy, familial partial, type 3,609338~Carotid intimal medial thickness 1,Obesity, resistance to~Obesity, resistance to,
Height	PROZ	protein Z, vitamin K dependent plasma glycoprotein(PROZ)	614024~Protein Z deficiency,
BMI	PRSS12	protease, serine 12(PRSS12)	249500~Mental retardation, autosomal recessive 1,
BMI	PSMA6	proteasome subunit alpha 6(PSMA6)	608446~Myocardial infarcation, susceptibility to,
Height	PSTPIP1	proline-serine-threonine phosphatase interacting protein 1(PSTPIP1)	604416~Pyogenic sterile arthritis, pyoderma gangrenosum, and acne,
BMI	PSTPIP1	proline-serine-threonine phosphatase interacting protein 1(PSTPIP1)	604416~Pyogenic sterile arthritis, pyoderma gangrenosum, and acne,
Height	PTCH1	patched 1(PTCH1)	109400~Basal cell nevus syndrome,605462~Basal cell carcinoma, somatic,610828~Holoprosencephaly-7,
Height	PTPN11	protein tyrosine phosphatase, non-receptor type 11(PTPN11)	151100~LEOPARD syndrome 1,156250~Metachondromatosis,163950~Noonan syndrome 1,607785~Leukemia, juvenile myelomonocytic, somatic,
Height	PTPN14	protein tyrosine phosphatase, non-receptor type 14(PTPN14)	613611~Choanal atresia and lymphedema,
BMI	PUF60	poly(U) binding splicing factor 60(PUF60)	615583~Verheij syndrome,
AAM	PUF60	poly(U) binding splicing factor 60(PUF60)	615583~Verheij syndrome,
Height	RAB28	RAB28, member RAS oncogene family(RAB28)	615374~Cone-rod dystrophy 18,
Height	RARB	retinoic acid receptor beta(RARB)	615524~Microphthalmia, syndromic 12,
BMI	RARB	retinoic acid receptor beta(RARB)	615524~Microphthalmia, syndromic 12,
Height	RASSF1	Ras association domain family member 1(RASSF1)	211980~Lung cancer,
BMI	RASSF1	Ras association domain family member 1(RASSF1)	211980~Lung cancer,
Height	RFT1	RFT1 homolog(RFT1)	612015~Congenital disorder of glycosylation, type In,
Height	RNF135	ring finger protein 135(RNF135)	614192~Macrocephaly, macrosomia, facial dysmorphism syndrome,
Height	RPIA	ribose 5-phosphate isomerase A(RPIA)	608611~Ribose 5-phosphate isomerase deficiency,
AAM	RPS26	ribosomal protein S26(RPS26)	613309~Diamond-Blackfan anemia 10,
AAM	SATB2	SATB homeobox 2(SATB2)	612313~Glass syndrome,
Sleep	SCN1A	sodium voltage-gated channel alpha subunit 1(SCN1A)	604403~Epilepsy, generalized, with febrile seizures plus, type 2,604403~Febrile seizures, familial, 3A,607208~Dravet syndrome,609634~Migraine, familial hemiplegic, 3,
Height	SERPINA1	serpin family A member 1(SERPINA1)	606963~Pulmonary disease, chronic obstructive, susceptibility to,613490~Emphysema due to AAT deficiency,613490~Emphysema-cirrhosis, due to AAT deficiency,613490~Hemorrhagic diathesis due to \'antithrombin\' Pittsburgh,
Height	SERPING1	serpin family G member 1(SERPING1)	106100~Angioedema, hereditary, types I and II,120790~Complement component 4, partial deficiency of,
BMI	SETBP1	SET binding protein 1(SETBP1)	269150~Schinzel-Giedion midface retraction syndrome,616078~Mental retardation, autosomal dominant 29,
Height	SF3B4	splicing factor 3b subunit 4(SF3B4)	154400~Acrofacial dysostosis 1, Nager type,
AAM	SFXN4	sideroflexin 4(SFXN4)	615578~Combined oxidative phosphorylation deficiency 18,
Height	SH2B3	SH2B adaptor protein 3(SH2B3)	133100~Erythrocytosis, somatic,187950~Thrombocythemia, somatic,254450~Myelofibrosis, somatic,
BMI	SH2B3	SH2B adaptor protein 3(SH2B3)	133100~Erythrocytosis, somatic,187950~Thrombocythemia, somatic,254450~Myelofibrosis, somatic,
BMI	SIL1	SIL1 nucleotide exchange factor(SIL1)	248800~Marinesco-Sjogren syndrome,
Height	SIX6	SIX homeobox 6(SIX6)	212550~Optic disc anomalies with retinal and/or macular dystrophy,
AAM	SIX6	SIX homeobox 6(SIX6)	212550~Optic disc anomalies with retinal and/or macular dystrophy,
BMI	SLC17A9	solute carrier family 17 member 9(SLC17A9)	616063~Porokeratosis 8, disseminated superficial actinic type,
Height	SLC24A5	solute carrier family 24 member 5(SLC24A5)	113750~Albinism, oculocutaneous, type VI,113750~Skin/hair/eye pigmentation 4, fair/dark skin,
Height	SLC2A1	solute carrier family 2 member 1(SLC2A1)	601042~Dystonia 9,606777~GLUT1 deficiency syndrome 1, infantile onset, severe,608885~Stomatin-deficient cryohydrocytosis with neurologic defects,612126~GLUT1 deficiency syndrome 2, childhood onset,614847~Epilepsy, idiopathic generalized, susceptibility to, 12,
Height	SLC46A1	solute carrier family 46 member 1(SLC46A1)	229050~Folate malabsorption, hereditary,
Height	SMAD3	SMAD family member 3(SMAD3)	613795~Loeys-Dietz syndrome 3,
Height	SMAD7	SMAD family member 7(SMAD7)	612229~Colorectal cancer, susceptibility to, 3,
Height	SMARCA4	SWI/SNF related, matrix associated, actin dependent regulator of chromatin, subfamily a, member 4(SMARCA4)	613325~Rhabdoid tumor predisposition syndrome 2,614609~Mental retardation, autosomal dominant 16,
AAM	SMARCAD1	SWI/SNF-related, matrix-associated actin-dependent regulator of chromatin, subfamily a, containing DEAD/H box 1(SMARCAD1)	136000~Adermatoglyphia,
Height	SNAI2	snail family transcriptional repressor 2(SNAI2)	172800~Piebaldism,608890~Waardenburg syndrome, type 2D,
Height	SORT1	sortilin 1(SORT1)	613589~Low density lipoprotein cholesterol level QTL6,
BMI	SPG21	spastic paraplegia 21 (autosomal recessive, Mast syndrome)(SPG21)	248900~Mast syndrome,
AAM	SPG21	spastic paraplegia 21 (autosomal recessive, Mast syndrome)(SPG21)	248900~Mast syndrome,
Height	SUFU	SUFU negative regulator of hedgehog signaling(SUFU)	109400~Basal cell nevus syndrome,155255~Medulloblastoma, desmoplastic,607174~Meningioma, familial, susceptibility to,
BMI	SUFU	SUFU negative regulator of hedgehog signaling(SUFU)	109400~Basal cell nevus syndrome,155255~Medulloblastoma, desmoplastic,607174~Meningioma, familial, susceptibility to,
AAM	SUMO1	small ubiquitin-like modifier 1(SUMO1)	613705~Orofacial cleft 10,
Height	TARS2	threonyl-tRNA synthetase 2, mitochondrial (putative)(TARS2)	615918~Combined oxidative phosphorylation deficiency 21,
Height	TET2	tet methylcytosine dioxygenase 2(TET2)	614286~Myelodysplastic syndrome, somatic,
Height	TGFB3	transforming growth factor beta 3(TGFB3)	107970~Arrhythmogenic right ventricular dysplasia 1,615582~Loeys-Dietz syndrome 5,
BMI	THRA	thyroid hormone receptor, alpha(THRA)	614450~Hypothyroidism, congenital, nongoitrous, 6,
Height	TMEM127	transmembrane protein 127(TMEM127)	171300~Pheochromocytoma, susceptibility to,
Height	TP53	tumor protein p53(TP53)	114480~Breast cancer,114500~Colorectal cancer,114550~Hepatocellular carcinoma,137800~Glioma susceptibility 1,151623~Li-Fraumeni syndrome,202300~Adrenal cortical carcinoma,259500~Osteosarcoma,260350~Pancreatic cancer,260500~Choroid plexus papilloma,607107~Nasopharyngeal carcinoma,614740~Basal cell carcinoma 7,
AAM	TP53	tumor protein p53(TP53)	114480~Breast cancer,114500~Colorectal cancer,114550~Hepatocellular carcinoma,137800~Glioma susceptibility 1,151623~Li-Fraumeni syndrome,202300~Adrenal cortical carcinoma,259500~Osteosarcoma,260350~Pancreatic cancer,260500~Choroid plexus papilloma,607107~Nasopharyngeal carcinoma,614740~Basal cell carcinoma 7,
Height	TPM1	tropomyosin 1 (alpha)(TPM1)	115196~Cardiomyopathy, hypertrophic, 3,611878~Cardiomyopathy, dilated, 1Y,611878~Left ventricular noncompaction 9,
Height	TPM2	tropomyosin 2 (beta)(TPM2)	108120~Arthrogryposis multiplex congenita, distal, type 1,601680~Arthrogryposis, distal, type 2B,609285~CAP myopathy 2,609285~Nemaline myopathy 4, autosomal dominant,
Height	TRAF3	TNF receptor associated factor 3(TRAF3)	614849~Herpes simplex encephalitis, susceptibility to, 3,
BMI	TRAF3	TNF receptor associated factor 3(TRAF3)	614849~Herpes simplex encephalitis, susceptibility to, 3,
Height	TRIOBP	TRIO and F-actin binding protein(TRIOBP)	609823~Deafness, autosomal recessive 28,
Height	TRMT5	tRNA methyltransferase 5(TRMT5)	616539~Combined oxidative phosphorylation deficiency 26,
Height	TSFM	Ts translation elongation factor, mitochondrial(TSFM)	610505~Combined oxidative phosphorylation deficiency 3,
Height	TUBA4A	tubulin alpha 4a(TUBA4A)	616208~Amyotrophic lateral sclerosis 22 with or without frontotemoral dementia,
BMI	TUFM	Tu translation elongation factor, mitochondrial(TUFM)	610678~Combined oxidative phosphorylation deficiency 4,
Height	TYK2	tyrosine kinase 2(TYK2)	611521~Immunodeficiency 35,
BMI	UBE3B	ubiquitin protein ligase E3B(UBE3B)	244450~Kaufman oculocerebrofacial syndrome,
Sleep	UBE3B	ubiquitin protein ligase E3B(UBE3B)	244450~Kaufman oculocerebrofacial syndrome,
Height	UROD	uroporphyrinogen decarboxylase(UROD)	176100~Porphyria cutanea tarda,176100~Porphyria, hepatoerythropoietic,
BMI	UROD	uroporphyrinogen decarboxylase(UROD)	176100~Porphyria cutanea tarda,176100~Porphyria, hepatoerythropoietic,
Height	VPS45	vacuolar protein sorting 45 homolog(VPS45)	615285~Neutropenia, severe congenital, 5, autosomal recessive,
Height	WNT3	Wnt family member 3(WNT3)	273395~Tetra-amelia syndrome,
Height	WRAP53	WD repeat containing antisense to TP53(WRAP53)	613988~Dyskeratosis congenita, autosomal recessive 3,
AAM	WRAP53	WD repeat containing antisense to TP53(WRAP53)	613988~Dyskeratosis congenita, autosomal recessive 3,
Height	XPR1	xenotropic and polytropic retrovirus receptor 1(XPR1)	616413~Basal ganglia calcification, idiopathic, 6,
Height	YAP1	Yes associated protein 1(YAP1)	120433~Coloboma, ocular,120433~Coloboma, ocular, with or without hearing impairment, cleft lip/palate, and/or mental retardation,
Height	ZBTB24	zinc finger and BTB domain containing 24(ZBTB24)	614069~Immunodeficiency-centromeric instability-facial anomalies syndrome-2,
Height	ZEB1	zinc finger E-box binding homeobox 1(ZEB1)	609141~Corneal dystrophy, posterior polymorphous, 3,613270~Corneal dystrophy, Fuchs endothelial, 6,
Height	ZFHX3	zinc finger homeobox 3(ZFHX3)	176807~Prostate cancer, susceptibility to, somatic,
Height	ZMPSTE24	zinc metallopeptidase STE24(ZMPSTE24)	275210~Restrictive dermopathy, lethal,608612~Mandibuloacral dysplasia with type B lipodystrophy,
Height	ZMYND10	zinc finger MYND-type containing 10(ZMYND10)	615444~Ciliary dyskinesia, primary, 22,
BMI	ZMYND10	zinc finger MYND-type containing 10(ZMYND10)	615444~Ciliary dyskinesia, primary, 22,
Height	ZNF750	zinc finger protein 750(ZNF750)	610227~Seborrhea-like dermatitis with psoriasiform elements,
