# Supplementary material for: Cis-regulatory architecture of human ESC-derived hypothalamic neuron differentiation aids in variant-to-gene mapping of relevant complex traits
Source: Nat Commun. 2021 Nov 19;12:6749. doi: 10.1038/s41467-021-27001-4 (PMC8604959; doi:10.1038/s41467-021-27001-4)
Supplement: Supplementary file 8 — Supplementary Data 5 [file 41467_2021_27001_MOESM8_ESM.xls]

## Sheet: V2G
gene_name	proxy_id	proxy_pos	sentinel_id	class	celltype	GWAS
MARCH9	rs4760335	chr12:58239548	rs10783856	ESC_height	ESC	height
MARCH9	rs1148557	chr12:57916042	rs1669296	HN_height	HN	height
MARCH10	rs78022196	chr17:61043405	rs72841368	ESC_sleep	ESC	sleep
MARCH10	rs78022196	chr17:61043405	rs72841368	ESC_sleep	ESC	sleep
MARCH10	rs78022196	chr17:61043405	rs72841368	HP_sleep	HP	sleep
MARCH10	rs78022196	chr17:61043405	rs72841368	HP_sleep	HP	sleep
MARCH10	rs78022196	chr17:61043405	rs72841368	HN_sleep	HN	sleep
SEPT2	rs11884197	chr2:242242786	rs10933548	HP_height	HP	height
SEPT2	rs11884197	chr2:242242786	rs10933548	HP_height	HP	height
SEPT2	rs11884197	chr2:242242786	rs10933548	HN_height	HN	height
SEPT2	rs11884197	chr2:242242786	rs10933548	HN_height	HN	height
SEPT2	rs11884197	chr2:242242786	rs10933548	HN_height	HN	height
SEPT3	rs10154700	chr22:42365073	rs5758657	HP_height	HP	height
SEPT13	rs2764425	chr1:87548759	rs548440	HN_height	HN	height
SEPT13	rs2764425	chr1:87548759	rs548440	HN_height	HN	height
14q(II-22)	rs4900464	chr14:100865861	rs10144321	HN_AaM	HN	AaM
14q(II-23)	rs4900464	chr14:100865861	rs10144321	HN_AaM	HN	AaM
14q(II-27)	rs28478065	chr14:101139651	rs12147845	HN_BMI	HN	BMI
14q(II-28)	rs28478065	chr14:101139651	rs12147845	HN_BMI	HN	BMI
14q(II-29)	rs28478065	chr14:101139651	rs12147845	HN_BMI	HN	BMI
A3GALT2	rs12410944	chr1:33830023	rs4653017	HN_BMI	HN	BMI
A3GALT2	rs12410944	chr1:33830023	rs4653017	HN_height	HN	height
AAAS	rs11170391	chr12:53455853	rs11170394	HN_height	HN	height
AAMDC	rs66622455	chr11:77532708	rs3886195	HP_height	HP	height
AAMDC	rs66622455	chr11:77532708	rs3886195	HP_height	HP	height
AASDH	rs73155600	chr4:56915061	rs10517367	ESC_height	ESC	height
AASDH	rs111995204	chr4:56915121	rs10517367	ESC_height	ESC	height
AASDH	rs2412725	chr4:56915247	rs10517367	ESC_height	ESC	height
AATF	rs8080757	chr17:35062707	rs4796243	HP_BMI	HP	BMI
AATF	rs8074249	chr17:35062713	rs4796243	HP_BMI	HP	BMI
AATF	rs12936319	chr17:34959459	rs1106908	HN_BMI	HN	BMI
AATF	rs8080757	chr17:35062707	rs4796243	HN_BMI	HN	BMI
AATF	rs8074249	chr17:35062713	rs4796243	HN_BMI	HN	BMI
ABCA3	rs6600206	chr16:2478550	rs4786283	ESC_height	ESC	height
ABCA3	rs6600206	chr16:2478550	rs4786283	ESC_height	ESC	height
ABCA3	rs26838	chr16:2281151	rs26849	HP_height	HP	height
ABCA3	rs6600206	chr16:2478550	rs4786283	HP_height	HP	height
ABCA3	rs6600206	chr16:2478550	rs4786283	HP_height	HP	height
ABCA3	rs4480804	chr16:2472314	rs4786283	HN_height	HN	height
ABCA3	rs4480804	chr16:2472314	rs4786283	HN_height	HN	height
ABCA3	rs6600206	chr16:2478550	rs4786283	HN_height	HN	height
ABCA3	rs6600206	chr16:2478550	rs4786283	HN_height	HN	height
ABCB9	rs1627724	chr12:123638580	rs883263	ESC_height	ESC	height
ABCB9	rs1716183	chr12:123635096	rs883263	HP_height	HP	height
ABCB9	rs1716183	chr12:123635096	rs883263	HN_height	HN	height
ABCC5-AS1	rs3914188	chr3:184010048	rs7649124	HP_AaM	HP	AaM
ABCC8	rs1002226	chr11:17405617	rs10832778	ESC_BMI	ESC	BMI
ABCC8	rs1002226	chr11:17405617	rs10832778	ESC_BMI	ESC	BMI
ABCC8	rs1002226	chr11:17405617	rs10832778	HP_BMI	HP	BMI
ABCC8	rs1002226	chr11:17405617	rs10832778	HP_BMI	HP	BMI
ABCC8	rs1002226	chr11:17405617	rs10832778	HN_BMI	HN	BMI
ABCE1	rs78212696	chr4:146540226	rs17805818	ESC_height	ESC	height
ABCF3	rs3914188	chr3:184010048	rs7649124	ESC_AaM	ESC	AaM
ABCF3	rs3914188	chr3:184010048	rs7649124	HN_AaM	HN	AaM
ABHD12	rs13042337	chr20:25274951	rs6076348	HP_BMI	HP	BMI
ABHD12	rs13043183	chr20:25274953	rs6076348	HP_BMI	HP	BMI
ABHD12	rs13042337	chr20:25274951	rs6076348	HN_BMI	HN	BMI
ABHD12	rs13043183	chr20:25274953	rs6076348	HN_BMI	HN	BMI
ABHD15	rs36041197	chr17:27696877	rs17179362	ESC_height	ESC	height
ABHD15	rs36041197	chr17:27696877	rs17179362	HP_height	HP	height
ABHD15	rs4609913	chr17:27619550	rs9896721	HN_height	HN	height
ABHD15	rs36041197	chr17:27696877	rs17179362	HN_height	HN	height
ABHD16A	rs644774	chr6:31838490	rs494620	HN_height	HN	height
ABHD16A	rs493515	chr6:31838545	rs494620	HN_height	HN	height
ABHD8	rs117419016	chr19:17443453	rs7259703	ESC_height	ESC	height
ABI3	rs1523136	chr17:47144532	rs11079849	HN_BMI	HN	BMI
ABL1	rs10751509	chr9:133781876	rs4740383	ESC_BMI	ESC	BMI
ABL1	rs10751510	chr9:133782050	rs4740383	ESC_BMI	ESC	BMI
ABL1	rs10751509	chr9:133781876	rs4740383	HN_BMI	HN	BMI
ABL1	rs10751510	chr9:133782050	rs4740383	HN_BMI	HN	BMI
ABL1	rs4740383	chr9:133783566	rs4740383	HN_BMI	HN	BMI
ABT1	rs28446029	chr6:26305801	rs766406	ESC_sleep	ESC	sleep
ABT1	rs4145910	chr6:26313305	rs766406	ESC_sleep	ESC	sleep
ABT1	rs4145910	chr6:26313305	rs766406	ESC_sleep	ESC	sleep
ABT1	rs28446029	chr6:26305801	rs766406	HP_sleep	HP	sleep
ABT1	rs4145910	chr6:26313305	rs766406	HP_sleep	HP	sleep
ABT1	rs4145910	chr6:26313305	rs766406	HP_sleep	HP	sleep
ABT1	rs3531	chr6:27095313	rs5030955	HP_height	HP	height
AC002117.1	rs3809745	chr17:43225594	rs8070447	ESC_height	ESC	height
AC002117.1	rs3809745	chr17:43225594	rs8070447	HP_height	HP	height
AC002117.1	rs3809745	chr17:43225594	rs8070447	HP_height	HP	height
AC002117.1	rs3809745	chr17:43225594	rs8070447	HN_height	HN	height
AC002117.1	rs3809745	chr17:43225594	rs8070447	HN_height	HN	height
AC002454.1	rs2237573	chr7:92313733	rs10278890	ESC_height	ESC	height
AC002454.1	rs10234981	chr7:92353332	rs10278890	ESC_height	ESC	height
AC003029.1	rs11066054	chr12:112306165	rs12369009	ESC_BMI	ESC	BMI
AC003665.1	rs9914123	chr17:46100871	rs11650043	HP_height	HP	height
AC003665.1	rs112296021	chr17:46101460	rs8073371	HP_height	HP	height
AC004540.5	rs757392	chr7:26520201	rs12666574	ESC_BMI	ESC	BMI
AC004540.5	rs757392	chr7:26520201	rs12666574	HP_BMI	HP	BMI
AC004540.5	rs757392	chr7:26520201	rs12666574	HN_BMI	HN	BMI
AC004549.6	rs73290395	chr7:27253766	rs17437838	HP_height	HP	height
AC004549.6	rs17437838	chr7:27291845	rs17437838	HP_height	HP	height
AC004549.6	rs17437859	chr7:27292924	rs17437838	HP_height	HP	height
AC005150.1	rs28396800	chr4:163621091	rs9997394	HP_sleep	HP	sleep
AC005150.1	rs7660238	chr4:163621623	rs9997394	HP_sleep	HP	sleep
AC005150.1	rs7660604	chr4:163621750	rs9997394	HP_sleep	HP	sleep
AC005235.1	rs12466992	chr2:199808124	rs13023912	ESC_AaM	ESC	AaM
AC005702.2	rs59767604	chr17:58041339	rs58681483	HP_sleep	HP	sleep
AC005702.3	rs59767604	chr17:58041339	rs58681483	HP_sleep	HP	sleep
AC005702.4	rs59767604	chr17:58041339	rs58681483	HP_sleep	HP	sleep
AC006369.2	rs3731854	chr2:37870508	rs4670745	HP_height	HP	height
AC006369.2	rs3731854	chr2:37870508	rs4670745	HP_height	HP	height
AC006486.1	rs78816499	chr19:42596056	rs58876439	HN_sleep	HN	sleep
AC006486.1	rs78816499	chr19:42596056	rs58876439	HN_sleep	HN	sleep
AC007879.3	rs11694427	chr2:208259170	rs17203016	HP_BMI	HP	BMI
AC007879.3	rs11692026	chr2:208262586	rs17203016	HP_BMI	HP	BMI
AC007879.3	rs11694427	chr2:208259170	rs17203016	HN_BMI	HN	BMI
AC007879.3	rs11692026	chr2:208262586	rs17203016	HN_BMI	HN	BMI
AC007879.5	rs72966483	chr2:208273492	rs17203016	HP_BMI	HP	BMI
AC007879.5	rs72966484	chr2:208273885	rs17203016	HP_BMI	HP	BMI
AC007879.5	rs56309573	chr2:208274076	rs17203016	HP_BMI	HP	BMI
AC007879.6	rs11694427	chr2:208259170	rs17203016	HP_BMI	HP	BMI
AC007879.6	rs11692026	chr2:208262586	rs17203016	HP_BMI	HP	BMI
AC007879.6	rs72966483	chr2:208273492	rs17203016	HN_BMI	HN	BMI
AC007879.6	rs72966484	chr2:208273885	rs17203016	HN_BMI	HN	BMI
AC007879.6	rs56309573	chr2:208274076	rs17203016	HN_BMI	HN	BMI
AC010127.3	rs492299	chr2:166921698	rs11885663	ESC_sleep	ESC	sleep
AC010127.3	rs60933734	chr2:166940574	rs11885663	ESC_sleep	ESC	sleep
AC010127.3	rs59237858	chr2:166940767	rs11885663	ESC_sleep	ESC	sleep
AC010127.3	rs60055328	chr2:166940799	rs11885663	ESC_sleep	ESC	sleep
AC010127.3	rs10497280	chr2:166940829	rs11885663	ESC_sleep	ESC	sleep
AC010127.3	rs17801404	chr2:166940857	rs11885663	ESC_sleep	ESC	sleep
AC010127.3	rs492299	chr2:166921698	rs11885663	HP_sleep	HP	sleep
AC010127.3	rs60933734	chr2:166940574	rs11885663	HP_sleep	HP	sleep
AC010127.3	rs59237858	chr2:166940767	rs11885663	HP_sleep	HP	sleep
AC010127.3	rs60055328	chr2:166940799	rs11885663	HP_sleep	HP	sleep
AC010127.3	rs10497280	chr2:166940829	rs11885663	HP_sleep	HP	sleep
AC010127.3	rs17801404	chr2:166940857	rs11885663	HP_sleep	HP	sleep
AC010127.3	rs492299	chr2:166921698	rs11885663	HN_sleep	HN	sleep
AC010127.3	rs60933734	chr2:166940574	rs11885663	HN_sleep	HN	sleep
AC010127.3	rs59237858	chr2:166940767	rs11885663	HN_sleep	HN	sleep
AC010127.3	rs60055328	chr2:166940799	rs11885663	HN_sleep	HN	sleep
AC010127.3	rs10497280	chr2:166940829	rs11885663	HN_sleep	HN	sleep
AC010127.3	rs17801404	chr2:166940857	rs11885663	HN_sleep	HN	sleep
AC011893.3	rs3769013	chr2:136556182	rs77248969	ESC_sleep	ESC	sleep
AC011893.3	rs3769013	chr2:136556182	rs77248969	HP_sleep	HP	sleep
AC016683.5	rs2305133	chr2:113956821	rs902695	HN_BMI	HN	BMI
AC016683.5	rs12612729	chr2:113957048	rs902695	HN_BMI	HN	BMI
AC016700.2	rs6728352	chr2:70343432	rs7571713	HN_height	HN	height
AC016999.2	rs75921156	chr2:239279633	rs80271258	ESC_sleep	ESC	sleep
AC016999.2	rs34058921	chr2:239318665	rs80271258	ESC_sleep	ESC	sleep
AC016999.2	rs72983853	chr2:239324210	rs80271258	ESC_sleep	ESC	sleep
AC016999.2	rs11885523	chr2:239344263	rs80271258	ESC_sleep	ESC	sleep
AC016999.2	rs3191996	chr2:239344412	rs80271258	ESC_sleep	ESC	sleep
AC016999.2	rs72983853	chr2:239324210	rs80271258	HP_sleep	HP	sleep
AC016999.2	rs11885523	chr2:239344263	rs80271258	HP_sleep	HP	sleep
AC016999.2	rs3191996	chr2:239344412	rs80271258	HP_sleep	HP	sleep
AC017099.3	rs17488897	chr2:98365164	rs11692010	HN_height	HN	height
AC022182.1	rs10808713	chr8:61647048	rs7000766	HN_height	HN	height
AC025165.8	rs1148557	chr12:57916042	rs1669296	ESC_height	ESC	height
AC034243.1	rs825669	chr5:138066947	rs4643949	HP_BMI	HP	BMI
AC062029.1	rs1913671	chr2:88899883	rs11681299	ESC_sleep	ESC	sleep
AC062029.1	rs1913671	chr2:88899883	rs11681299	ESC_sleep	ESC	sleep
AC062029.1	rs1913671	chr2:88899883	rs11681299	HP_sleep	HP	sleep
AC062029.1	rs1913671	chr2:88899883	rs11681299	HP_sleep	HP	sleep
AC062029.1	rs1913671	chr2:88899883	rs11681299	HN_sleep	HN	sleep
AC062029.1	rs1913671	chr2:88899883	rs11681299	HN_sleep	HN	sleep
AC062029.1	rs1913671	chr2:88899883	rs867529	HN_height	HN	height
AC062029.1	rs1913671	chr2:88899883	rs867529	HN_height	HN	height
AC064875.2	rs10929829	chr2:12859459	rs7607490	ESC_BMI	ESC	BMI
AC064875.2	rs10929829	chr2:12859459	rs7607490	HP_BMI	HP	BMI
AC064875.2	rs10929829	chr2:12859459	rs7607490	HN_BMI	HN	BMI
AC079354.1	rs1474267	chr2:203043319	rs16841867	HN_AaM	HN	AaM
AC079354.2	rs12472035	chr2:203086693	rs16841867	ESC_AaM	ESC	AaM
AC079354.2	rs12472035	chr2:203086693	rs16841867	HP_AaM	HP	AaM
AC079354.2	rs12472035	chr2:203086693	rs16841867	HN_AaM	HN	AaM
AC079602.1	rs13746	chr12:121201167	rs660549	HN_AaM	HN	AaM
AC079779.5	rs35142762	chr2:636790	rs7576624	ESC_AaM	ESC	AaM
AC079779.5	rs35796073	chr2:636819	rs7576624	ESC_AaM	ESC	AaM
AC079779.5	rs6548240	chr2:636929	rs7576624	ESC_AaM	ESC	AaM
AC079779.5	rs6548238	chr2:634905	rs7576624	HP_AaM	HP	AaM
AC079779.5	rs35142762	chr2:636790	rs7576624	HP_AaM	HP	AaM
AC079779.5	rs35796073	chr2:636819	rs7576624	HP_AaM	HP	AaM
AC079779.5	rs6548240	chr2:636929	rs7576624	HP_AaM	HP	AaM
AC079779.5	rs7570198	chr2:648198	rs2947411	HN_AaM	HN	AaM
AC079779.5	rs35142762	chr2:636790	rs13021737	ESC_BMI	ESC	BMI
AC079779.5	rs35796073	chr2:636819	rs13021737	ESC_BMI	ESC	BMI
AC079779.5	rs6548240	chr2:636929	rs13021737	ESC_BMI	ESC	BMI
AC079779.5	rs6548238	chr2:634905	rs13021737	HP_BMI	HP	BMI
AC079779.5	rs35142762	chr2:636790	rs13021737	HP_BMI	HP	BMI
AC079779.5	rs35796073	chr2:636819	rs13021737	HP_BMI	HP	BMI
AC079779.5	rs6548240	chr2:636929	rs13021737	HP_BMI	HP	BMI
AC079779.5	rs7570198	chr2:648198	rs13021737	HN_BMI	HN	BMI
AC079779.6	rs7570232	chr2:621185	rs7576624	ESC_AaM	ESC	AaM
AC079779.6	rs6717005	chr2:621910	rs7576624	ESC_AaM	ESC	AaM
AC079779.6	rs1320332	chr2:621954	rs7576624	ESC_AaM	ESC	AaM
AC079779.6	rs35142762	chr2:636790	rs7576624	ESC_AaM	ESC	AaM
AC079779.6	rs35796073	chr2:636819	rs7576624	ESC_AaM	ESC	AaM
AC079779.6	rs6548240	chr2:636929	rs7576624	ESC_AaM	ESC	AaM
AC079779.6	rs6548238	chr2:634905	rs7576624	HN_AaM	HN	AaM
AC079779.6	rs35142762	chr2:636790	rs7576624	HN_AaM	HN	AaM
AC079779.6	rs35796073	chr2:636819	rs7576624	HN_AaM	HN	AaM
AC079779.6	rs6548240	chr2:636929	rs7576624	HN_AaM	HN	AaM
AC079779.6	rs7570232	chr2:621185	rs13021737	ESC_BMI	ESC	BMI
AC079779.6	rs6717005	chr2:621910	rs13021737	ESC_BMI	ESC	BMI
AC079779.6	rs1320332	chr2:621954	rs13021737	ESC_BMI	ESC	BMI
AC079779.6	rs35142762	chr2:636790	rs13021737	ESC_BMI	ESC	BMI
AC079779.6	rs35796073	chr2:636819	rs13021737	ESC_BMI	ESC	BMI
AC079779.6	rs6548240	chr2:636929	rs13021737	ESC_BMI	ESC	BMI
AC079779.6	rs6548238	chr2:634905	rs13021737	HN_BMI	HN	BMI
AC079779.6	rs35142762	chr2:636790	rs13021737	HN_BMI	HN	BMI
AC079779.6	rs35796073	chr2:636819	rs13021737	HN_BMI	HN	BMI
AC079779.6	rs6548240	chr2:636929	rs13021737	HN_BMI	HN	BMI
AC090627.1	rs7220398	chr17:46293022	rs11079810	ESC_AaM	ESC	AaM
AC090627.1	rs6504115	chr17:46306297	rs11079810	ESC_AaM	ESC	AaM
AC090627.1	rs7220398	chr17:46293022	rs11079810	HP_AaM	HP	AaM
AC090627.1	rs7224155	chr17:46252502	rs11079810	HN_AaM	HN	AaM
AC090627.1	rs1452662	chr17:46293310	rs208015	ESC_BMI	ESC	BMI
AC090627.1	rs1452662	chr17:46293310	rs208015	ESC_BMI	ESC	BMI
AC090627.1	rs1452663	chr17:46293386	rs208015	ESC_BMI	ESC	BMI
AC090627.1	rs1452663	chr17:46293386	rs208015	ESC_BMI	ESC	BMI
AC090627.1	rs1452662	chr17:46293310	rs208015	HP_BMI	HP	BMI
AC090627.1	rs1452663	chr17:46293386	rs208015	HP_BMI	HP	BMI
AC090627.1	rs208015	chr17:46252346	rs208015	HN_BMI	HN	BMI
AC091969.1	rs12188564	chr5:151936546	rs12659802	ESC_BMI	ESC	BMI
AC091969.1	rs4478308	chr5:151936869	rs12659802	ESC_BMI	ESC	BMI
AC091969.1	rs13182323	chr5:152329944	rs12659802	ESC_BMI	ESC	BMI
AC091969.1	rs72804800	chr5:152330518	rs12659802	ESC_BMI	ESC	BMI
AC091969.1	rs13182323	chr5:152329944	rs12659802	HN_BMI	HN	BMI
AC091969.1	rs72804800	chr5:152330518	rs12659802	HN_BMI	HN	BMI
AC091969.1	rs13182323	chr5:152329944	rs67988891	ESC_sleep	ESC	sleep
AC091969.1	rs13182323	chr5:152329944	rs67988891	HN_sleep	HN	sleep
AC092159.2	rs6756310	chr2:1549809	rs13405352	HN_height	HN	height
AC092159.2	rs78456975	chr2:1554190	rs13405352	HN_height	HN	height
AC092159.2	rs111935361	chr2:1554192	rs13405352	HN_height	HN	height
AC092159.2	rs13416881	chr2:1554808	rs13405352	HN_height	HN	height
AC092570.2	rs62155716	chr2:102327659	rs12615778	HP_BMI	HP	BMI
AC092619.1	rs34058921	chr2:239318665	rs80271258	HP_sleep	HP	sleep
AC093326.3	rs7570232	chr2:621185	rs7576624	ESC_AaM	ESC	AaM
AC093326.3	rs7570232	chr2:621185	rs7576624	ESC_AaM	ESC	AaM
AC093326.3	rs6717005	chr2:621910	rs7576624	ESC_AaM	ESC	AaM
AC093326.3	rs6717005	chr2:621910	rs7576624	ESC_AaM	ESC	AaM
AC093326.3	rs1320332	chr2:621954	rs7576624	ESC_AaM	ESC	AaM
AC093326.3	rs1320332	chr2:621954	rs7576624	ESC_AaM	ESC	AaM
AC093326.3	rs1320332	chr2:621954	rs7576624	ESC_AaM	ESC	AaM
AC093326.3	rs35142762	chr2:636790	rs7576624	ESC_AaM	ESC	AaM
AC093326.3	rs35796073	chr2:636819	rs7576624	ESC_AaM	ESC	AaM
AC093326.3	rs6548240	chr2:636929	rs7576624	ESC_AaM	ESC	AaM
AC093326.3	rs7570232	chr2:621185	rs7576624	HP_AaM	HP	AaM
AC093326.3	rs6717005	chr2:621910	rs7576624	HP_AaM	HP	AaM
AC093326.3	rs1320332	chr2:621954	rs7576624	HP_AaM	HP	AaM
AC093326.3	rs1320332	chr2:621954	rs7576624	HP_AaM	HP	AaM
AC093326.3	rs7570232	chr2:621185	rs13021737	ESC_BMI	ESC	BMI
AC093326.3	rs7570232	chr2:621185	rs13021737	ESC_BMI	ESC	BMI
AC093326.3	rs6717005	chr2:621910	rs13021737	ESC_BMI	ESC	BMI
AC093326.3	rs6717005	chr2:621910	rs13021737	ESC_BMI	ESC	BMI
AC093326.3	rs1320332	chr2:621954	rs13021737	ESC_BMI	ESC	BMI
AC093326.3	rs1320332	chr2:621954	rs13021737	ESC_BMI	ESC	BMI
AC093326.3	rs1320332	chr2:621954	rs13021737	ESC_BMI	ESC	BMI
AC093326.3	rs35142762	chr2:636790	rs13021737	ESC_BMI	ESC	BMI
AC093326.3	rs35796073	chr2:636819	rs13021737	ESC_BMI	ESC	BMI
AC093326.3	rs6548240	chr2:636929	rs13021737	ESC_BMI	ESC	BMI
AC093326.3	rs2685224	chr2:564674	rs7425440	HP_BMI	HP	BMI
AC093326.3	rs7570232	chr2:621185	rs13021737	HP_BMI	HP	BMI
AC093326.3	rs6717005	chr2:621910	rs13021737	HP_BMI	HP	BMI
AC093326.3	rs1320332	chr2:621954	rs13021737	HP_BMI	HP	BMI
AC093326.3	rs1320332	chr2:621954	rs13021737	HP_BMI	HP	BMI
AC096559.1	rs10929829	chr2:12859459	rs7607490	HN_BMI	HN	BMI
AC097381.1	rs62289337	chr4:7877939	rs17770213	ESC_height	ESC	height
AC097381.1	rs11733177	chr4:7931249	rs17770213	HP_height	HP	height
AC097658.1	rs300913	chr4:144276643	rs300904	ESC_height	ESC	height
AC097658.1	rs300913	chr4:144276643	rs300904	ESC_height	ESC	height
AC097658.1	rs300912	chr4:144276717	rs300904	ESC_height	ESC	height
AC097658.1	rs300912	chr4:144276717	rs300904	ESC_height	ESC	height
AC097658.1	rs300911	chr4:144276755	rs300904	ESC_height	ESC	height
AC097658.1	rs300911	chr4:144276755	rs300904	ESC_height	ESC	height
AC097658.1	rs300910	chr4:144276999	rs300904	ESC_height	ESC	height
AC097658.1	rs7680959	chr4:144312520	rs300904	ESC_height	ESC	height
AC097658.1	rs7680959	chr4:144312520	rs300904	HP_height	HP	height
AC103881.1	rs7565084	chr2:147589916	rs4128364	HN_sleep	HN	sleep
AC104134.2	rs1913671	chr2:88899883	rs11681299	ESC_sleep	ESC	sleep
AC104134.2	rs1913671	chr2:88899883	rs867529	ESC_height	ESC	height
AC104135.2	rs4853124	chr2:75449986	rs12464387	ESC_sleep	ESC	sleep
AC104135.2	rs7598278	chr2:75451823	rs12464387	ESC_sleep	ESC	sleep
AC104782.3	rs4851267	chr2:100824104	rs4303732	ESC_BMI	ESC	BMI
AC104782.3	rs11695996	chr2:100854336	rs4303732	ESC_BMI	ESC	BMI
AC104782.3	rs4851267	chr2:100824104	rs4303732	HP_BMI	HP	BMI
AC104782.3	rs11695996	chr2:100854336	rs4303732	HP_BMI	HP	BMI
AC109925.1	rs901615	chr4:95228687	rs3113862	ESC_AaM	ESC	AaM
AC110781.3	rs55952733	chr7:2070680	rs6461115	HN_BMI	HN	BMI
AC110781.3	rs55993248	chr7:2071132	rs6461115	HN_BMI	HN	BMI
AC110781.3	rs55952733	chr7:2070680	rs34731055	HN_sleep	HN	sleep
AC110781.3	rs55993248	chr7:2071132	rs34731055	HN_sleep	HN	sleep
AC113189.5	rs74692204	chr17:7739215	rs55680968	HN_AaM	HN	AaM
AC116614.1	rs6756310	chr2:1549809	rs13405352	HN_height	HN	height
AC116614.1	rs6756310	chr2:1549809	rs13405352	HN_height	HN	height
AC116614.1	rs78456975	chr2:1554190	rs13405352	HN_height	HN	height
AC116614.1	rs111935361	chr2:1554192	rs13405352	HN_height	HN	height
AC135050.5	rs2303223	chr16:31075175	rs1549293	ESC_BMI	ESC	BMI
AC135050.5	rs2303223	chr16:31075175	rs1549293	HP_BMI	HP	BMI
AC138430.4	rs11555053	chr19:19390185	rs998732	ESC_BMI	ESC	BMI
AC138430.4	rs11555053	chr19:19390185	rs998732	ESC_BMI	ESC	BMI
AC138430.4	rs11555053	chr19:19390185	rs998732	HP_BMI	HP	BMI
AC138430.4	rs11555053	chr19:19390185	rs998732	HN_BMI	HN	BMI
AC138647.1	rs1078141	chr8:142619393	rs903959	ESC_BMI	ESC	BMI
ACAP1	rs6503025	chr17:7388488	rs9890920	ESC_height	ESC	height
ACBD4	rs62066673	chr17:43201425	rs916661	ESC_height	ESC	height
ACBD4	rs62066673	chr17:43201425	rs916661	ESC_height	ESC	height
ACBD4	rs62066673	chr17:43201425	rs916661	HP_height	HP	height
ACBD4	rs62066673	chr17:43201425	rs916661	HN_height	HN	height
ACCSL	rs34239319	chr11:43902681	rs7111582	ESC_sleep	ESC	sleep
ACCSL	rs34239319	chr11:43902681	rs7111582	HN_sleep	HN	sleep
ACO2	rs2076198	chr22:41929175	rs1799932	ESC_height	ESC	height
ACP1	rs6548238	chr2:634905	rs7576624	HN_AaM	HN	AaM
ACP1	rs35142762	chr2:636790	rs7576624	HN_AaM	HN	AaM
ACP1	rs35796073	chr2:636819	rs7576624	HN_AaM	HN	AaM
ACP1	rs6548240	chr2:636929	rs7576624	HN_AaM	HN	AaM
ACP1	rs6548238	chr2:634905	rs13021737	HN_BMI	HN	BMI
ACP1	rs35142762	chr2:636790	rs13021737	HN_BMI	HN	BMI
ACP1	rs35796073	chr2:636819	rs13021737	HN_BMI	HN	BMI
ACP1	rs6548240	chr2:636929	rs13021737	HN_BMI	HN	BMI
ACP2	rs6485753	chr11:47410200	rs7124681	ESC_BMI	ESC	BMI
ACP2	rs4752990	chr11:47410393	rs7124681	ESC_BMI	ESC	BMI
ACP2	rs7937331	chr11:47430458	rs7124681	ESC_BMI	ESC	BMI
ACP2	rs6485753	chr11:47410200	rs7124681	HP_BMI	HP	BMI
ACP2	rs4752990	chr11:47410393	rs7124681	HP_BMI	HP	BMI
ACP2	rs6485753	chr11:47410200	rs7124681	HN_BMI	HN	BMI
ACP2	rs4752990	chr11:47410393	rs7124681	HN_BMI	HN	BMI
ACP2	rs7937331	chr11:47430458	rs7124681	HN_BMI	HN	BMI
ACP2	rs326224	chr11:47255598	rs10838687	ESC_sleep	ESC	sleep
ACP2	rs326224	chr11:47255598	rs10838687	ESC_sleep	ESC	sleep
ACP2	rs3729802	chr11:47354068	rs10838687	ESC_sleep	ESC	sleep
ACP2	rs10769255	chr11:47367371	rs10838687	ESC_sleep	ESC	sleep
ACP2	rs326224	chr11:47255598	rs10838687	HP_sleep	HP	sleep
ACP2	rs326224	chr11:47255598	rs10838687	HP_sleep	HP	sleep
ACP2	rs3729802	chr11:47354068	rs10838687	HP_sleep	HP	sleep
ACP2	rs10769255	chr11:47367371	rs10838687	HP_sleep	HP	sleep
ACP2	rs326224	chr11:47255598	rs10838687	HN_sleep	HN	sleep
ACP2	rs3729802	chr11:47354068	rs10838687	HN_sleep	HN	sleep
ACP2	rs10769255	chr11:47367371	rs10838687	HN_sleep	HN	sleep
ACP2	rs1057233	chr11:47376448	rs3817335	ESC_height	ESC	height
ACP2	rs1057233	chr11:47376448	rs3817335	HP_height	HP	height
ACP2	rs6485753	chr11:47410200	rs3817335	HN_height	HN	height
ACP2	rs4752990	chr11:47410393	rs3817335	HN_height	HN	height
ACP2	rs7937331	chr11:47430458	rs3817335	HN_height	HN	height
ACSS2	rs3746436	chr20:33586193	rs3746429	ESC_BMI	ESC	BMI
ACSS2	rs4911167	chr20:33590096	rs6060151	ESC_BMI	ESC	BMI
ACSS2	rs4911167	chr20:33590096	rs6060151	ESC_BMI	ESC	BMI
ACSS2	rs1998231	chr20:33598419	rs6060151	ESC_BMI	ESC	BMI
ACSS2	rs4911167	chr20:33590096	rs6060151	HP_BMI	HP	BMI
ACSS2	rs2077574	chr20:33571919	rs6060151	HN_BMI	HN	BMI
ACSS2	rs4911167	chr20:33590096	rs6060151	HN_BMI	HN	BMI
ACSS2	rs4911167	chr20:33590096	rs6060151	HN_BMI	HN	BMI
ACSS2	rs4911167	chr20:33590096	rs6060151	HN_BMI	HN	BMI
ACSS2	rs1998231	chr20:33598419	rs6060151	HN_BMI	HN	BMI
ACTL10	rs4911356	chr20:32255034	rs1074683	ESC_height	ESC	height
ACTL10	rs4911356	chr20:32255034	rs1074683	ESC_height	ESC	height
ACTL10	rs4911356	chr20:32255034	rs1074683	HP_height	HP	height
ACTL10	rs4911356	chr20:32255034	rs1074683	HP_height	HP	height
ACTR1A	rs11591571	chr10:104342804	rs10883759	ESC_BMI	ESC	BMI
ACTR1A	rs11591571	chr10:104342804	rs10883759	ESC_BMI	ESC	BMI
ACTR1A	rs11591571	chr10:104342804	rs10883759	HP_BMI	HP	BMI
ACTR1A	rs11591571	chr10:104342804	rs10883759	HP_BMI	HP	BMI
ACTR1A	rs11591571	chr10:104342804	rs10883759	HN_BMI	HN	BMI
ACTR1A	rs11591571	chr10:104342804	rs10883759	HN_BMI	HN	BMI
ACTR1A	rs10786689	chr10:104356359	rs7899004	ESC_height	ESC	height
ACTR1A	rs10786689	chr10:104356359	rs7899004	ESC_height	ESC	height
ACTR1A	rs2001389	chr10:104375258	rs7899004	ESC_height	ESC	height
ACTR1A	rs2001389	chr10:104375258	rs7899004	ESC_height	ESC	height
ACTR1A	rs527511483	chr10:104402372	rs17115203	ESC_height	ESC	height
ACTR1A	rs527511483	chr10:104402372	rs17115203	ESC_height	ESC	height
ACTR1A	rs7077678	chr10:104438565	rs7917772	ESC_height	ESC	height
ACTR1A	rs6584510	chr10:104299868	rs7899004	HN_height	HN	height
ACTR1A	rs11591571	chr10:104342804	rs3977755	HN_height	HN	height
ACTR1A	rs11591571	chr10:104342804	rs3977755	HN_height	HN	height
ACTR1A	rs10786689	chr10:104356359	rs7899004	HN_height	HN	height
ACTR1A	rs10786689	chr10:104356359	rs7899004	HN_height	HN	height
ACTR1A	rs2001389	chr10:104375258	rs7899004	HN_height	HN	height
ACTR1A	rs527511483	chr10:104402372	rs17115203	HN_height	HN	height
ACTR1A	rs527511483	chr10:104402372	rs17115203	HN_height	HN	height
ACTR1A	rs7077678	chr10:104438565	rs7917772	HN_height	HN	height
ACTR1A	rs10748823	chr10:104274465	rs7899004	HP_height	HP	height
ACTR1A	rs10748824	chr10:104274466	rs7899004	HP_height	HP	height
ACTR1A	rs729023	chr10:104341887	rs7899004	HP_height	HP	height
ACTR1A	rs729023	chr10:104341887	rs7899004	HP_height	HP	height
ACTR1A	rs729024	chr10:104341975	rs7899004	HP_height	HP	height
ACTR1A	rs729024	chr10:104341975	rs7899004	HP_height	HP	height
ACTR1A	rs11591571	chr10:104342804	rs3977755	HP_height	HP	height
ACTR1A	rs11591571	chr10:104342804	rs3977755	HP_height	HP	height
ACTR1A	rs10786689	chr10:104356359	rs7899004	HP_height	HP	height
ACTR1A	rs10786689	chr10:104356359	rs7899004	HP_height	HP	height
ACTR1A	rs527511483	chr10:104402372	rs17115203	HP_height	HP	height
ACTR5	rs6027039	chr20:37278558	rs36093651	HN_AaM	HN	AaM
ACTR5	rs6027040	chr20:37278569	rs36093651	HN_AaM	HN	AaM
ADAM11	rs1867287	chr17:42942755	rs7212001	HN_height	HN	height
ADAM11	rs2289676	chr17:42957139	rs7212001	HN_height	HN	height
ADAM15	rs905938	chr1:154991389	rs905938	ESC_BMI	ESC	BMI
ADAM15	rs905938	chr1:154991389	rs905938	ESC_BMI	ESC	BMI
ADAM15	rs905938	chr1:154991389	rs905938	HP_BMI	HP	BMI
ADAM15	rs905938	chr1:154991389	rs905938	HN_BMI	HN	BMI
ADAM15	rs905938	chr1:154991389	rs905938	HP_height	HP	height
ADAMTS3	rs1518492	chr4:73433875	rs7697556	ESC_height	ESC	height
ADAMTS3	rs1518492	chr4:73433875	rs7697556	HP_height	HP	height
ADAMTS3	rs1518492	chr4:73433875	rs7697556	HN_height	HN	height
ADAMTSL1	rs1538735	chr9:18443060	rs11792038	HN_height	HN	height
ADAR	rs3766924	chr1:154571826	rs7523890	HP_height	HP	height
ADAR	rs3766924	chr1:154571826	rs7523890	HP_height	HP	height
ADAR	rs3766924	chr1:154571826	rs7523890	HP_height	HP	height
ADAR	rs3766924	chr1:154571826	rs7523890	HP_height	HP	height
ADAR	rs3766924	chr1:154571826	rs7523890	HP_height	HP	height
AF064858.10	rs2836774	chr21:40316902	rs13047416	ESC_BMI	ESC	BMI
AF064858.10	rs2836774	chr21:40316902	rs13047416	HN_BMI	HN	BMI
AFAP1	rs62289337	chr4:7877939	rs17770213	ESC_height	ESC	height
AFAP1	rs11733177	chr4:7931249	rs17770213	HP_height	HP	height
AFAP1	rs34250310	chr4:7789886	rs11730169	HN_height	HN	height
AFAP1	rs56270003	chr4:7805994	rs11730169	HN_height	HN	height
AFAP1	rs11733177	chr4:7931249	rs17770213	HN_height	HN	height
AFF3	rs13013169	chr2:100814087	rs4303732	ESC_BMI	ESC	BMI
AFF3	rs11695996	chr2:100854336	rs4303732	ESC_BMI	ESC	BMI
AFF3	rs11695996	chr2:100854336	rs4303732	HN_BMI	HN	BMI
AGFG1	rs12694732	chr2:228321614	rs4349340	HP_height	HP	height
AGPAT5	rs2515555	chr8:6282697	rs1530409	ESC_height	ESC	height
AGPAT5	rs2515571	chr8:6304259	rs1530409	ESC_height	ESC	height
AGPAT5	rs2166006	chr8:6304348	rs1530409	ESC_height	ESC	height
AGPAT5	rs12546890	chr8:6318347	rs1530409	ESC_height	ESC	height
AGPAT5	rs2440403	chr8:6318359	rs1530409	ESC_height	ESC	height
AGPAT5	rs2440401	chr8:6321100	rs1530409	ESC_height	ESC	height
AGPAT5	rs2515581	chr8:6321203	rs1530409	ESC_height	ESC	height
AGPAT5	rs7008037	chr8:6281952	rs1530409	HP_height	HP	height
AGPAT5	rs7008227	chr8:6282115	rs1530409	HP_height	HP	height
AGPAT5	rs2515555	chr8:6282697	rs1530409	HP_height	HP	height
AGPAT5	rs7008037	chr8:6281952	rs1530409	HN_height	HN	height
AGPAT5	rs7008037	chr8:6281952	rs1530409	HN_height	HN	height
AGPAT5	rs7008227	chr8:6282115	rs1530409	HN_height	HN	height
AGPAT5	rs7008227	chr8:6282115	rs1530409	HN_height	HN	height
AGPAT5	rs2515555	chr8:6282697	rs1530409	HN_height	HN	height
AGPAT5	rs2515555	chr8:6282697	rs1530409	HN_height	HN	height
AGPAT5	rs2440402	chr8:6321054	rs1530409	HN_height	HN	height
AGPAT5	rs2440401	chr8:6321100	rs1530409	HN_height	HN	height
AGPAT5	rs2515581	chr8:6321203	rs1530409	HN_height	HN	height
AGPAT5	rs2515555	chr8:6282697	rs1530409	ESC_height	ESC	height
AGPAT5	rs2515571	chr8:6304259	rs1530409	ESC_height	ESC	height
AGPAT5	rs2166006	chr8:6304348	rs1530409	ESC_height	ESC	height
AGPAT5	rs12546890	chr8:6318347	rs1530409	ESC_height	ESC	height
AGPAT5	rs2440403	chr8:6318359	rs1530409	ESC_height	ESC	height
AGPAT5	rs2440401	chr8:6321100	rs1530409	ESC_height	ESC	height
AGPAT5	rs2515581	chr8:6321203	rs1530409	ESC_height	ESC	height
AGPAT5	rs7008037	chr8:6281952	rs1530409	HP_height	HP	height
AGPAT5	rs7008227	chr8:6282115	rs1530409	HP_height	HP	height
AGPAT5	rs2515555	chr8:6282697	rs1530409	HP_height	HP	height
AGPAT5	rs7008037	chr8:6281952	rs1530409	HN_height	HN	height
AGPAT5	rs7008227	chr8:6282115	rs1530409	HN_height	HN	height
AGPAT5	rs2515555	chr8:6282697	rs1530409	HN_height	HN	height
AHCYL1	rs72705210	chr1:110178922	rs7550711	ESC_BMI	ESC	BMI
AHCYL1	rs72705210	chr1:110178922	rs7550711	HN_BMI	HN	BMI
AHCYL1	rs72705210	chr1:110178922	rs7550711	HN_BMI	HN	BMI
AHCYL1	rs72705210	chr1:110178922	rs7550711	HN_BMI	HN	BMI
AHCYL2	rs28636722	chr7:129015151	rs6467235	HP_height	HP	height
AHCYL2	rs1559486	chr7:129015894	rs6467235	HP_height	HP	height
AHCYL2	rs28636722	chr7:129015151	rs6467235	HN_height	HN	height
AIG1	rs9496618	chr6:143748686	rs9496623	ESC_sleep	ESC	sleep
AIG1	rs9496618	chr6:143748686	rs9496623	HP_sleep	HP	sleep
AKAP7	rs6536	chr6:131160876	rs9388858	ESC_height	ESC	height
AKAP7	rs1571911	chr6:131193946	rs9388858	ESC_height	ESC	height
AKAP7	rs6569711	chr6:131195083	rs9388858	ESC_height	ESC	height
AKAP7	rs7738572	chr6:131248688	rs9388858	ESC_height	ESC	height
AKR1A1	rs3014216	chr1:46035760	rs2275426	HP_BMI	HP	BMI
AKR1A1	rs3014216	chr1:46035760	rs3014216	HP_height	HP	height
AKT1	rs11847866	chr14:105255205	rs1130214	HP_height	HP	height
AKT1	rs11847866	chr14:105255205	rs1130214	HP_height	HP	height
AKT1	rs11847866	chr14:105255205	rs1130214	HP_height	HP	height
AL117190.2	rs28478065	chr14:101139651	rs12147845	ESC_BMI	ESC	BMI
AL117190.2	rs28478065	chr14:101139651	rs12147845	HP_BMI	HP	BMI
AL450226.2	rs7217687	chr17:2098272	rs7217226	ESC_BMI	ESC	BMI
AL450226.2	rs7213756	chr17:2098339	rs7217226	ESC_BMI	ESC	BMI
AL450226.2	rs11651451	chr17:2098417	rs7217226	ESC_BMI	ESC	BMI
AL450226.2	rs10852932	chr17:2143460	rs7217226	ESC_BMI	ESC	BMI
AL450226.2	rs12949991	chr17:2197185	rs7217226	ESC_BMI	ESC	BMI
AL450226.2	rs216202	chr17:2197387	rs7217226	ESC_BMI	ESC	BMI
AL450226.2	rs898749	chr17:2085185	rs7217226	HP_BMI	HP	BMI
AL450226.2	rs898748	chr17:2085475	rs7217226	HP_BMI	HP	BMI
AL450226.2	rs7214741	chr17:2085598	rs7217226	HP_BMI	HP	BMI
AL450226.2	rs7214741	chr17:2085598	rs7217226	HP_BMI	HP	BMI
AL450226.2	rs7223390	chr17:2085653	rs7217226	HP_BMI	HP	BMI
AL450226.2	rs7223390	chr17:2085653	rs7217226	HP_BMI	HP	BMI
AL450226.2	rs10852932	chr17:2143460	rs7217226	HP_BMI	HP	BMI
AL450226.2	rs9892754	chr17:2084565	rs7217226	HN_BMI	HN	BMI
AL450226.2	rs898749	chr17:2085185	rs7217226	HN_BMI	HN	BMI
AL450226.2	rs898749	chr17:2085185	rs7217226	HN_BMI	HN	BMI
AL450226.2	rs898748	chr17:2085475	rs7217226	HN_BMI	HN	BMI
AL450226.2	rs898748	chr17:2085475	rs7217226	HN_BMI	HN	BMI
AL450226.2	rs7214741	chr17:2085598	rs7217226	HN_BMI	HN	BMI
AL450226.2	rs7223390	chr17:2085653	rs7217226	HN_BMI	HN	BMI
AL450226.2	rs7217687	chr17:2098272	rs7217226	HN_BMI	HN	BMI
AL450226.2	rs7213756	chr17:2098339	rs7217226	HN_BMI	HN	BMI
AL450226.2	rs11651451	chr17:2098417	rs7217226	HN_BMI	HN	BMI
AL450226.2	rs59428454	chr17:2114063	rs7217226	HN_BMI	HN	BMI
AL450226.2	rs59428454	chr17:2114063	rs7217226	HN_BMI	HN	BMI
AL450226.2	rs58146172	chr17:2114068	rs7217226	HN_BMI	HN	BMI
AL450226.2	rs58146172	chr17:2114068	rs7217226	HN_BMI	HN	BMI
AL450226.2	rs11655813	chr17:2119101	rs7217226	HN_BMI	HN	BMI
AL450226.2	rs11655813	chr17:2119101	rs7217226	HN_BMI	HN	BMI
AL450226.2	rs216172	chr17:2126504	rs7217226	HN_BMI	HN	BMI
AL450226.2	rs10852932	chr17:2143460	rs7217226	HN_BMI	HN	BMI
ALAD	rs10981819	chr9:116310993	rs7854197	ESC_height	ESC	height
ALAD	rs10981820	chr9:116311075	rs7854197	ESC_height	ESC	height
ALAD	rs10981819	chr9:116310993	rs7854197	HP_height	HP	height
ALAD	rs10981820	chr9:116311075	rs7854197	HP_height	HP	height
ALAD	rs10981821	chr9:116311258	rs7854197	HP_height	HP	height
ALAS1	rs75179816	chr3:52039509	rs6446166	HN_height	HN	height
ALDH4A1	rs35237031	chr1:19384846	rs3762396	ESC_BMI	ESC	BMI
ALG3	rs3914188	chr3:184010048	rs7649124	ESC_AaM	ESC	AaM
ALKBH3-AS1	rs34239319	chr11:43902681	rs7111582	HP_sleep	HP	sleep
ALPK3	rs8039472	chr15:85361644	rs8039472	ESC_height	ESC	height
ALPK3	rs8039472	chr15:85361644	rs8039472	HP_height	HP	height
ALS2	rs1474267	chr2:203043319	rs16841867	HN_AaM	HN	AaM
AMOTL2	rs2241556	chr3:134183312	rs4539979	ESC_height	ESC	height
AMOTL2	rs2241556	chr3:134183312	rs4539979	ESC_height	ESC	height
AMOTL2	rs2241556	chr3:134183312	rs4539979	HP_height	HP	height
AMOTL2	rs2241556	chr3:134183312	rs4539979	HP_height	HP	height
AMOTL2	rs2241556	chr3:134183312	rs4539979	HN_height	HN	height
AMOTL2	rs2241556	chr3:134183312	rs4539979	HN_height	HN	height
AMPD2	rs6537830	chr1:110107044	rs3768486	ESC_BMI	ESC	BMI
AMPD2	rs6537830	chr1:110107044	rs3768486	HP_BMI	HP	BMI
AMPD2	rs6537830	chr1:110107044	rs3768486	HN_BMI	HN	BMI
AMPD2	rs6537830	chr1:110107044	rs17575798	ESC_sleep	ESC	sleep
AMPD2	rs6537830	chr1:110107044	rs17575798	HP_sleep	HP	sleep
AMPD2	rs6537830	chr1:110107044	rs17575798	HN_sleep	HN	sleep
AMZ1	rs798491	chr7:2800521	rs798490	HP_height	HP	height
AMZ1	rs798491	chr7:2800521	rs798490	HP_height	HP	height
ANAPC10	rs78212696	chr4:146540226	rs17805818	ESC_height	ESC	height
ANAPC13	rs2241556	chr3:134183312	rs4539979	ESC_height	ESC	height
ANAPC16	rs9415064	chr10:74089364	rs4746113	ESC_AaM	ESC	AaM
ANAPC16	rs9415064	chr10:74089364	rs4746113	ESC_AaM	ESC	AaM
ANAPC16	rs9415064	chr10:74089364	rs4746113	HP_AaM	HP	AaM
ANAPC16	rs9415064	chr10:74089364	rs4746113	HN_AaM	HN	AaM
ANGPTL7	rs2791647	chr1:11132801	rs10779751	ESC_BMI	ESC	BMI
ANGPTL7	rs7533211	chr1:11132965	rs10779751	ESC_BMI	ESC	BMI
ANGPTL7	rs1135172	chr1:11301714	rs10779751	ESC_BMI	ESC	BMI
ANGPTL7	rs11121706	chr1:11302065	rs10779751	ESC_BMI	ESC	BMI
ANGPTL7	rs10864490	chr1:11236410	rs10779751	HP_BMI	HP	BMI
ANGPTL7	rs12041740	chr1:11236524	rs10779751	HP_BMI	HP	BMI
ANGPTL7	rs1135172	chr1:11301714	rs10779751	HP_BMI	HP	BMI
ANGPTL7	rs11121706	chr1:11302065	rs10779751	HP_BMI	HP	BMI
ANGPTL7	rs1194820	chr1:11129259	rs10779751	HN_BMI	HN	BMI
ANGPTL7	rs1194820	chr1:11129259	rs10779751	HN_BMI	HN	BMI
ANGPTL7	rs2791653	chr1:11129848	rs10779751	HN_BMI	HN	BMI
ANGPTL7	rs2791647	chr1:11132801	rs10779751	HN_BMI	HN	BMI
ANGPTL7	rs7533211	chr1:11132965	rs10779751	HN_BMI	HN	BMI
ANGPTL7	rs10864490	chr1:11236410	rs10779751	HN_BMI	HN	BMI
ANGPTL7	rs10864490	chr1:11236410	rs10779751	HN_BMI	HN	BMI
ANGPTL7	rs12041740	chr1:11236524	rs10779751	HN_BMI	HN	BMI
ANGPTL7	rs12041740	chr1:11236524	rs10779751	HN_BMI	HN	BMI
ANGPTL7	rs1194820	chr1:11129259	rs742824	HP_height	HP	height
ANGPTL7	rs10864490	chr1:11236410	rs742824	HP_height	HP	height
ANGPTL7	rs12041740	chr1:11236524	rs742824	HP_height	HP	height
ANKDD1A	rs72744725	chr15:65023953	rs72756954	HP_AaM	HP	AaM
ANKDD1A	rs28398966	chr15:65024126	rs72756954	HP_AaM	HP	AaM
ANKDD1A	rs72744725	chr15:65023953	rs72756954	HN_AaM	HN	AaM
ANKDD1A	rs28398966	chr15:65024126	rs72756954	HN_AaM	HN	AaM
ANKDD1A	rs72744725	chr15:65023953	rs6494481	HP_BMI	HP	BMI
ANKDD1A	rs28398966	chr15:65024126	rs6494481	HP_BMI	HP	BMI
ANKDD1A	rs72744725	chr15:65023953	rs6494481	HN_BMI	HN	BMI
ANKDD1A	rs28398966	chr15:65024126	rs6494481	HN_BMI	HN	BMI
ANKRD1	rs2648716	chr10:93049450	rs2631681	ESC_BMI	ESC	BMI
ANKRD13B	rs4609913	chr17:27619550	rs9896721	ESC_height	ESC	height
ANKRD13B	rs36041197	chr17:27696877	rs17179362	ESC_height	ESC	height
ANKRD13B	rs4609913	chr17:27619550	rs9896721	HN_height	HN	height
ANKRD13B	rs36041197	chr17:27696877	rs17179362	HN_height	HN	height
ANKRD28	rs2305222	chr3:15838710	rs11128760	HP_BMI	HP	BMI
ANKRD28	rs6442550	chr3:15810309	rs11128760	HN_BMI	HN	BMI
ANKRD28	rs6442551	chr3:15810605	rs11128760	HN_BMI	HN	BMI
ANKRD44-IT1	rs6741380	chr2:198165121	rs919433	ESC_BMI	ESC	BMI
ANKRD44-IT1	rs6741380	chr2:198165121	rs919433	HP_BMI	HP	BMI
ANKRD44-IT1	rs6741380	chr2:198165121	rs919433	HP_BMI	HP	BMI
ANKRD44-IT1	rs6741380	chr2:198165121	rs919433	HN_BMI	HN	BMI
ANP32E	rs67450539	chr1:149981884	rs12060830	HN_height	HN	height
ANTXR1	rs6732123	chr2:69534650	rs7607351	ESC_BMI	ESC	BMI
ANTXR1	rs6732123	chr2:69534650	rs7607351	ESC_BMI	ESC	BMI
ANTXR1	rs6732123	chr2:69534650	rs7607351	HP_BMI	HP	BMI
ANTXR1	rs6732123	chr2:69534650	rs7607351	HP_BMI	HP	BMI
ANTXR1	rs3923626	chr2:69524593	rs7607351	HN_BMI	HN	BMI
ANTXR1	rs6732123	chr2:69534650	rs7607351	HN_BMI	HN	BMI
ANTXR1	rs6732123	chr2:69534650	rs7607351	HN_BMI	HN	BMI
ANXA5	rs57316471	chr4:122663939	rs6838153	ESC_height	ESC	height
ANXA5	rs72678642	chr4:122664031	rs6838153	ESC_height	ESC	height
ANXA5	rs12647105	chr4:122670494	rs6838153	ESC_height	ESC	height
AP000479.1	rs12797343	chr11:56840256	rs1943477	ESC_BMI	ESC	BMI
AP000479.1	rs17151664	chr11:56912272	rs1943477	ESC_BMI	ESC	BMI
AP000479.1	rs71484429	chr11:57017036	rs1943477	ESC_BMI	ESC	BMI
AP000479.1	rs17151664	chr11:56912272	rs1943477	HP_BMI	HP	BMI
AP000479.1	rs71484429	chr11:57017036	rs1943477	HP_BMI	HP	BMI
AP000479.1	rs71484429	chr11:57017036	rs1943477	HN_BMI	HN	BMI
AP000640.10	rs17511686	chr11:59569884	rs17594827	HP_height	HP	height
AP000640.10	rs114965596	chr11:59570181	rs17594827	HP_height	HP	height
AP000640.10	rs17511686	chr11:59569884	rs17594827	HN_height	HN	height
AP000640.10	rs17511686	chr11:59569884	rs17594827	HN_height	HN	height
AP000640.10	rs114965596	chr11:59570181	rs17594827	HN_height	HN	height
AP000640.10	rs114965596	chr11:59570181	rs17594827	HN_height	HN	height
AP000936.4	rs74881320	chr11:116765925	rs12420725	ESC_BMI	ESC	BMI
AP000936.4	rs74881320	chr11:116765925	rs12420725	HP_BMI	HP	BMI
AP000936.4	rs74881320	chr11:116765925	rs12420725	HN_BMI	HN	BMI
AP001258.4	rs3168135	chr11:58386177	rs12808544	ESC_sleep	ESC	sleep
AP001258.4	rs61889537	chr11:58395627	rs12808544	HN_sleep	HN	sleep
AP001258.5	rs3168135	chr11:58386177	rs12808544	ESC_sleep	ESC	sleep
AP1G1	rs13332180	chr16:71929859	rs952159	ESC_BMI	ESC	BMI
AP1G1	rs13332180	chr16:71929859	rs952159	HP_BMI	HP	BMI
AP2M1	rs3914188	chr3:184010048	rs7649124	HN_AaM	HN	AaM
AP3S2	rs2277556	chr15:90616617	rs6496620	HN_height	HN	height
APC	rs6864688	chr5:112054086	rs2020383	HP_height	HP	height
APC	rs6864688	chr5:112054086	rs2020383	HP_height	HP	height
APC	rs2019720	chr5:112074269	rs2020383	HP_height	HP	height
APC	rs2020383	chr5:112074356	rs2020383	HP_height	HP	height
APC	rs2019720	chr5:112074269	rs2020383	HN_height	HN	height
APC	rs2019720	chr5:112074269	rs2020383	HN_height	HN	height
APEH	rs1982861	chr3:49577665	rs7647973	HN_AaM	HN	AaM
APEH	rs114093899	chr3:49577388	rs12636669	HN_sleep	HN	sleep
APLNR	rs17151664	chr11:56912272	rs1943477	ESC_BMI	ESC	BMI
APLNR	rs17151664	chr11:56912272	rs1943477	ESC_BMI	ESC	BMI
APLNR	rs12808495	chr11:56947463	rs1943477	ESC_BMI	ESC	BMI
APLNR	rs2077188	chr11:56947647	rs1943477	ESC_BMI	ESC	BMI
APLNR	rs17151664	chr11:56912272	rs1943477	HP_BMI	HP	BMI
APLNR	rs17151664	chr11:56912272	rs1943477	HP_BMI	HP	BMI
APLNR	rs12808495	chr11:56947463	rs1943477	HP_BMI	HP	BMI
APLNR	rs2077188	chr11:56947647	rs1943477	HP_BMI	HP	BMI
APLNR	rs17151664	chr11:56912272	rs1943477	HN_BMI	HN	BMI
APLNR	rs72912543	chr11:56608998	rs7110612	HN_height	HN	height
APLNR	rs57944700	chr11:56991775	rs10896578	HN_height	HN	height
APOBEC3B-AS1	rs7292074	chr22:39266451	rs4361209	ESC_height	ESC	height
APOE	rs11669173	chr19:45492559	rs2288912	ESC_height	ESC	height
APOE	rs439401	chr19:45414451	rs439401	HN_height	HN	height
APOE	rs439401	chr19:45414451	rs439401	HN_height	HN	height
APOE	rs439401	chr19:45414451	rs439401	HN_height	HN	height
AQP11	rs713083	chr11:77313583	rs3886195	HP_height	HP	height
AQP11	rs713083	chr11:77313583	rs3886195	HN_height	HN	height
AQP5	rs7132908	chr12:50263148	rs7132908	ESC_AaM	ESC	AaM
AQP5	rs7132908	chr12:50263148	rs7132908	HP_AaM	HP	AaM
AQP5	rs7132908	chr12:50263148	rs7132908	HN_AaM	HN	AaM
AQP5	rs7132908	chr12:50263148	rs7138803	ESC_BMI	ESC	BMI
AQP5	rs7132908	chr12:50263148	rs7138803	HP_BMI	HP	BMI
AQP5	rs7132908	chr12:50263148	rs7138803	HN_BMI	HN	BMI
ARAP3	rs440279	chr5:141052870	rs3749759	HP_height	HP	height
ARF3	rs833824	chr12:49350430	rs833830	ESC_height	ESC	height
ARF3	rs833824	chr12:49350430	rs833830	ESC_height	ESC	height
ARF3	rs833824	chr12:49350430	rs833830	HN_height	HN	height
ARF3	rs833824	chr12:49350430	rs833830	HN_height	HN	height
ARF3	rs833824	chr12:49350430	rs833830	HP_height	HP	height
ARF3	rs833824	chr12:49350430	rs833830	HP_height	HP	height
ARFGAP2	rs2306035	chr11:46911457	rs11039014	ESC_BMI	ESC	BMI
ARFGAP2	rs326224	chr11:47255598	rs10838687	ESC_sleep	ESC	sleep
ARFGAP2	rs10769255	chr11:47367371	rs10838687	ESC_sleep	ESC	sleep
ARFGAP2	rs10769255	chr11:47367371	rs10838687	HP_sleep	HP	sleep
ARFGAP2	rs3729802	chr11:47354068	rs10838687	HN_sleep	HN	sleep
ARFGAP2	rs10769255	chr11:47367371	rs10838687	HN_sleep	HN	sleep
ARFGAP2	rs2306035	chr11:46911457	rs3136447	ESC_height	ESC	height
ARFGAP2	rs1057233	chr11:47376448	rs3817335	ESC_height	ESC	height
ARFGAP2	rs1057233	chr11:47376448	rs3817335	HP_height	HP	height
ARFGEF2	rs35902471	chr20:47463333	rs6019482	ESC_BMI	ESC	BMI
ARHGAP15	rs7580937	chr2:143981258	rs6710871	ESC_BMI	ESC	BMI
ARHGAP15	rs6430013	chr2:143981267	rs6710871	ESC_BMI	ESC	BMI
ARHGAP15	rs7580937	chr2:143981258	rs6710871	HP_BMI	HP	BMI
ARHGAP15	rs6430013	chr2:143981267	rs6710871	HP_BMI	HP	BMI
ARHGAP15	rs13007991	chr2:143999213	rs6710871	HP_BMI	HP	BMI
ARHGAP15	rs13035017	chr2:143999479	rs6710871	HP_BMI	HP	BMI
ARHGAP28	rs609843	chr18:6879036	rs1241986	ESC_BMI	ESC	BMI
ARHGAP28	rs609843	chr18:6879036	rs1241986	ESC_BMI	ESC	BMI
ARHGAP28	rs609843	chr18:6879036	rs1241986	HP_BMI	HP	BMI
ARHGAP28	rs609843	chr18:6879036	rs1241986	HP_BMI	HP	BMI
ARHGAP32	rs7927829	chr11:129122492	rs498870	ESC_height	ESC	height
ARHGAP32	rs145875723	chr11:129149659	rs498870	ESC_height	ESC	height
ARHGEF11	rs12132684	chr1:156927751	rs1572416	HN_height	HN	height
ARHGEF15	rs11651599	chr17:8179512	rs7503199	ESC_sleep	ESC	sleep
ARID1A	rs112203773	chr1:27019131	rs141847393	ESC_AaM	ESC	AaM
ARID1A	rs111718990	chr1:27054124	rs141847393	ESC_AaM	ESC	AaM
ARID1A	rs12738345	chr1:27019744	rs12735646	ESC_height	ESC	height
ARID1A	rs12738345	chr1:27019744	rs12735646	HP_height	HP	height
ARID1A	rs12738345	chr1:27019744	rs12735646	HP_height	HP	height
ARID1A	rs12738345	chr1:27019744	rs12735646	HN_height	HN	height
ARID1A	rs12738345	chr1:27019744	rs12735646	HN_height	HN	height
ARMC12	rs77715420	chr6:35551780	rs9470086	ESC_BMI	ESC	BMI
ARMC12	rs77715420	chr6:35551780	rs9470086	HN_BMI	HN	BMI
ARMC12	rs77715420	chr6:35551780	rs9470086	HN_BMI	HN	BMI
ARMC5	rs11643872	chr16:30969486	rs1549293	HN_BMI	HN	BMI
ARMCX3	rs12845523	chrX:100883195	rs7060620	HN_sleep	HN	sleep
ARMCX3-AS1	rs12845523	chrX:100883195	rs7060620	HN_sleep	HN	sleep
ARMCX6	rs12845523	chrX:100883195	rs7060620	HN_sleep	HN	sleep
ARNTL	rs4756763	chr11:13280556	rs900144	HN_BMI	HN	BMI
ARNTL	rs12786955	chr11:13280635	rs900144	HN_BMI	HN	BMI
ARPC5	rs10911467	chr1:183885406	rs10797923	HN_height	HN	height
ARTN	rs3791043	chr1:44219546	rs2274465	ESC_AaM	ESC	AaM
ARTN	rs3791046	chr1:44231807	rs2274465	ESC_AaM	ESC	AaM
ARTN	rs11210916	chr1:44232926	rs2274465	ESC_AaM	ESC	AaM
ARTN	rs3791043	chr1:44219546	rs2274465	HN_AaM	HN	AaM
ARTN	rs3791046	chr1:44231807	rs2274465	HN_AaM	HN	AaM
ARTN	rs11210916	chr1:44232926	rs2274465	HN_AaM	HN	AaM
AS3MT	rs7085104	chr10:104628873	rs2066323	ESC_AaM	ESC	AaM
AS3MT	rs7085104	chr10:104628873	rs2066323	HP_AaM	HP	AaM
AS3MT	rs7085104	chr10:104628873	rs2066323	HN_AaM	HN	AaM
ASB1	rs75921156	chr2:239279633	rs80271258	ESC_sleep	ESC	sleep
ASB1	rs34058921	chr2:239318665	rs80271258	ESC_sleep	ESC	sleep
ASB1	rs72983853	chr2:239324210	rs80271258	ESC_sleep	ESC	sleep
ASB1	rs11885523	chr2:239344263	rs80271258	ESC_sleep	ESC	sleep
ASB1	rs3191996	chr2:239344412	rs80271258	ESC_sleep	ESC	sleep
ASB1	rs72983853	chr2:239324210	rs80271258	HP_sleep	HP	sleep
ASB1	rs11885523	chr2:239344263	rs80271258	HP_sleep	HP	sleep
ASB1	rs3191996	chr2:239344412	rs80271258	HP_sleep	HP	sleep
ASB8	rs76002385	chr12:48385695	rs10219510	HP_height	HP	height
ASCC1	rs9415064	chr10:74089364	rs4746113	ESC_AaM	ESC	AaM
ASCC1	rs9415064	chr10:74089364	rs4746113	ESC_AaM	ESC	AaM
ASCC1	rs9415066	chr10:74091924	rs4746113	ESC_AaM	ESC	AaM
ASCC1	rs9416016	chr10:74091950	rs4746113	ESC_AaM	ESC	AaM
ASCC1	rs9415064	chr10:74089364	rs4746113	HP_AaM	HP	AaM
ASCC1	rs9415064	chr10:74089364	rs4746113	HN_AaM	HN	AaM
ASCC1	rs9415064	chr10:74089364	rs4746113	HN_AaM	HN	AaM
ASPRV1	rs10203732	chr2:70191360	rs7571713	HP_height	HP	height
ATF7IP	rs17221259	chr12:14410485	rs12422552	ESC_BMI	ESC	BMI
ATF7IP	rs17221259	chr12:14410485	rs12422552	ESC_BMI	ESC	BMI
ATF7IP	rs17221259	chr12:14410485	rs12422552	ESC_BMI	ESC	BMI
ATF7IP	rs17221259	chr12:14410485	rs12422552	ESC_BMI	ESC	BMI
ATF7IP	rs11055880	chr12:14410634	rs12422552	ESC_BMI	ESC	BMI
ATF7IP	rs11055880	chr12:14410634	rs12422552	ESC_BMI	ESC	BMI
ATF7IP	rs12422552	chr12:14413931	rs12422552	ESC_BMI	ESC	BMI
ATF7IP	rs12422552	chr12:14413931	rs12422552	ESC_BMI	ESC	BMI
ATF7IP	rs17221259	chr12:14410485	rs12422552	HP_BMI	HP	BMI
ATF7IP	rs17221259	chr12:14410485	rs12422552	HP_BMI	HP	BMI
ATF7IP	rs17221259	chr12:14410485	rs12422552	HP_BMI	HP	BMI
ATF7IP	rs11055880	chr12:14410634	rs12422552	HP_BMI	HP	BMI
ATF7IP	rs11055880	chr12:14410634	rs12422552	HP_BMI	HP	BMI
ATF7IP	rs12422552	chr12:14413931	rs12422552	HP_BMI	HP	BMI
ATF7IP	rs12422552	chr12:14413931	rs12422552	HP_BMI	HP	BMI
ATF7IP	rs17221259	chr12:14410485	rs12422552	HN_BMI	HN	BMI
ATF7IP	rs17221259	chr12:14410485	rs12422552	HN_BMI	HN	BMI
ATF7IP	rs17221259	chr12:14410485	rs12422552	HN_BMI	HN	BMI
ATF7IP	rs11055880	chr12:14410634	rs12422552	HN_BMI	HN	BMI
ATF7IP	rs11055880	chr12:14410634	rs12422552	HN_BMI	HN	BMI
ATF7IP	rs12422552	chr12:14413931	rs12422552	HN_BMI	HN	BMI
ATF7IP	rs12422552	chr12:14413931	rs12422552	HN_BMI	HN	BMI
ATF7IP	rs17221259	chr12:14410485	rs11055880	ESC_height	ESC	height
ATF7IP	rs17221259	chr12:14410485	rs11055880	ESC_height	ESC	height
ATF7IP	rs12425125	chr12:14413123	rs12425125	ESC_height	ESC	height
ATF7IP	rs12422552	chr12:14413931	rs11055880	ESC_height	ESC	height
ATF7IP	rs17221259	chr12:14410485	rs11055880	HN_height	HN	height
ATF7IP	rs12425125	chr12:14413123	rs12425125	HN_height	HN	height
ATF7IP	rs12422552	chr12:14413931	rs11055880	HN_height	HN	height
ATF7IP	rs17221259	chr12:14410485	rs11055880	ESC_height	ESC	height
ATF7IP	rs17221259	chr12:14410485	rs11055880	ESC_height	ESC	height
ATF7IP	rs11055880	chr12:14410634	rs11055880	ESC_height	ESC	height
ATF7IP	rs11055880	chr12:14410634	rs11055880	ESC_height	ESC	height
ATF7IP	rs12425125	chr12:14413123	rs12425125	ESC_height	ESC	height
ATF7IP	rs12425125	chr12:14413123	rs12425125	ESC_height	ESC	height
ATF7IP	rs12422552	chr12:14413931	rs11055880	ESC_height	ESC	height
ATF7IP	rs17221259	chr12:14410485	rs11055880	HP_height	HP	height
ATF7IP	rs17221259	chr12:14410485	rs11055880	HP_height	HP	height
ATF7IP	rs11055880	chr12:14410634	rs11055880	HP_height	HP	height
ATF7IP	rs12425125	chr12:14413123	rs12425125	HP_height	HP	height
ATF7IP	rs12425125	chr12:14413123	rs12425125	HP_height	HP	height
ATF7IP	rs12422552	chr12:14413931	rs11055880	HP_height	HP	height
ATF7IP	rs17221259	chr12:14410485	rs11055880	HN_height	HN	height
ATF7IP	rs17221259	chr12:14410485	rs11055880	HN_height	HN	height
ATF7IP	rs11055880	chr12:14410634	rs11055880	HN_height	HN	height
ATF7IP	rs11055880	chr12:14410634	rs11055880	HN_height	HN	height
ATF7IP	rs12425125	chr12:14413123	rs12425125	HN_height	HN	height
ATF7IP	rs12425125	chr12:14413123	rs12425125	HN_height	HN	height
ATF7IP	rs12422552	chr12:14413931	rs11055880	HN_height	HN	height
ATF7IP	rs11055880	chr12:14410634	rs11055880	HP_height	HP	height
ATF7IP	rs12425125	chr12:14413123	rs12425125	HP_height	HP	height
ATF7IP	rs12422552	chr12:14413931	rs11055880	HP_height	HP	height
ATP1A3	rs11880124	chr19:42683791	rs3826705	ESC_BMI	ESC	BMI
ATP1A3	rs2303652	chr19:42703833	rs3826705	ESC_BMI	ESC	BMI
ATP1A3	rs4803520	chr19:42500373	rs3826705	HN_BMI	HN	BMI
ATP1A3	rs4803520	chr19:42500373	rs3826705	HN_BMI	HN	BMI
ATP1A3	rs75732564	chr19:42660093	rs3826705	HN_BMI	HN	BMI
ATP1A3	rs11880124	chr19:42683791	rs3826705	HN_BMI	HN	BMI
ATP1A3	rs45553045	chr19:42573252	rs58876439	ESC_sleep	ESC	sleep
ATP1A3	rs78816499	chr19:42596056	rs58876439	ESC_sleep	ESC	sleep
ATP1A3	rs11880124	chr19:42683791	rs76753486	ESC_sleep	ESC	sleep
ATP1A3	rs2303652	chr19:42703833	rs76753486	ESC_sleep	ESC	sleep
ATP1A3	rs4803520	chr19:42500373	rs76753486	HN_sleep	HN	sleep
ATP1A3	rs4803520	chr19:42500373	rs76753486	HN_sleep	HN	sleep
ATP1A3	rs45553045	chr19:42573252	rs58876439	HN_sleep	HN	sleep
ATP1A3	rs75732564	chr19:42660093	rs76753486	HN_sleep	HN	sleep
ATP1A3	rs11880124	chr19:42683791	rs76753486	HN_sleep	HN	sleep
ATP1A3	rs2303652	chr19:42703833	rs2267630	ESC_height	ESC	height
ATP1A3	rs118035146	chr19:42784543	rs2267630	HN_height	HN	height
ATP2A1	rs7193733	chr16:28875482	rs7187776	ESC_BMI	ESC	BMI
ATP2A1	rs9931989	chr16:28906084	rs7187776	ESC_BMI	ESC	BMI
ATP2A1	rs9931989	chr16:28906084	rs7187776	ESC_BMI	ESC	BMI
ATP2A1	rs7193733	chr16:28875482	rs7187776	HP_BMI	HP	BMI
ATP2A1	rs9931989	chr16:28906084	rs7187776	HP_BMI	HP	BMI
ATP2A1	rs9931989	chr16:28906084	rs7187776	HP_BMI	HP	BMI
ATP2A1	rs62037367	chr16:28874547	rs7187776	HN_BMI	HN	BMI
ATP2A1	rs7193733	chr16:28875482	rs7187776	HN_BMI	HN	BMI
ATP2A1	rs9931989	chr16:28906084	rs7187776	HN_BMI	HN	BMI
ATP2A1	rs9931989	chr16:28906084	rs7187776	HN_BMI	HN	BMI
ATP5G1	rs28528789	chr17:46986616	rs3848460	HN_height	HN	height
ATP5SL	rs11083619	chr19:41913267	rs17318596	ESC_height	ESC	height
ATP5SL	rs11670725	chr19:41913333	rs17318596	ESC_height	ESC	height
ATP5SL	rs11670757	chr19:41913431	rs17318596	ESC_height	ESC	height
ATP6V0D2	rs56122638	chr8:87378265	rs7006629	HN_BMI	HN	BMI
ATP6V1G2	rs2734586	chr6:31497342	rs2844480	ESC_height	ESC	height
ATP6V1G2	rs986475	chr6:31556709	rs6916921	HP_height	HP	height
ATP6V1G2	rs2844480	chr6:31564821	rs2844480	HP_height	HP	height
AZI1	rs12937612	chr17:79204661	rs2659007	HP_AaM	HP	AaM
AZI1	rs11150777	chr17:79206789	rs2659007	HP_AaM	HP	AaM
AZI1	rs12937612	chr17:79204661	rs2659007	HN_AaM	HN	AaM
AZI1	rs11150777	chr17:79206789	rs2659007	HN_AaM	HN	AaM
AZI1	rs12937612	chr17:79204661	rs1048775	HP_BMI	HP	BMI
AZI1	rs11150777	chr17:79206789	rs1048775	HP_BMI	HP	BMI
AZI1	rs12937612	chr17:79204661	rs1048775	HN_BMI	HN	BMI
AZI1	rs11150777	chr17:79206789	rs1048775	HN_BMI	HN	BMI
B3GNT7	rs55748426	chr2:232054897	rs17440378	ESC_height	ESC	height
B3GNT7	rs6761645	chr2:232055153	rs17440378	ESC_height	ESC	height
B3GNT7	rs16827879	chr2:232092301	rs17440378	ESC_height	ESC	height
B3GNT7	rs16827879	chr2:232092301	rs17440378	ESC_height	ESC	height
B3GNT7	rs12998237	chr2:232276651	rs12694890	ESC_height	ESC	height
B3GNT7	rs12999051	chr2:232276992	rs12694890	ESC_height	ESC	height
B3GNT7	rs16827879	chr2:232092301	rs17440378	HP_height	HP	height
B3GNT7	rs12998237	chr2:232276651	rs12694890	HP_height	HP	height
B3GNT7	rs12999051	chr2:232276992	rs12694890	HP_height	HP	height
B3GNT7	rs16827879	chr2:232092301	rs17440378	ESC_height	ESC	height
B3GNT7	rs16827879	chr2:232092301	rs17440378	HN_height	HN	height
B3GNT7	rs12998237	chr2:232276651	rs12694890	HN_height	HN	height
B3GNT7	rs12999051	chr2:232276992	rs12694890	HN_height	HN	height
B3GNT8	rs11083619	chr19:41913267	rs17318596	ESC_height	ESC	height
B3GNT8	rs11083619	chr19:41913267	rs17318596	ESC_height	ESC	height
B3GNT8	rs11670725	chr19:41913333	rs17318596	ESC_height	ESC	height
B3GNT8	rs11670725	chr19:41913333	rs17318596	ESC_height	ESC	height
B3GNT8	rs11670757	chr19:41913431	rs17318596	ESC_height	ESC	height
B3GNT8	rs11670757	chr19:41913431	rs17318596	ESC_height	ESC	height
B4GALNT3	rs215223	chr12:590259	rs11612228	HP_height	HP	height
BAD	rs11600867	chr11:63972052	rs11600990	ESC_BMI	ESC	BMI
BAIAP2L2	rs5756916	chr22:38507047	rs6001029	ESC_height	ESC	height
BAIAP2L2	rs5756916	chr22:38507047	rs6001029	ESC_height	ESC	height
BAIAP2L2	rs5756916	chr22:38507047	rs6001029	HP_height	HP	height
BAIAP2L2	rs5756916	chr22:38507047	rs6001029	HP_height	HP	height
BANF1	rs78578425	chr11:65810239	rs524281	HN_BMI	HN	BMI
BAP1	rs2015971	chr3:52546820	rs1133415	ESC_height	ESC	height
BBS10	rs1275474	chr12:75919650	rs1148006	ESC_AaM	ESC	AaM
BBS10	rs1275474	chr12:75919650	rs1148006	HN_AaM	HN	AaM
BCDIN3D	rs751675	chr12:50202420	rs7138803	ESC_AaM	ESC	AaM
BCDIN3D	rs7132908	chr12:50263148	rs7132908	ESC_AaM	ESC	AaM
BCDIN3D	rs7132908	chr12:50263148	rs7132908	HP_AaM	HP	AaM
BCDIN3D	rs751675	chr12:50202420	rs7138803	HN_AaM	HN	AaM
BCDIN3D	rs7132908	chr12:50263148	rs7132908	HN_AaM	HN	AaM
BCDIN3D	rs751675	chr12:50202420	rs7138803	ESC_BMI	ESC	BMI
BCDIN3D	rs7132908	chr12:50263148	rs7138803	ESC_BMI	ESC	BMI
BCDIN3D	rs7132908	chr12:50263148	rs7138803	HP_BMI	HP	BMI
BCDIN3D	rs751675	chr12:50202420	rs7138803	HN_BMI	HN	BMI
BCDIN3D	rs7132908	chr12:50263148	rs7138803	HN_BMI	HN	BMI
BCDIN3D-AS1	rs751675	chr12:50202420	rs7138803	ESC_AaM	ESC	AaM
BCDIN3D-AS1	rs751675	chr12:50202420	rs7138803	HP_AaM	HP	AaM
BCDIN3D-AS1	rs751675	chr12:50202420	rs7138803	ESC_BMI	ESC	BMI
BCDIN3D-AS1	rs751675	chr12:50202420	rs7138803	HP_BMI	HP	BMI
BCL7B	rs1569062	chr7:73097238	rs10267271	ESC_height	ESC	height
BCL9	rs10900382	chr1:147058797	rs6695965	ESC_height	ESC	height
BDNF	rs16917704	chr11:28094869	rs11606190	ESC_AaM	ESC	AaM
BDNF	rs11600270	chr11:28144618	rs11606190	HN_AaM	HN	AaM
BDNF	rs78518239	chr11:29182591	rs16918636	HN_AaM	HN	AaM
BDNF	rs4471400	chr11:28650096	rs11030385	HP_BMI	HP	BMI
BDNF	rs4575255	chr11:28650182	rs11030385	HP_BMI	HP	BMI
BDNF	rs4350350	chr11:28650406	rs11030385	HP_BMI	HP	BMI
BDNF	rs12577364	chr11:28658030	rs11030385	HP_BMI	HP	BMI
BDNF	rs617346	chr11:29182459	rs1552717	HN_BMI	HN	BMI
BDNF	rs618767	chr11:29182787	rs1552717	HN_BMI	HN	BMI
BDNF	rs11030370	chr11:28562244	rs4923541	HP_sleep	HP	sleep
BECN1	rs4792953	chr17:40873303	rs4792953	HP_height	HP	height
BFSP1	rs6136148	chr20:17591925	rs2236250	ESC_height	ESC	height
BFSP1	rs6136148	chr20:17591925	rs2236250	HN_height	HN	height
BLCAP	rs6032725	chr20:35938614	rs6090501	HN_height	HN	height
BLOC1S2	rs17113137	chr10:102241998	rs1800662	HN_height	HN	height
BMP4	rs811145	chr14:54632640	rs811133	ESC_height	ESC	height
BMP5	rs2653349	chr6:55142337	rs2653365	HN_BMI	HN	BMI
BMP5	rs2653349	chr6:55142337	rs2653349	HN_sleep	HN	sleep
BMPER	rs17170429	chr7:33830300	rs17170429	ESC_height	ESC	height
BOC	rs61579027	chr3:112952047	rs10511323	HP_height	HP	height
BOC	rs4682132	chr3:112983256	rs10511323	HN_height	HN	height
BOLA1	rs72708145	chr1:149817038	rs12060830	ESC_height	ESC	height
BOLA1	rs45548131	chr1:149899389	rs12060830	ESC_height	ESC	height
BOLA1	rs45548131	chr1:149899389	rs12060830	ESC_height	ESC	height
BOLA1	rs72692803	chr1:149888384	rs12060830	HP_height	HP	height
BOLA1	rs72708145	chr1:149817038	rs12060830	HP_height	HP	height
BOLA1	rs4926412	chr1:150138433	rs7544145	ESC_Bipolar	ESC	Bipolar
BOLA1	rs113970015	chr1:150159700	rs7544145	HN_Bipolar	HN	Bipolar
BRE	rs4617998	chr2:28623047	rs4666070	HP_height	HP	height
BRE	rs1039823	chr2:28623159	rs4666070	HP_height	HP	height
BSN	rs1982861	chr3:49577665	rs7647973	ESC_AaM	ESC	AaM
BSN	rs1982861	chr3:49577665	rs7647973	ESC_AaM	ESC	AaM
BSN	rs56049603	chr3:49585243	rs7647973	ESC_AaM	ESC	AaM
BSN	rs1982861	chr3:49577665	rs7647973	HP_AaM	HP	AaM
BSN	rs1982861	chr3:49577665	rs7647973	HP_AaM	HP	AaM
BSN	rs56049603	chr3:49585243	rs7647973	HP_AaM	HP	AaM
BSN	rs1982861	chr3:49577665	rs7647973	HN_AaM	HN	AaM
BSN	rs1982861	chr3:49577665	rs7647973	HN_AaM	HN	AaM
BSN	rs56049603	chr3:49585243	rs7647973	HN_AaM	HN	AaM
BSN	rs62262676	chr3:49673855	rs12631248	ESC_BMI	ESC	BMI
BSN	rs1491986	chr3:49739086	rs2230590	ESC_BMI	ESC	BMI
BSN	rs62262676	chr3:49673855	rs12631248	HP_BMI	HP	BMI
BSN	rs1491986	chr3:49739086	rs2230590	HN_BMI	HN	BMI
BSN	rs3811696	chr3:49761605	rs2230590	HN_BMI	HN	BMI
BSN	rs3811695	chr3:49761613	rs2230590	HN_BMI	HN	BMI
BSN	rs114093899	chr3:49577388	rs12636669	ESC_sleep	ESC	sleep
BSN	rs114093899	chr3:49577388	rs12636669	ESC_sleep	ESC	sleep
BSN	rs62262676	chr3:49673855	rs12636669	ESC_sleep	ESC	sleep
BSN	rs114093899	chr3:49577388	rs12636669	HP_sleep	HP	sleep
BSN	rs114093899	chr3:49577388	rs12636669	HP_sleep	HP	sleep
BSN	rs62262676	chr3:49673855	rs12636669	HP_sleep	HP	sleep
BSN	rs114093899	chr3:49577388	rs12636669	HN_sleep	HN	sleep
BSN	rs114093899	chr3:49577388	rs12636669	HN_sleep	HN	sleep
BSN	rs11130211	chr3:49645209	rs6797299	HP_height	HP	height
BSN	rs12637313	chr3:49645458	rs6797299	HP_height	HP	height
BSN	rs9883000	chr3:49667691	rs6797299	HP_height	HP	height
BSN	rs9830730	chr3:49675875	rs6797299	HP_height	HP	height
BSN	rs2029591	chr3:49646981	rs6797299	HN_height	HN	height
BSN	rs9883000	chr3:49667691	rs6797299	HN_height	HN	height
BSN	rs9830730	chr3:49675875	rs6797299	HN_height	HN	height
BSN-AS2	rs1982861	chr3:49577665	rs7647973	ESC_AaM	ESC	AaM
BSN-AS2	rs1982861	chr3:49577665	rs7647973	ESC_AaM	ESC	AaM
BSN-AS2	rs56049603	chr3:49585243	rs7647973	ESC_AaM	ESC	AaM
BSN-AS2	rs1982861	chr3:49577665	rs7647973	HP_AaM	HP	AaM
BSN-AS2	rs1982861	chr3:49577665	rs7647973	HP_AaM	HP	AaM
BSN-AS2	rs56049603	chr3:49585243	rs7647973	HP_AaM	HP	AaM
BSN-AS2	rs1982861	chr3:49577665	rs7647973	HN_AaM	HN	AaM
BSN-AS2	rs1982861	chr3:49577665	rs7647973	HN_AaM	HN	AaM
BSN-AS2	rs56049603	chr3:49585243	rs7647973	HN_AaM	HN	AaM
BSN-AS2	rs62262676	chr3:49673855	rs12631248	ESC_BMI	ESC	BMI
BSN-AS2	rs1491986	chr3:49739086	rs2230590	ESC_BMI	ESC	BMI
BSN-AS2	rs62262676	chr3:49673855	rs12631248	HP_BMI	HP	BMI
BSN-AS2	rs1491986	chr3:49739086	rs2230590	HN_BMI	HN	BMI
BSN-AS2	rs3811696	chr3:49761605	rs2230590	HN_BMI	HN	BMI
BSN-AS2	rs3811695	chr3:49761613	rs2230590	HN_BMI	HN	BMI
BSN-AS2	rs114093899	chr3:49577388	rs12636669	ESC_sleep	ESC	sleep
BSN-AS2	rs114093899	chr3:49577388	rs12636669	ESC_sleep	ESC	sleep
BSN-AS2	rs62262676	chr3:49673855	rs12636669	ESC_sleep	ESC	sleep
BSN-AS2	rs114093899	chr3:49577388	rs12636669	HP_sleep	HP	sleep
BSN-AS2	rs114093899	chr3:49577388	rs12636669	HP_sleep	HP	sleep
BSN-AS2	rs62262676	chr3:49673855	rs12636669	HP_sleep	HP	sleep
BSN-AS2	rs114093899	chr3:49577388	rs12636669	HN_sleep	HN	sleep
BSN-AS2	rs114093899	chr3:49577388	rs12636669	HN_sleep	HN	sleep
BST2	rs13485	chr19:17513926	rs10415893	HP_height	HP	height
BSX	rs6589963	chr11:122847837	rs7114175	ESC_AaM	ESC	AaM
BSX	rs6589963	chr11:122847837	rs7114175	ESC_AaM	ESC	AaM
BSX	rs6589963	chr11:122847837	rs7114175	HP_AaM	HP	AaM
BSX	rs6589963	chr11:122847837	rs7114175	HP_AaM	HP	AaM
BSX	rs6589963	chr11:122847837	rs7114175	HN_AaM	HN	AaM
BSX	rs56919486	chr11:122754207	rs3134438	HN_BMI	HN	BMI
BSX	rs6589963	chr11:122847837	rs7107012	HP_height	HP	height
BSX	rs6589963	chr11:122847837	rs7107012	HP_height	HP	height
BSX	rs6589963	chr11:122847837	rs7107012	HN_height	HN	height
BTN2A3P	rs41266837	chr6:26409729	rs12213722	HP_height	HP	height
BUB1B	rs11634644	chr15:40631943	rs34513772	HN_AaM	HN	AaM
BUD31	rs10270459	chr7:98978960	rs13240600	ESC_BMI	ESC	BMI
BUD31	rs2280600	chr7:99048432	rs13240600	ESC_BMI	ESC	BMI
BUD31	rs2280600	chr7:99048432	rs13240600	HN_BMI	HN	BMI
C10orf76	rs1530589	chr10:103618033	rs59543819	HN_AaM	HN	AaM
C10orf76	rs874885	chr10:103599325	rs11191118	HP_height	HP	height
C10orf76	rs874885	chr10:103599325	rs11191118	HN_height	HN	height
C11orf63	rs6589963	chr11:122847837	rs7114175	HN_AaM	HN	AaM
C11orf63	rs6589963	chr11:122847837	rs7107012	HN_height	HN	height
C12orf61	rs138076087	chr12:63026141	rs7972031	ESC_height	ESC	height
C12orf61	rs138076087	chr12:63026141	rs7972031	HN_height	HN	height
C12orf61	rs138076087	chr12:63026141	rs7972031	HP_height	HP	height
C12orf73	rs10861149	chr12:104344215	rs10861149	ESC_height	ESC	height
C12orf73	rs10861149	chr12:104344215	rs10861149	ESC_height	ESC	height
C14orf39	rs34849182	chr14:60794629	rs1254337	ESC_AaM	ESC	AaM
C14orf39	rs1885095	chr14:60794782	rs1254337	ESC_AaM	ESC	AaM
C14orf39	rs34488694	chr14:60794967	rs1254337	ESC_AaM	ESC	AaM
C14orf39	rs6573307	chr14:60798009	rs1254337	ESC_AaM	ESC	AaM
C14orf39	rs6573307	chr14:60798009	rs1254337	ESC_AaM	ESC	AaM
C14orf39	rs7155209	chr14:60798151	rs10138913	ESC_AaM	ESC	AaM
C14orf39	rs7155209	chr14:60798151	rs10138913	ESC_AaM	ESC	AaM
C14orf39	rs17097336	chr14:60798753	rs10138913	ESC_AaM	ESC	AaM
C14orf39	rs6573307	chr14:60798009	rs1254337	HP_AaM	HP	AaM
C14orf39	rs7155209	chr14:60798151	rs10138913	HP_AaM	HP	AaM
C14orf39	rs17097336	chr14:60798753	rs10138913	HP_AaM	HP	AaM
C14orf39	rs34849182	chr14:60794629	rs10138913	HN_AaM	HN	AaM
C14orf39	rs1885095	chr14:60794782	rs10138913	HN_AaM	HN	AaM
C14orf39	rs34488694	chr14:60794967	rs10138913	HN_AaM	HN	AaM
C14orf39	rs6573307	chr14:60798009	rs10138913	HN_AaM	HN	AaM
C14orf39	rs6573307	chr14:60798009	rs10138913	HN_AaM	HN	AaM
C14orf39	rs7155209	chr14:60798151	rs1254337	HN_AaM	HN	AaM
C14orf39	rs7155209	chr14:60798151	rs1254337	HN_AaM	HN	AaM
C14orf39	rs17097336	chr14:60798753	rs1254337	HN_AaM	HN	AaM
C14orf39	rs17097336	chr14:60798753	rs1254337	HN_AaM	HN	AaM
C14orf39	rs1885095	chr14:60794782	rs6573308	ESC_sleep	ESC	sleep
C14orf39	rs6573307	chr14:60798009	rs6573308	ESC_sleep	ESC	sleep
C14orf39	rs6573307	chr14:60798009	rs6573308	ESC_sleep	ESC	sleep
C14orf39	rs6573307	chr14:60798009	rs6573308	HP_sleep	HP	sleep
C14orf39	rs1885095	chr14:60794782	rs6573308	HN_sleep	HN	sleep
C14orf39	rs6573307	chr14:60798009	rs6573308	HN_sleep	HN	sleep
C14orf39	rs6573307	chr14:60798009	rs6573308	HN_sleep	HN	sleep
C14orf39	rs74060153	chr14:60794488	rs2351175	ESC_height	ESC	height
C14orf39	rs34849182	chr14:60794629	rs17097336	ESC_height	ESC	height
C14orf39	rs34488694	chr14:60794967	rs17097336	ESC_height	ESC	height
C14orf39	rs2350893	chr14:60795621	rs2145540	ESC_height	ESC	height
C14orf39	rs200985896	chr14:60798035	rs2145540	ESC_height	ESC	height
C14orf39	rs200985896	chr14:60798035	rs2145540	ESC_height	ESC	height
C14orf39	rs7155209	chr14:60798151	rs17097336	ESC_height	ESC	height
C14orf39	rs7155209	chr14:60798151	rs17097336	ESC_height	ESC	height
C14orf39	rs8016349	chr14:60798366	rs6573320	ESC_height	ESC	height
C14orf39	rs8017336	chr14:60798682	rs6573320	ESC_height	ESC	height
C14orf39	rs17097336	chr14:60798753	rs17097336	ESC_height	ESC	height
C14orf39	rs11622577	chr14:60814981	rs2351175	ESC_height	ESC	height
C14orf39	rs200985896	chr14:60798035	rs2145540	HP_height	HP	height
C14orf39	rs7155209	chr14:60798151	rs17097336	HP_height	HP	height
C14orf39	rs8017336	chr14:60798682	rs6573320	HP_height	HP	height
C14orf39	rs17097336	chr14:60798753	rs17097336	HP_height	HP	height
C14orf39	rs11622577	chr14:60814981	rs6573320	HP_height	HP	height
C14orf39	rs74060153	chr14:60794488	rs6573320	HN_height	HN	height
C14orf39	rs34849182	chr14:60794629	rs17097336	HN_height	HN	height
C14orf39	rs34488694	chr14:60794967	rs17097336	HN_height	HN	height
C14orf39	rs200985896	chr14:60798035	rs2145540	HN_height	HN	height
C14orf39	rs200985896	chr14:60798035	rs2145540	HN_height	HN	height
C14orf39	rs7155209	chr14:60798151	rs17097336	HN_height	HN	height
C14orf39	rs7155209	chr14:60798151	rs17097336	HN_height	HN	height
C14orf39	rs8016349	chr14:60798366	rs6573320	HN_height	HN	height
C14orf39	rs8017336	chr14:60798682	rs6573320	HN_height	HN	height
C14orf39	rs8017336	chr14:60798682	rs6573320	HN_height	HN	height
C14orf39	rs17097336	chr14:60798753	rs17097336	HN_height	HN	height
C14orf39	rs17097336	chr14:60798753	rs17097336	HN_height	HN	height
C14orf39	rs11622577	chr14:60814981	rs6573320	HN_height	HN	height
C14orf39	rs11622577	chr14:60814981	rs6573320	HN_height	HN	height
C15orf52	rs17670483	chr15:40636957	rs34513772	ESC_AaM	ESC	AaM
C15orf52	rs17670483	chr15:40636957	rs34513772	HP_AaM	HP	AaM
C15orf61	rs13329413	chr15:68097126	rs13329567	ESC_BMI	ESC	BMI
C15orf61	rs3784718	chr15:68098004	rs13329567	ESC_BMI	ESC	BMI
C15orf61	rs61734073	chr15:68114499	rs16951319	ESC_BMI	ESC	BMI
C15orf61	rs61734073	chr15:68114499	rs16951319	ESC_BMI	ESC	BMI
C15orf61	rs28399056	chr15:68116010	rs13329567	ESC_BMI	ESC	BMI
C15orf61	rs61734073	chr15:68114499	rs16951319	HP_BMI	HP	BMI
C15orf61	rs61734073	chr15:68114499	rs16951319	HP_BMI	HP	BMI
C15orf61	rs28399056	chr15:68116010	rs13329567	HP_BMI	HP	BMI
C15orf61	rs922494	chr15:68120644	rs13329567	HP_BMI	HP	BMI
C15orf61	rs61734073	chr15:68114499	rs16951319	HN_BMI	HN	BMI
C15orf61	rs61734073	chr15:68114499	rs16951319	HN_BMI	HN	BMI
C15orf61	rs28399056	chr15:68116010	rs13329567	HN_BMI	HN	BMI
C15orf61	rs922494	chr15:68120644	rs13329567	HN_BMI	HN	BMI
C15orf61	rs922494	chr15:68120644	rs13329567	HN_BMI	HN	BMI
C15orf61	rs61734073	chr15:68114499	rs12050871	HP_height	HP	height
C15orf61	rs61734073	chr15:68114499	rs12050871	HP_height	HP	height
C16orf59	rs6600206	chr16:2478550	rs4786283	HN_height	HN	height
C16orf92	rs1129700	chr16:29918034	rs1129700	ESC_AaM	ESC	AaM
C16orf92	rs4548895	chr16:29923510	rs3809624	ESC_AaM	ESC	AaM
C16orf92	rs4548895	chr16:29923510	rs3809624	HN_AaM	HN	AaM
C16orf92	rs9938630	chr16:29837108	rs1057452	ESC_BMI	ESC	BMI
C16orf92	rs9938630	chr16:29837108	rs1057452	ESC_BMI	ESC	BMI
C16orf92	rs4318227	chr16:29984839	rs3814883	ESC_BMI	ESC	BMI
C16orf92	rs9938630	chr16:29837108	rs1057452	HP_BMI	HP	BMI
C16orf92	rs4318227	chr16:29984839	rs3814883	HP_BMI	HP	BMI
C16orf92	rs4318227	chr16:29984839	rs4787489	ESC_height	ESC	height
C17orf59	rs9748189	chr17:8023143	rs8067165	HN_height	HN	height
C17orf59	rs4792250	chr17:8024218	rs8067165	HN_height	HN	height
C17orf70	rs8077394	chr17:79258787	rs2659007	HN_AaM	HN	AaM
C17orf75	rs7223126	chr17:30585862	rs12950382	ESC_sleep	ESC	sleep
C17orf75	rs9915731	chr17:30599555	rs12950382	ESC_sleep	ESC	sleep
C1orf112	rs76036595	chr1:169707243	rs12145349	ESC_height	ESC	height
C1orf189	rs1194599	chr1:154236452	rs4845364	HN_AaM	HN	AaM
C1orf94	rs10799033	chr1:34733985	rs915416	HN_sleep	HN	sleep
C1orf94	rs10799034	chr1:34734026	rs915416	HN_sleep	HN	sleep
C1orf94	rs771396	chr1:34734177	rs915416	HN_sleep	HN	sleep
C20orf112	rs293570	chr20:31105023	rs293566	ESC_BMI	ESC	BMI
C20orf112	rs293570	chr20:31105023	rs293566	ESC_BMI	ESC	BMI
C20orf112	rs293570	chr20:31105023	rs293566	ESC_BMI	ESC	BMI
C20orf112	rs4911242	chr20:31157394	rs293566	ESC_BMI	ESC	BMI
C20orf112	rs4911242	chr20:31157394	rs293566	ESC_BMI	ESC	BMI
C20orf112	rs293570	chr20:31105023	rs293566	HP_BMI	HP	BMI
C20orf112	rs293570	chr20:31105023	rs293566	HP_BMI	HP	BMI
C20orf112	rs293570	chr20:31105023	rs293566	HP_BMI	HP	BMI
C20orf112	rs4911242	chr20:31157394	rs293566	HP_BMI	HP	BMI
C20orf112	rs293570	chr20:31105023	rs293566	HN_BMI	HN	BMI
C20orf112	rs293570	chr20:31105023	rs293566	HN_BMI	HN	BMI
C20orf112	rs293570	chr20:31105023	rs293566	HN_BMI	HN	BMI
C20orf112	rs293570	chr20:31105023	rs6058750	HP_height	HP	height
C20orf112	rs293570	chr20:31105023	rs6058750	HP_height	HP	height
C20orf112	rs293570	chr20:31105023	rs6058750	HP_height	HP	height
C20orf112	rs4911242	chr20:31157394	rs6058750	HP_height	HP	height
C20orf203	rs293570	chr20:31105023	rs293566	ESC_BMI	ESC	BMI
C20orf203	rs293570	chr20:31105023	rs293566	HN_BMI	HN	BMI
C21orf67	rs427943	chr21:46570896	rs427943	HN_BMI	HN	BMI
C2CD4D	rs2280474	chr1:151681567	rs3748606	ESC_height	ESC	height
C3orf17	rs4682483	chr3:112993982	rs10511323	HN_height	HN	height
C3orf18	rs2355321	chr3:50609808	rs9838283	ESC_BMI	ESC	BMI
C3orf18	rs34889917	chr3:50628537	rs9838283	ESC_BMI	ESC	BMI
C3orf18	rs548996841	chr3:50639468	rs9838283	ESC_BMI	ESC	BMI
C3orf18	rs548996841	chr3:50639468	rs9838283	ESC_BMI	ESC	BMI
C3orf18	rs3792325	chr3:50663574	rs9838283	ESC_BMI	ESC	BMI
C3orf18	rs616589	chr3:50663629	rs9838283	ESC_BMI	ESC	BMI
C3orf18	rs2355321	chr3:50609808	rs9838283	HP_BMI	HP	BMI
C3orf18	rs34889917	chr3:50628537	rs9838283	HP_BMI	HP	BMI
C3orf18	rs548996841	chr3:50639468	rs9838283	HP_BMI	HP	BMI
C3orf18	rs2355321	chr3:50609808	rs9838283	HN_BMI	HN	BMI
C3orf18	rs548996841	chr3:50639468	rs9838283	HN_BMI	HN	BMI
C3orf18	rs548996841	chr3:50639468	rs9838283	HN_BMI	HN	BMI
C3orf18	rs2236971	chr3:50473349	rs175634	ESC_height	ESC	height
C3orf18	rs2236971	chr3:50473349	rs175634	ESC_height	ESC	height
C3orf18	rs2355321	chr3:50609808	rs175634	ESC_height	ESC	height
C3orf18	rs34889917	chr3:50628537	rs175634	ESC_height	ESC	height
C3orf18	rs2355321	chr3:50609808	rs175634	HP_height	HP	height
C3orf18	rs548996841	chr3:50639468	rs175634	HP_height	HP	height
C3orf35	rs17036296	chr3:37426131	rs2047632	HP_BMI	HP	BMI
C3orf84	rs6808036	chr3:49236439	rs7647973	HP_AaM	HP	AaM
C3orf84	rs4955417	chr3:49298205	rs7647973	HP_AaM	HP	AaM
C3orf84	rs6808036	chr3:49236439	rs7647973	HN_AaM	HN	AaM
C3orf84	rs34571182	chr3:49209057	rs17080319	HN_BMI	HN	BMI
C3orf84	rs13096406	chr3:49209058	rs17080319	HN_BMI	HN	BMI
C3orf84	rs11706189	chr3:49210833	rs17080319	HN_BMI	HN	BMI
C6orf106	rs13215181	chr6:34759881	rs2814992	ESC_BMI	ESC	BMI
C6orf106	rs6934662	chr6:34759884	rs2814992	ESC_BMI	ESC	BMI
C6orf106	rs6457791	chr6:34759954	rs2814992	ESC_BMI	ESC	BMI
C6orf106	rs7769961	chr6:34760162	rs2814992	ESC_BMI	ESC	BMI
C6orf106	rs7769961	chr6:34760162	rs2814992	ESC_BMI	ESC	BMI
C6orf106	rs7769820	chr6:34760228	rs2814992	ESC_BMI	ESC	BMI
C6orf106	rs7769820	chr6:34760228	rs2814992	ESC_BMI	ESC	BMI
C6orf106	rs7752060	chr6:34760325	rs2814992	ESC_BMI	ESC	BMI
C6orf106	rs7752060	chr6:34760325	rs2814992	ESC_BMI	ESC	BMI
C6orf106	rs7752522	chr6:34760583	rs2814992	ESC_BMI	ESC	BMI
C6orf106	rs11757370	chr6:34760736	rs2814992	ESC_BMI	ESC	BMI
C6orf106	rs7769961	chr6:34760162	rs2814992	HP_BMI	HP	BMI
C6orf106	rs7769820	chr6:34760228	rs2814992	HP_BMI	HP	BMI
C6orf106	rs7752060	chr6:34760325	rs2814992	HP_BMI	HP	BMI
C8orf86	rs36061954	chr8:38329650	rs881301	ESC_BMI	ESC	BMI
C8orf86	rs36061954	chr8:38329650	rs881301	ESC_BMI	ESC	BMI
C8orf86	rs36061954	chr8:38329650	rs881301	HP_BMI	HP	BMI
C8orf86	rs36061954	chr8:38329650	rs881301	HP_BMI	HP	BMI
C9orf3	rs6479599	chr9:97865159	rs10118818	HP_height	HP	height
C9orf3	rs10821450	chr9:97865250	rs944934	HP_height	HP	height
C9orf3	rs10821451	chr9:97866383	rs1027710	HP_height	HP	height
C9orf3	rs3780560	chr9:97866518	rs4743989	HP_height	HP	height
CA11	rs2287921	chr19:49228272	rs2548458	ESC_AaM	ESC	AaM
CA11	rs2287921	chr19:49228272	rs2548458	ESC_AaM	ESC	AaM
CA11	rs2287921	chr19:49228272	rs2548458	HN_AaM	HN	AaM
CA11	rs838145	chr19:49248730	rs2548458	HN_AaM	HN	AaM
CACNA2D2	rs8180034	chr3:50518935	rs9838283	ESC_BMI	ESC	BMI
CACNA2D2	rs35829757	chr3:50528212	rs9838283	ESC_BMI	ESC	BMI
CACNA2D2	rs11719998	chr3:50567736	rs9838283	ESC_BMI	ESC	BMI
CACNA2D2	rs11719998	chr3:50567736	rs9838283	ESC_BMI	ESC	BMI
CACNA2D2	rs11719998	chr3:50567736	rs9838283	ESC_BMI	ESC	BMI
CACNA2D2	rs628081	chr3:50576839	rs9838283	ESC_BMI	ESC	BMI
CACNA2D2	rs628081	chr3:50576839	rs9838283	ESC_BMI	ESC	BMI
CACNA2D2	rs628081	chr3:50576839	rs9838283	ESC_BMI	ESC	BMI
CACNA2D2	rs35714264	chr3:50579906	rs9838283	ESC_BMI	ESC	BMI
CACNA2D2	rs35714264	chr3:50579906	rs9838283	ESC_BMI	ESC	BMI
CACNA2D2	rs443030	chr3:50592768	rs9838283	ESC_BMI	ESC	BMI
CACNA2D2	rs2355321	chr3:50609808	rs9838283	ESC_BMI	ESC	BMI
CACNA2D2	rs8180034	chr3:50518935	rs9838283	HP_BMI	HP	BMI
CACNA2D2	rs11719998	chr3:50567736	rs9838283	HP_BMI	HP	BMI
CACNA2D2	rs11719998	chr3:50567736	rs9838283	HP_BMI	HP	BMI
CACNA2D2	rs628081	chr3:50576839	rs9838283	HP_BMI	HP	BMI
CACNA2D2	rs35714264	chr3:50579906	rs9838283	HP_BMI	HP	BMI
CACNA2D2	rs35714264	chr3:50579906	rs9838283	HP_BMI	HP	BMI
CACNA2D2	rs443030	chr3:50592768	rs9838283	HP_BMI	HP	BMI
CACNA2D2	rs8180034	chr3:50518935	rs9838283	HN_BMI	HN	BMI
CACNA2D2	rs35829757	chr3:50528212	rs9838283	HN_BMI	HN	BMI
CACNA2D2	rs11719998	chr3:50567736	rs9838283	HN_BMI	HN	BMI
CACNA2D2	rs11719998	chr3:50567736	rs9838283	HN_BMI	HN	BMI
CACNA2D2	rs628081	chr3:50576839	rs9838283	HN_BMI	HN	BMI
CACNA2D2	rs628081	chr3:50576839	rs9838283	HN_BMI	HN	BMI
CACNA2D2	rs35714264	chr3:50579906	rs9838283	HN_BMI	HN	BMI
CACNA2D2	rs35714264	chr3:50579906	rs9838283	HN_BMI	HN	BMI
CACNA2D2	rs443030	chr3:50592768	rs9838283	HN_BMI	HN	BMI
CACNA2D2	rs2355321	chr3:50609808	rs9838283	HN_BMI	HN	BMI
CACNA2D2	rs2355321	chr3:50609808	rs175634	ESC_height	ESC	height
CACNA2D2	rs11719998	chr3:50567736	rs175634	HP_height	HP	height
CACNA2D2	rs628081	chr3:50576839	rs175634	HP_height	HP	height
CACNA2D2	rs35714264	chr3:50579906	rs175634	HP_height	HP	height
CACNA2D2	rs35714264	chr3:50579906	rs175634	HP_height	HP	height
CACNA2D2	rs763030	chr3:50528092	rs175634	HN_height	HN	height
CACNA2D2	rs35829757	chr3:50528212	rs175634	HN_height	HN	height
CACNA2D2	rs35714264	chr3:50579906	rs175634	HN_height	HN	height
CACNA2D2	rs35714264	chr3:50579906	rs175634	HN_height	HN	height
CACNA2D2	rs8180034	chr3:50518935	rs175634	HP_height	HP	height
CACNA2D2	rs2236971	chr3:50473349	rs175634	HN_height	HN	height
CACNB1	rs11078895	chr17:37401051	rs2879258	HN_height	HN	height
CACYBP	rs79025826	chr1:174736049	rs6700816	ESC_BMI	ESC	BMI
CACYBP	rs79025826	chr1:174736049	rs6700816	ESC_BMI	ESC	BMI
CACYBP	rs16847402	chr1:174715051	rs12564992	HN_BMI	HN	BMI
CACYBP	rs137868157	chr1:174730726	rs6700816	HN_BMI	HN	BMI
CACYBP	rs72715300	chr1:174737543	rs2157541	ESC_height	ESC	height
CANX	rs4701140	chr5:179034260	rs4701140	ESC_AaM	ESC	AaM
CAPSL	rs13174848	chr5:35032542	rs10521021	HN_AaM	HN	AaM
CAPSL	rs237252	chr5:35032769	rs10521021	HN_AaM	HN	AaM
CAPSL	rs2291698	chr5:35033047	rs10521021	HN_AaM	HN	AaM
CARD9	rs4078099	chr9:139267533	rs12380242	ESC_sleep	ESC	sleep
CARD9	rs4078099	chr9:139267533	rs12380242	ESC_sleep	ESC	sleep
CARD9	rs3812573	chr9:139276680	rs12380242	ESC_sleep	ESC	sleep
CARD9	rs3812573	chr9:139276680	rs12380242	ESC_sleep	ESC	sleep
CARD9	rs4078099	chr9:139267533	rs12380242	HP_sleep	HP	sleep
CARD9	rs4078099	chr9:139267533	rs12380242	HP_sleep	HP	sleep
CARD9	rs3812573	chr9:139276680	rs12380242	HP_sleep	HP	sleep
CARD9	rs3812573	chr9:139276680	rs12380242	HP_sleep	HP	sleep
CARD9	rs4078099	chr9:139267533	rs12380242	HN_sleep	HN	sleep
CARD9	rs4078099	chr9:139267533	rs12380242	HN_sleep	HN	sleep
CARD9	rs3812573	chr9:139276680	rs12380242	HN_sleep	HN	sleep
CARD9	rs3812573	chr9:139276680	rs12380242	HN_sleep	HN	sleep
CARHSP1	rs79820989	chr16:8980091	rs30778	HN_height	HN	height
CARM1P1	rs6476138	chr9:2957875	rs1354115	ESC_MDD	ESC	MDD
CARM1P1	rs7846783	chr9:2958182	rs1354115	ESC_MDD	ESC	MDD
CARM1P1	rs7846783	chr9:2958182	rs1354115	ESC_MDD	ESC	MDD
CARM1P1	rs6476138	chr9:2957875	rs1354115	HP_MDD	HP	MDD
CARM1P1	rs6476138	chr9:2957875	rs1354115	HP_MDD	HP	MDD
CARM1P1	rs7846783	chr9:2958182	rs1354115	HP_MDD	HP	MDD
CARM1P1	rs7846783	chr9:2958182	rs1354115	HP_MDD	HP	MDD
CARM1P1	rs6476138	chr9:2957875	rs1354115	HN_MDD	HN	MDD
CARM1P1	rs6476138	chr9:2957875	rs1354115	HN_MDD	HN	MDD
CARM1P1	rs7846783	chr9:2958182	rs1354115	HN_MDD	HN	MDD
CARM1P1	rs7846783	chr9:2958182	rs1354115	HN_MDD	HN	MDD
CARNS1	rs12290164	chr11:67188860	rs1790747	HP_height	HP	height
CASC10	rs11012726	chr10:21797272	rs7084454	HN_BMI	HN	BMI
CASC10	rs11012726	chr10:21797272	rs7084454	HN_BMI	HN	BMI
CASC3	rs2227336	chr17:38174855	rs8070454	ESC_BMI	ESC	BMI
CASC3	rs117827273	chr17:38279036	rs2715554	HP_height	HP	height
CASC3	rs117827273	chr17:38279036	rs2715554	HN_height	HN	height
CAST	rs7722200	chr5:95717440	rs17085593	ESC_AaM	ESC	AaM
CAST	rs17086188	chr5:95845854	rs17086188	HP_AaM	HP	AaM
CAST	rs17086176	chr5:95839107	rs17086188	HN_AaM	HN	AaM
CAST	rs74962817	chr5:95839321	rs17086188	HN_AaM	HN	AaM
CAST	rs156004	chr5:95839515	rs17086188	HN_AaM	HN	AaM
CAST	rs17086188	chr5:95845854	rs17086188	HN_AaM	HN	AaM
CAST	rs7722200	chr5:95717440	rs6235	ESC_BMI	ESC	BMI
CAST	rs11742038	chr5:95873768	rs2611742	HP_BMI	HP	BMI
CAST	rs11742044	chr5:95873799	rs2611742	HP_BMI	HP	BMI
CAST	rs11742063	chr5:95873830	rs2611742	HP_BMI	HP	BMI
CAST	rs11742038	chr5:95873768	rs2611742	HN_BMI	HN	BMI
CAST	rs11742038	chr5:95873768	rs2611742	HN_BMI	HN	BMI
CAST	rs11742044	chr5:95873799	rs2611742	HN_BMI	HN	BMI
CAST	rs11742044	chr5:95873799	rs2611742	HN_BMI	HN	BMI
CAST	rs11742063	chr5:95873830	rs2611742	HN_BMI	HN	BMI
CAST	rs11742063	chr5:95873830	rs2611742	HN_BMI	HN	BMI
CAST	rs6893859	chr5:95874609	rs2611742	HN_BMI	HN	BMI
CAST	rs6889388	chr5:95874619	rs2611742	HN_BMI	HN	BMI
CAST	rs7722200	chr5:95717440	rs17085593	ESC_height	ESC	height
CAV2	rs71564561	chr7:116228454	rs6965508	ESC_height	ESC	height
CAV2	rs7779670	chr7:115957059	rs12154695	HN_height	HN	height
CBFB	rs2204708	chr16:67122543	rs9931407	HN_BMI	HN	BMI
CBX1	rs7221897	chr17:46227076	rs11079810	ESC_AaM	ESC	AaM
CBX1	rs7221897	chr17:46227076	rs11079810	HP_AaM	HP	AaM
CBX1	rs7224461	chr17:46203430	rs208015	ESC_BMI	ESC	BMI
CBX1	rs7224461	chr17:46203430	rs208015	HP_BMI	HP	BMI
CBX1	rs7224461	chr17:46203430	rs208015	HN_BMI	HN	BMI
CBX1	rs9914123	chr17:46100871	rs11650043	ESC_height	ESC	height
CBX1	rs112296021	chr17:46101460	rs8073371	ESC_height	ESC	height
CBX1	rs72823599	chr17:46132424	rs8073371	ESC_height	ESC	height
CBX1	rs72823599	chr17:46132424	rs8073371	ESC_height	ESC	height
CBX1	rs33983467	chr17:46102904	rs2905851	HP_height	HP	height
CBX1	rs72823599	chr17:46132424	rs8073371	HP_height	HP	height
CBX1	rs9914123	chr17:46100871	rs11650043	HN_height	HN	height
CBX1	rs112296021	chr17:46101460	rs8073371	HN_height	HN	height
CBX1	rs79541578	chr17:46102728	rs8073371	HN_height	HN	height
CBX1	rs33983467	chr17:46102904	rs2905851	HN_height	HN	height
CBX1	rs33983467	chr17:46102904	rs2905851	HN_height	HN	height
CBX1	rs72823599	chr17:46132424	rs8073371	HN_height	HN	height
CBX3	rs757392	chr7:26520201	rs12666574	ESC_BMI	ESC	BMI
CBX3	rs1451385	chr7:25894721	rs10260677	ESC_height	ESC	height
CBX5	rs4759073	chr12:54653258	rs4759073	ESC_BMI	ESC	BMI
CBX5	rs4759073	chr12:54653258	rs4759073	HP_BMI	HP	BMI
CBX5	rs4759073	chr12:54653258	rs7299922	ESC_sleep	ESC	sleep
CBX5	rs4759073	chr12:54653258	rs7299922	HP_sleep	HP	sleep
CCDC108	rs4674356	chr2:219914633	rs17608747	HN_height	HN	height
CCDC108	rs115169409	chr2:220007315	rs17608593	HN_height	HN	height
CCDC112	rs26538	chr5:115178395	rs26537	HN_height	HN	height
CCDC12	rs2290546	chr3:46965197	rs724448	ESC_height	ESC	height
CCDC12	rs2290546	chr3:46965197	rs724448	HP_height	HP	height
CCDC12	rs11705936	chr3:46967722	rs724448	HP_height	HP	height
CCDC12	rs9852082	chr3:46972377	rs724448	HP_height	HP	height
CCDC12	rs2290546	chr3:46965197	rs724448	HN_height	HN	height
CCDC12	rs11705936	chr3:46967722	rs724448	HN_height	HN	height
CCDC12	rs11705936	chr3:46967722	rs724448	HN_height	HN	height
CCDC153	rs4245191	chr11:119052826	rs1815811	HN_AaM	HN	AaM
CCDC153	rs1815811	chr11:119059404	rs1815811	HN_AaM	HN	AaM
CCDC153	rs7350	chr11:118965048	rs640603	HN_height	HN	height
CCDC163P	rs3014216	chr1:46035760	rs2275426	ESC_BMI	ESC	BMI
CCDC163P	rs3014216	chr1:46035760	rs2275426	HN_BMI	HN	BMI
CCDC163P	rs3014216	chr1:46035760	rs2275426	HN_BMI	HN	BMI
CCDC163P	rs3014216	chr1:46035760	rs3014216	HP_height	HP	height
CCDC163P	rs3014216	chr1:46035760	rs3014216	HN_height	HN	height
CCDC163P	rs3014216	chr1:46035760	rs3014216	HN_height	HN	height
CCDC53	rs11829221	chr12:102330591	rs11111094	ESC_height	ESC	height
CCDC53	rs11111096	chr12:102333665	rs11111094	ESC_height	ESC	height
CCDC53	rs11111097	chr12:102333709	rs11111094	ESC_height	ESC	height
CCDC53	rs77151333	chr12:102457109	rs6222	ESC_height	ESC	height
CCDC92	rs7978610	chr12:124468572	rs7133378	HN_BMI	HN	BMI
CCHCR1	rs116488202	chr6:31344916	rs3819299	HN_BMI	HN	BMI
CCHCR1	rs2073718	chr6:31110969	rs9501057	ESC_height	ESC	height
CCHCR1	rs130074	chr6:31111174	rs9501057	ESC_height	ESC	height
CCK	rs1799923	chr3:42306294	rs10460960	ESC_BMI	ESC	BMI
CCK	rs1799923	chr3:42306294	rs10460960	HP_BMI	HP	BMI
CCK	rs1799923	chr3:42306294	rs10460960	HN_BMI	HN	BMI
CCM2L	rs4911538	chr20:30508460	rs8121840	HN_BMI	HN	BMI
CCM2L	rs6121242	chr20:30410877	rs1075698	ESC_height	ESC	height
CCNC	rs4839780	chr6:100909398	rs12200565	ESC_AaM	ESC	AaM
CCNC	rs330835	chr6:100051236	rs12527523	ESC_height	ESC	height
CCND1	rs930785	chr11:68868974	rs10792020	ESC_height	ESC	height
CCND1	rs12146455	chr11:69264551	rs12146455	ESC_height	ESC	height
CCND1	rs74778047	chr11:69264556	rs12421128	ESC_height	ESC	height
CCND1	rs12273149	chr11:68862145	rs10792020	HP_height	HP	height
CCND1	rs930785	chr11:68868974	rs10792020	HP_height	HP	height
CCND1	rs930785	chr11:68868974	rs10792020	HP_height	HP	height
CCND1	rs11228498	chr11:68870298	rs10792020	HP_height	HP	height
CCND1	rs11228498	chr11:68870298	rs10792020	HP_height	HP	height
CCND1	rs11228499	chr11:68870396	rs10792020	HP_height	HP	height
CCND1	rs11228499	chr11:68870396	rs10792020	HP_height	HP	height
CCND1	rs10896428	chr11:68870544	rs10792020	HP_height	HP	height
CCND1	rs10896428	chr11:68870544	rs10792020	HP_height	HP	height
CCND1	rs3019752	chr11:68898745	rs3019752	HP_height	HP	height
CCND1	rs2924554	chr11:68899368	rs3019752	HP_height	HP	height
CCND1	rs2123762	chr11:68899611	rs3019752	HP_height	HP	height
CCND1	rs11607011	chr11:69250443	rs12421128	HP_height	HP	height
CCND1	rs12273149	chr11:68862145	rs10792020	HN_height	HN	height
CCND1	rs930785	chr11:68868974	rs10792020	HN_height	HN	height
CCND1	rs930785	chr11:68868974	rs10792020	HN_height	HN	height
CCND1	rs2924554	chr11:68899368	rs3019752	HN_height	HN	height
CCND3	rs10947987	chr6:41754370	rs2479724	ESC_AaM	ESC	AaM
CCND3	rs10947987	chr6:41754370	rs2479724	HP_AaM	HP	AaM
CCND3	rs12661131	chr6:42007468	rs10948007	HN_height	HN	height
CCNL1	rs35217153	chr3:156892804	rs6767619	ESC_BMI	ESC	BMI
CCNL1	rs62274159	chr3:156885773	rs6767619	HN_BMI	HN	BMI
CCNL1	rs4680343	chr3:156892436	rs6767619	HN_BMI	HN	BMI
CCNL1	rs4680344	chr3:156892462	rs6767619	HN_BMI	HN	BMI
CCNL1	rs35217153	chr3:156892804	rs6767619	HN_BMI	HN	BMI
CCNL1	rs35217153	chr3:156892804	rs7652298	ESC_height	ESC	height
CCNL1	rs62274159	chr3:156885773	rs7652298	HP_height	HP	height
CCNL1	rs4680343	chr3:156892436	rs7652298	HP_height	HP	height
CCNL1	rs4680344	chr3:156892462	rs7652298	HP_height	HP	height
CCNL1	rs4680343	chr3:156892436	rs7652298	HN_height	HN	height
CCNL1	rs4680344	chr3:156892462	rs7652298	HN_height	HN	height
CCNL1	rs35217153	chr3:156892804	rs7652298	HN_height	HN	height
CDC23	rs6874130	chr5:137618925	rs3815212	ESC_AaM	ESC	AaM
CDC23	rs6874130	chr5:137618925	rs3815212	ESC_AaM	ESC	AaM
CDC23	rs6874130	chr5:137618925	rs3815212	HP_AaM	HP	AaM
CDC23	rs6874130	chr5:137618925	rs4835672	ESC_height	ESC	height
CDC23	rs6874130	chr5:137618925	rs4835672	ESC_height	ESC	height
CDC37	rs8104608	chr19:10370133	rs17000211	ESC_height	ESC	height
CDC42SE1	rs41266632	chr1:151042980	rs12097169	HP_height	HP	height
CDC6	rs2227336	chr17:38174855	rs8070454	HN_BMI	HN	BMI
CDIPT	rs4548895	chr16:29923510	rs3809624	HN_AaM	HN	AaM
CDIPT-AS1	rs4548895	chr16:29923510	rs3809624	HN_AaM	HN	AaM
CDK4	rs4760335	chr12:58239548	rs10783856	ESC_height	ESC	height
CDK4	rs1148557	chr12:57916042	rs1669296	HN_height	HN	height
CDK5RAP3	rs7224461	chr17:46203430	rs208015	ESC_BMI	ESC	BMI
CDK5RAP3	rs16949676	chr17:46024500	rs11650043	ESC_height	ESC	height
CDK5RAP3	rs16949676	chr17:46024500	rs11650043	ESC_height	ESC	height
CDK5RAP3	rs9914123	chr17:46100871	rs11650043	ESC_height	ESC	height
CDK5RAP3	rs9914123	chr17:46100871	rs11650043	ESC_height	ESC	height
CDK5RAP3	rs112296021	chr17:46101460	rs8073371	ESC_height	ESC	height
CDK5RAP3	rs112296021	chr17:46101460	rs8073371	ESC_height	ESC	height
CDK5RAP3	rs79541578	chr17:46102728	rs8073371	ESC_height	ESC	height
CDK5RAP3	rs72823599	chr17:46132424	rs8073371	ESC_height	ESC	height
CDK5RAP3	rs16949676	chr17:46024500	rs11650043	HP_height	HP	height
CDK5RAP3	rs9914123	chr17:46100871	rs11650043	HP_height	HP	height
CDK5RAP3	rs112296021	chr17:46101460	rs8073371	HP_height	HP	height
CDK5RAP3	rs33983467	chr17:46102904	rs2905851	HP_height	HP	height
CDK5RAP3	rs16949676	chr17:46024500	rs11650043	HN_height	HN	height
CDK5RAP3	rs16949676	chr17:46024500	rs11650043	HN_height	HN	height
CDK5RAP3	rs9914123	chr17:46100871	rs11650043	HN_height	HN	height
CDK5RAP3	rs9914123	chr17:46100871	rs11650043	HN_height	HN	height
CDK5RAP3	rs112296021	chr17:46101460	rs8073371	HN_height	HN	height
CDK5RAP3	rs112296021	chr17:46101460	rs8073371	HN_height	HN	height
CDK5RAP3	rs79541578	chr17:46102728	rs8073371	HN_height	HN	height
CDK5RAP3	rs33983467	chr17:46102904	rs2905851	HN_height	HN	height
CDK5RAP3	rs33983467	chr17:46102904	rs2905851	HN_height	HN	height
CDK5RAP3	rs72823599	chr17:46132424	rs8073371	HN_height	HN	height
CDK6	rs2237573	chr7:92313733	rs10278890	ESC_height	ESC	height
CDK6	rs10234981	chr7:92353332	rs10278890	ESC_height	ESC	height
CDK6	rs2237573	chr7:92313733	rs10278890	HP_height	HP	height
CDK6	rs6960056	chr7:92673154	rs2188177	HP_height	HP	height
CDK6	rs2237573	chr7:92313733	rs10278890	HN_height	HN	height
CDKN2C	rs17363827	chr1:50881674	rs2356865	ESC_BMI	ESC	BMI
CDKN2C	rs17363827	chr1:50881674	rs2356865	HN_BMI	HN	BMI
CDKN2D	rs10948	chr19:10754905	rs7248205	ESC_sleep	ESC	sleep
CDKN2D	rs7250071	chr19:10765819	rs7248205	ESC_sleep	ESC	sleep
CDKN2D	rs10948	chr19:10754905	rs7248205	HN_sleep	HN	sleep
CDKN2D	rs7250071	chr19:10765819	rs7248205	HN_sleep	HN	sleep
CDON	rs2322193	chr11:126009701	rs2322193	ESC_height	ESC	height
CDON	rs11606126	chr11:126016485	rs2322193	ESC_height	ESC	height
CDON	rs111977000	chr11:126017059	rs2322193	ESC_height	ESC	height
CDON	rs111977000	chr11:126017059	rs2322193	ESC_height	ESC	height
CDON	rs11606126	chr11:126016485	rs2322193	HN_height	HN	height
CDON	rs111977000	chr11:126017059	rs2322193	HN_height	HN	height
CEBPD	rs7833589	chr8:48392295	rs4873546	ESC_height	ESC	height
CEBPD	rs6988862	chr8:48437558	rs10110402	ESC_height	ESC	height
CELF1	rs7124681	chr11:47529947	rs7124681	ESC_BMI	ESC	BMI
CELF1	rs7124681	chr11:47529947	rs7124681	ESC_BMI	ESC	BMI
CELF1	rs6485758	chr11:47530024	rs7131262	ESC_BMI	ESC	BMI
CELF1	rs11039265	chr11:47523214	rs7124681	HP_BMI	HP	BMI
CELF1	rs7124681	chr11:47529947	rs7124681	HP_BMI	HP	BMI
CELF1	rs7124681	chr11:47529947	rs7124681	HP_BMI	HP	BMI
CELF1	rs7124681	chr11:47529947	rs7124681	HP_BMI	HP	BMI
CELF1	rs6485758	chr11:47530024	rs7131262	HP_BMI	HP	BMI
CELF1	rs11039265	chr11:47523214	rs7124681	HN_BMI	HN	BMI
CELF1	rs11039265	chr11:47523214	rs7124681	HN_BMI	HN	BMI
CELF1	rs7124681	chr11:47529947	rs7124681	HN_BMI	HN	BMI
CELF1	rs7124681	chr11:47529947	rs7124681	HN_BMI	HN	BMI
CELF1	rs7124681	chr11:47529947	rs7124681	HN_BMI	HN	BMI
CELF1	rs7124681	chr11:47529947	rs7124681	HN_BMI	HN	BMI
CELF1	rs7124681	chr11:47529947	rs3817335	ESC_height	ESC	height
CELF1	rs7124681	chr11:47529947	rs3817335	ESC_height	ESC	height
CELF1	rs6485758	chr11:47530024	rs11039244	ESC_height	ESC	height
CELF1	rs11039265	chr11:47523214	rs3817335	HP_height	HP	height
CENPL	rs3934575	chr1:173398533	rs12039524	ESC_BMI	ESC	BMI
CENPL	rs3934575	chr1:173398533	rs12039524	ESC_BMI	ESC	BMI
CENPL	rs61826749	chr1:173418267	rs12039524	ESC_BMI	ESC	BMI
CENPL	rs7525100	chr1:173475612	rs12039524	ESC_BMI	ESC	BMI
CENPL	rs3934575	chr1:173398533	rs12039524	HP_BMI	HP	BMI
CENPL	rs3934575	chr1:173398533	rs12039524	HP_BMI	HP	BMI
CENPL	rs3934575	chr1:173398533	rs12039524	HN_BMI	HN	BMI
CENPL	rs61826749	chr1:173418267	rs12039524	HN_BMI	HN	BMI
CENPL	rs6702835	chr1:173459100	rs12039524	HN_BMI	HN	BMI
CENPP	rs75012110	chr9:95217641	rs3780348	ESC_height	ESC	height
CENPP	rs72752502	chr9:95217739	rs3780348	ESC_height	ESC	height
CENPP	rs1111047	chr9:95397418	rs9969804	ESC_height	ESC	height
CENPP	rs1111047	chr9:95397418	rs9969804	ESC_height	ESC	height
CENPP	rs72756443	chr9:95426895	rs3780348	ESC_height	ESC	height
CENPP	rs72756443	chr9:95426895	rs3780348	ESC_height	ESC	height
CENPP	rs2277165	chr9:95432055	rs3780348	ESC_height	ESC	height
CENPP	rs1111047	chr9:95397418	rs9969804	HP_height	HP	height
CENPP	rs1111047	chr9:95397418	rs9969804	HP_height	HP	height
CENPP	rs72756418	chr9:95404367	rs3780348	HP_height	HP	height
CENPP	rs118072634	chr9:95404488	rs3780348	HP_height	HP	height
CENPP	rs72756443	chr9:95426895	rs3780348	HP_height	HP	height
CENPP	rs9886781	chr9:95373251	rs9969804	HN_height	HN	height
CENPP	rs9886781	chr9:95373251	rs9969804	HN_height	HN	height
CENPP	rs1111047	chr9:95397418	rs9969804	HN_height	HN	height
CENPP	rs1111047	chr9:95397418	rs9969804	HN_height	HN	height
CENPP	rs72756418	chr9:95404367	rs3780348	HN_height	HN	height
CENPP	rs118072634	chr9:95404488	rs3780348	HN_height	HN	height
CENPP	rs72756443	chr9:95426895	rs3780348	HN_height	HN	height
CENPP	rs72756443	chr9:95426895	rs3780348	HN_height	HN	height
CENPP	rs2277165	chr9:95432055	rs3780348	HN_height	HN	height
CENPT	rs59343240	chr16:67850529	rs8058835	ESC_height	ESC	height
CENPT	rs11558534	chr16:67867739	rs8058835	ESC_height	ESC	height
CENPT	rs14178	chr16:67969531	rs8058835	HN_height	HN	height
CEP104	rs34891610	chr1:3774130	rs17404435	ESC_height	ESC	height
CEP104	rs34891610	chr1:3774130	rs17404435	ESC_height	ESC	height
CEP104	rs12723005	chr1:3774138	rs17404435	ESC_height	ESC	height
CEP104	rs12723005	chr1:3774138	rs17404435	ESC_height	ESC	height
CEP104	rs12722891	chr1:3774296	rs17404435	ESC_height	ESC	height
CEP104	rs12722891	chr1:3774296	rs17404435	ESC_height	ESC	height
CEP104	rs12726906	chr1:3774312	rs17404435	ESC_height	ESC	height
CEP104	rs12726906	chr1:3774312	rs17404435	ESC_height	ESC	height
CEP104	rs34891610	chr1:3774130	rs17404435	HP_height	HP	height
CEP104	rs12723005	chr1:3774138	rs17404435	HP_height	HP	height
CEP104	rs12722891	chr1:3774296	rs17404435	HP_height	HP	height
CEP104	rs12726906	chr1:3774312	rs17404435	HP_height	HP	height
CEP41	rs1558914	chr7:130115548	rs7779498	HN_BMI	HN	BMI
CEP41	rs1558914	chr7:130115548	rs7779498	HN_BMI	HN	BMI
CEP41	rs1558914	chr7:130115548	rs7779498	HN_BMI	HN	BMI
CEP41	rs1558914	chr7:130115548	rs7779498	HP_height	HP	height
CEP63	rs2241556	chr3:134183312	rs4539979	ESC_height	ESC	height
CEP76	rs3809912	chr18:12947462	rs1786263	ESC_height	ESC	height
CEP76	rs3809912	chr18:12947462	rs1786263	HN_height	HN	height
CFLAR	rs55702364	chr2:201989302	rs10497854	HP_height	HP	height
CFLAR	rs17860389	chr2:202013826	rs10497854	HP_height	HP	height
CGRRF1	rs2281652	chr14:55253864	rs927381	ESC_height	ESC	height
CHAC1	rs7169375	chr15:41311046	rs4924538	HP_AaM	HP	AaM
CHAC1	rs7169375	chr15:41311046	rs4924538	HP_AaM	HP	AaM
CHAC1	rs7169375	chr15:41311046	rs4924538	HP_AaM	HP	AaM
CHAC1	rs7169375	chr15:41311046	rs4924538	HN_AaM	HN	AaM
CHADL	rs9611519	chr22:41613188	rs5758265	ESC_MDD	ESC	MDD
CHADL	rs9611520	chr22:41613303	rs5758265	ESC_MDD	ESC	MDD
CHADL	rs3171692	chr22:41642212	rs5758265	ESC_MDD	ESC	MDD
CHADL	rs3171692	chr22:41642212	rs5758265	ESC_MDD	ESC	MDD
CHADL	rs35445172	chr22:41660301	rs5758265	ESC_MDD	ESC	MDD
CHADL	rs35445172	chr22:41660301	rs5758265	ESC_MDD	ESC	MDD
CHADL	rs3171692	chr22:41642212	rs5758265	HP_MDD	HP	MDD
CHADL	rs35445172	chr22:41660301	rs5758265	HP_MDD	HP	MDD
CHADL	rs35445172	chr22:41660301	rs5758265	HP_MDD	HP	MDD
CHADL	rs9611519	chr22:41613188	rs5758265	HN_MDD	HN	MDD
CHADL	rs9611520	chr22:41613303	rs5758265	HN_MDD	HN	MDD
CHADL	rs3171692	chr22:41642212	rs5758265	HN_MDD	HN	MDD
CHADL	rs35445172	chr22:41660301	rs5758265	HN_MDD	HN	MDD
CHADL	rs35445172	chr22:41660301	rs5758265	HN_MDD	HN	MDD
CHADL	rs35445172	chr22:41660301	rs5758265	HN_MDD	HN	MDD
CHAT	rs1258191	chr10:50993119	rs61846901	HN_AaM	HN	AaM
CHD3	rs74692204	chr17:7739215	rs55680968	ESC_AaM	ESC	AaM
CHD3	rs74692204	chr17:7739215	rs55680968	HN_AaM	HN	AaM
CHD3	rs4792250	chr17:8024218	rs8067165	ESC_height	ESC	height
CHD7	rs10957155	chr8:61606148	rs7000766	ESC_height	ESC	height
CHD7	rs7826035	chr8:61627312	rs7000766	ESC_height	ESC	height
CHD7	rs10957155	chr8:61606148	rs7000766	HP_height	HP	height
CHD7	rs4416857	chr8:61745636	rs7000766	HP_height	HP	height
CHD7	rs4581092	chr8:61705311	rs7000766	HN_height	HN	height
CHD9	rs190882713	chr16:53165374	rs2388011	HN_height	HN	height
CHFR	rs76934175	chr12:133414560	rs7968230	ESC_BMI	ESC	BMI
CHFR	rs76934175	chr12:133414560	rs7968230	HN_BMI	HN	BMI
CHMP6	rs11655132	chr17:79064645	rs4969387	ESC_BMI	ESC	BMI
CHMP6	rs7218211	chr17:79065048	rs4969387	ESC_BMI	ESC	BMI
CHRNB2	rs3766924	chr1:154571826	rs7523890	HP_height	HP	height
CHST1	rs10838460	chr11:45413385	rs970179	ESC_AaM	ESC	AaM
CHST1	rs4755323	chr11:45412543	rs970179	HP_AaM	HP	AaM
CHST1	rs10838460	chr11:45413385	rs970179	HP_AaM	HP	AaM
CHST1	rs970179	chr11:45433845	rs970179	HN_AaM	HN	AaM
CHST1	rs7929114	chr11:45706162	rs10769165	HN_BMI	HN	BMI
CHST14	rs11634644	chr15:40631943	rs34513772	ESC_AaM	ESC	AaM
CHTF8	rs2288036	chr16:69177268	rs10500548	ESC_BMI	ESC	BMI
CHTF8	rs2288036	chr16:69177268	rs10500548	ESC_BMI	ESC	BMI
CHTF8	rs2288036	chr16:69177268	rs10500548	HP_BMI	HP	BMI
CHTF8	rs2288036	chr16:69177268	rs10500548	HN_BMI	HN	BMI
CHTF8	rs2288036	chr16:69177268	rs10500548	HN_BMI	HN	BMI
CIAO1	rs4907311	chr2:97011362	rs4907311	ESC_height	ESC	height
CIC	rs11880124	chr19:42683791	rs3826705	ESC_BMI	ESC	BMI
CIC	rs78856064	chr19:42711309	rs3826705	ESC_BMI	ESC	BMI
CIC	rs11880124	chr19:42683791	rs76753486	ESC_sleep	ESC	sleep
CIC	rs78856064	chr19:42711309	rs76753486	ESC_sleep	ESC	sleep
CIC	rs78816499	chr19:42596056	rs58876439	HN_sleep	HN	sleep
CIC	rs79653946	chr19:42800056	rs2267630	ESC_height	ESC	height
CIC	rs79653946	chr19:42800056	rs2267630	ESC_height	ESC	height
CIC	rs118035146	chr19:42784543	rs2267630	HP_height	HP	height
CIC	rs118035146	chr19:42784543	rs2267630	HP_height	HP	height
CIC	rs118035146	chr19:42784543	rs2267630	HP_height	HP	height
CIC	rs79653946	chr19:42800056	rs2267630	HP_height	HP	height
CIC	rs79653946	chr19:42800056	rs2267630	HP_height	HP	height
CIC	rs118035146	chr19:42784543	rs2267630	HN_height	HN	height
CIC	rs118035146	chr19:42784543	rs2267630	HN_height	HN	height
CIC	rs118035146	chr19:42784543	rs2267630	HN_height	HN	height
CIC	rs118035146	chr19:42784543	rs2267630	HN_height	HN	height
CIC	rs79653946	chr19:42800056	rs2267630	HN_height	HN	height
CIC	rs79653946	chr19:42800056	rs2267630	HN_height	HN	height
CIRH1A	rs2288036	chr16:69177268	rs10500548	ESC_BMI	ESC	BMI
CIRH1A	rs2288036	chr16:69177268	rs10500548	ESC_BMI	ESC	BMI
CIRH1A	rs2288036	chr16:69177268	rs10500548	HP_BMI	HP	BMI
CIRH1A	rs2288036	chr16:69177268	rs10500548	HN_BMI	HN	BMI
CIRH1A	rs2288036	chr16:69177268	rs10500548	HN_BMI	HN	BMI
CISD3	rs1984723	chr17:36905484	rs11658048	HP_height	HP	height
CISD3	rs1984723	chr17:36905484	rs11658048	HN_height	HN	height
CKAP4	rs12320181	chr12:106648472	rs1148413	HP_height	HP	height
CLDN4	rs1127155	chr7:73246461	rs11316	ESC_height	ESC	height
CLDN4	rs6949053	chr7:73269937	rs11316	ESC_height	ESC	height
CLDN4	rs8629	chr7:73245519	rs11316	HP_height	HP	height
CLDN4	rs1127155	chr7:73246461	rs11316	HP_height	HP	height
CLDN4	rs1127156	chr7:73246496	rs11316	HP_height	HP	height
CLDN4	rs11316	chr7:73246555	rs11316	HP_height	HP	height
CLINT1	rs12332160	chr5:157422405	rs1650586	ESC_BMI	ESC	BMI
CLINT1	rs12332160	chr5:157422405	rs1650586	ESC_BMI	ESC	BMI
CLINT1	rs12332160	chr5:157422405	rs1650586	HP_BMI	HP	BMI
CLP1	rs78695849	chr11:57305076	rs12099131	ESC_height	ESC	height
CLP1	rs7947357	chr11:57414387	rs1783980	ESC_height	ESC	height
CLPTM1L	rs27051	chr5:1469437	rs10630	ESC_height	ESC	height
CLPTM1L	rs27051	chr5:1469437	rs10630	ESC_height	ESC	height
CLPTM1L	rs27050	chr5:1468011	rs10630	HP_height	HP	height
CLPTM1L	rs27051	chr5:1469437	rs10630	HP_height	HP	height
CLPTM1L	rs10630	chr5:1462720	rs10630	HN_height	HN	height
CLPTM1L	rs13089	chr5:1462732	rs10630	HN_height	HN	height
CLU	rs6557991	chr8:27175308	rs2322605	ESC_sleep	ESC	sleep
CLU	rs11997379	chr8:27173037	rs2322605	HN_sleep	HN	sleep
CLU	rs6557991	chr8:27175308	rs2322605	HN_sleep	HN	sleep
CMIP	rs9931605	chr16:81579491	rs9931605	ESC_height	ESC	height
CMIP	rs9931605	chr16:81579491	rs9931605	ESC_height	ESC	height
CMIP	rs67084911	chr16:81709369	rs753108	ESC_height	ESC	height
CMIP	rs2966116	chr16:81599367	rs2966116	HP_height	HP	height
CMIP	rs4423411	chr16:81728578	rs753108	HP_height	HP	height
CMIP	rs4281702	chr16:81728587	rs753108	HP_height	HP	height
CMIP	rs2317497	chr16:81728609	rs753108	HP_height	HP	height
CMIP	rs4423411	chr16:81728578	rs753108	HN_height	HN	height
CMIP	rs4423411	chr16:81728578	rs753108	HN_height	HN	height
CMIP	rs4281702	chr16:81728587	rs753108	HN_height	HN	height
CMIP	rs4281702	chr16:81728587	rs753108	HN_height	HN	height
CMIP	rs2317497	chr16:81728609	rs753108	HN_height	HN	height
CMIP	rs2317497	chr16:81728609	rs753108	HN_height	HN	height
CMTR2	rs235992	chr16:71289769	rs16971009	HP_height	HP	height
CMTR2	rs72795758	chr16:71345348	rs16971009	HP_height	HP	height
CMTR2	rs235992	chr16:71289769	rs16971009	HN_height	HN	height
CMTR2	rs72795758	chr16:71345348	rs16971009	HN_height	HN	height
CNIH3	rs12743200	chr1:224644060	rs10916617	HP_height	HP	height
CNIH3	rs12758579	chr1:224644167	rs10916617	HP_height	HP	height
CNIH3	rs10916619	chr1:224644885	rs10916617	HP_height	HP	height
CNIH3	rs12725271	chr1:224644975	rs10916617	HP_height	HP	height
CNIH3	rs12725278	chr1:224644977	rs10916617	HP_height	HP	height
CNIH4	rs10916619	chr1:224644885	rs10916617	ESC_height	ESC	height
CNIH4	rs12725271	chr1:224644975	rs10916617	ESC_height	ESC	height
CNIH4	rs12725278	chr1:224644977	rs10916617	ESC_height	ESC	height
CNKSR1	rs55657303	chr1:26421012	rs17163588	ESC_height	ESC	height
CNNM2	rs1926034	chr10:104829102	rs2066323	ESC_AaM	ESC	AaM
CNNM2	rs1926034	chr10:104829102	rs2066323	HP_AaM	HP	AaM
CNNM2	rs2275271	chr10:104814162	rs2066323	HN_AaM	HN	AaM
CNNM2	rs1926034	chr10:104829102	rs2066323	HN_AaM	HN	AaM
CNNM2	rs1926032	chr10:104829469	rs12411886	ESC_BMI	ESC	BMI
CNNM2	rs1926032	chr10:104829469	rs12411886	HP_BMI	HP	BMI
CNNM2	rs1926032	chr10:104829469	rs12411886	HN_BMI	HN	BMI
CNPPD1	rs6730783	chr2:219922835	rs17608747	ESC_height	ESC	height
CNPPD1	rs4547519	chr2:219938270	rs10172691	ESC_height	ESC	height
CNPPD1	rs36001784	chr2:220173035	rs7591986	ESC_height	ESC	height
CNPPD1	rs10932798	chr2:220048907	rs3731900	HP_height	HP	height
CNPPD1	rs10932798	chr2:220048907	rs3731900	HP_height	HP	height
CNPPD1	rs3795987	chr2:220048994	rs17608593	HP_height	HP	height
CNPPD1	rs3795987	chr2:220048994	rs17608593	HP_height	HP	height
CNPPD1	rs2385396	chr2:220049125	rs17608593	HP_height	HP	height
CNPPD1	rs2385396	chr2:220049125	rs17608593	HP_height	HP	height
CNPPD1	rs2385395	chr2:220049128	rs3731900	HP_height	HP	height
CNPPD1	rs2385395	chr2:220049128	rs3731900	HP_height	HP	height
CNTF	rs3168135	chr11:58386177	rs12808544	ESC_sleep	ESC	sleep
CNTF	rs3168135	chr11:58386177	rs12808544	HP_sleep	HP	sleep
CNTF	rs61889537	chr11:58395627	rs12808544	HP_sleep	HP	sleep
CNTF	rs3168135	chr11:58386177	rs12808544	HN_sleep	HN	sleep
CNTF	rs61889537	chr11:58395627	rs12808544	HN_sleep	HN	sleep
CNTF	rs61889537	chr11:58395627	rs12808544	HN_sleep	HN	sleep
CNTF	rs3168135	chr11:58386177	rs10896788	HP_height	HP	height
CNTF	rs61889537	chr11:58395627	rs10896788	HN_height	HN	height
CNTF	rs61889537	chr11:58395627	rs10896788	HN_height	HN	height
CNTN5	rs7935196	chr11:96198120	rs11021590	HN_height	HN	height
CNTN5	rs7938315	chr11:96198190	rs11021590	HN_height	HN	height
CNTROB	rs74692204	chr17:7739215	rs55680968	HN_AaM	HN	AaM
COPA	rs17371401	chr1:160386082	rs12744299	ESC_height	ESC	height
COPZ2	rs7224461	chr17:46203430	rs208015	ESC_BMI	ESC	BMI
COPZ2	rs7224461	chr17:46203430	rs208015	HN_BMI	HN	BMI
CORO7	rs186918006	chr16:4366206	rs3848370	ESC_height	ESC	height
COTL1	rs7498516	chr16:84774452	rs7498516	HP_height	HP	height
COX7A2L	rs3088290	chr2:42578143	rs222486	HP_height	HP	height
CPA4	rs1558914	chr7:130115548	rs7779498	HN_BMI	HN	BMI
CPA5	rs1558914	chr7:130115548	rs7779498	HP_BMI	HP	BMI
CPD	rs4795548	chr17:28715193	rs3764417	HN_height	HN	height
CPD	rs4795548	chr17:28715193	rs3764417	HN_height	HN	height
CPEB4	rs13178258	chr5:173065880	rs13173671	HP_height	HP	height
CPEB4	rs13178258	chr5:173065880	rs13173671	HN_height	HN	height
CPNE1	rs11543239	chr20:34214173	rs11543239	HN_height	HN	height
CPNE1	rs6060516	chr20:34214368	rs6058283	HN_height	HN	height
CPNE1	rs73104746	chr20:34251693	rs17332774	HN_height	HN	height
CPNE1	rs6121020	chr20:34252006	rs6058283	HN_height	HN	height
CPNE1	rs112041905	chr20:34252277	rs11543239	HN_height	HN	height
CPNE1	rs6121021	chr20:34252438	rs11543239	HN_height	HN	height
CPNE4	rs2178385	chr3:131753297	rs1320903	ESC_BMI	ESC	BMI
CPNE4	rs7649058	chr3:131753688	rs1320903	ESC_BMI	ESC	BMI
CPNE4	rs2178385	chr3:131753297	rs1320903	HP_BMI	HP	BMI
CPNE4	rs7649058	chr3:131753688	rs1320903	HP_BMI	HP	BMI
CPS1	rs7599312	chr2:213413231	rs7599312	HN_BMI	HN	BMI
CPS1	rs13427822	chr2:213414265	rs7599312	HN_BMI	HN	BMI
CRADD	rs930316	chr12:93967035	rs11107116	ESC_height	ESC	height
CRB1	rs10754220	chr1:197244290	rs10754210	ESC_BMI	ESC	BMI
CREB3	rs1048638	chr9:35681122	rs741917	ESC_height	ESC	height
CREB3	rs1048638	chr9:35681122	rs741917	ESC_height	ESC	height
CREB3	rs117157617	chr9:35791470	rs13294264	ESC_height	ESC	height
CREB3	rs34968913	chr9:35691526	rs741917	HN_height	HN	height
CREB3	rs2236288	chr9:35749845	rs13294264	HN_height	HN	height
CREB3	rs2236288	chr9:35749845	rs13294264	HN_height	HN	height
CREB3	rs117157617	chr9:35791470	rs13294264	HN_height	HN	height
CREB3	rs3793543	chr9:35798710	rs13294264	HN_height	HN	height
CREB3	rs12347878	chr9:35799072	rs13294264	HN_height	HN	height
CREB3	rs12347878	chr9:35799072	rs13294264	HN_height	HN	height
CREB3L1	rs61882674	chr11:46352266	rs12574668	HN_BMI	HN	BMI
CREB3L1	rs61882674	chr11:46352266	rs12574668	HN_BMI	HN	BMI
CREG1	rs4233416	chr1:167393128	rs10733051	ESC_BMI	ESC	BMI
CREG1	rs885458	chr1:167393635	rs10733051	ESC_BMI	ESC	BMI
CREG1	rs72697752	chr1:167682950	rs4657698	HN_height	HN	height
CREG1	rs68098866	chr1:167683087	rs4657698	HN_height	HN	height
CREG1	rs72697755	chr1:167683855	rs4657698	HN_height	HN	height
CREG1	rs56077241	chr1:167684814	rs4657698	HN_height	HN	height
CRLF1	rs34746918	chr19:18539744	rs875396	HN_height	HN	height
CRLF1	rs8103622	chr19:18572834	rs875396	HN_height	HN	height
CROT	rs45554032	chr7:87078547	rs4148810	ESC_height	ESC	height
CROT	rs2109505	chr7:87079406	rs4148810	ESC_height	ESC	height
CRYBA1	rs16964930	chr17:27568512	rs9896721	HP_height	HP	height
CRYBA1	rs16964930	chr17:27568512	rs9896721	HP_height	HP	height
CSF3	rs2227336	chr17:38174855	rs8070454	ESC_BMI	ESC	BMI
CSF3	rs2227336	chr17:38174855	rs8070454	ESC_BMI	ESC	BMI
CSF3	rs2227336	chr17:38174855	rs8070454	HP_BMI	HP	BMI
CSF3	rs3826331	chr17:38150492	rs8070454	HN_BMI	HN	BMI
CSF3	rs2227336	chr17:38174855	rs8070454	HN_BMI	HN	BMI
CSGALNACT2	rs2435355	chr10:43624833	rs2435381	HN_height	HN	height
CSK	rs1378941	chr15:75080150	rs936226	HP_height	HP	height
CSMD2	rs10799033	chr1:34733985	rs915416	HN_sleep	HN	sleep
CSMD2	rs10799034	chr1:34734026	rs915416	HN_sleep	HN	sleep
CSMD2	rs771396	chr1:34734177	rs915416	HN_sleep	HN	sleep
CSNK1A1	rs353251	chr5:148751185	rs352347	ESC_height	ESC	height
CTC-236F12.4	rs392794	chr5:55808342	rs157845	HN_height	HN	height
CTC-236F12.4	rs392794	chr5:55808342	rs157845	HN_height	HN	height
CTC-236F12.4	rs465002	chr5:55808475	rs157845	HN_height	HN	height
CTC-236F12.4	rs465002	chr5:55808475	rs157845	HN_height	HN	height
CTC-338M12.1	rs13361994	chr5:180645211	rs2770957	ESC_AaM	ESC	AaM
CTC-338M12.1	rs11746028	chr5:180645425	rs2770957	ESC_AaM	ESC	AaM
CTC-338M12.1	rs13361994	chr5:180645211	rs2770957	HP_AaM	HP	AaM
CTC-338M12.1	rs11746028	chr5:180645425	rs2770957	HP_AaM	HP	AaM
CTC-338M12.1	rs13361994	chr5:180645211	rs2770957	HN_AaM	HN	AaM
CTC-338M12.1	rs11746028	chr5:180645425	rs2770957	HN_AaM	HN	AaM
CTC-349C3.1	rs31211	chr5:134363145	rs31198	ESC_height	ESC	height
CTC-349C3.1	rs479632	chr5:134364518	rs31198	ESC_height	ESC	height
CTC-349C3.1	rs474853	chr5:134365091	rs31198	ESC_height	ESC	height
CTC-349C3.1	rs4976246	chr5:134521266	rs12657484	ESC_height	ESC	height
CTC-349C3.1	rs31211	chr5:134363145	rs31198	HP_height	HP	height
CTC-378H22.1	rs79564604	chr19:42644640	rs3826705	ESC_BMI	ESC	BMI
CTC-378H22.1	rs77223770	chr19:42644685	rs3826705	ESC_BMI	ESC	BMI
CTC-378H22.1	rs117285798	chr19:42655400	rs3826705	ESC_BMI	ESC	BMI
CTC-378H22.1	rs75732564	chr19:42660093	rs3826705	ESC_BMI	ESC	BMI
CTC-378H22.1	rs75732564	chr19:42660093	rs3826705	ESC_BMI	ESC	BMI
CTC-378H22.1	rs11880124	chr19:42683791	rs3826705	ESC_BMI	ESC	BMI
CTC-378H22.1	rs11880124	chr19:42683791	rs3826705	ESC_BMI	ESC	BMI
CTC-378H22.1	rs11883412	chr19:42688687	rs3826705	ESC_BMI	ESC	BMI
CTC-378H22.1	rs11883412	chr19:42688687	rs3826705	ESC_BMI	ESC	BMI
CTC-378H22.1	rs11883412	chr19:42688687	rs3826705	ESC_BMI	ESC	BMI
CTC-378H22.1	rs2303652	chr19:42703833	rs3826705	ESC_BMI	ESC	BMI
CTC-378H22.1	rs78856064	chr19:42711309	rs3826705	ESC_BMI	ESC	BMI
CTC-378H22.1	rs79564604	chr19:42644640	rs3826705	HP_BMI	HP	BMI
CTC-378H22.1	rs77223770	chr19:42644685	rs3826705	HP_BMI	HP	BMI
CTC-378H22.1	rs117285798	chr19:42655400	rs3826705	HP_BMI	HP	BMI
CTC-378H22.1	rs75732564	chr19:42660093	rs3826705	HP_BMI	HP	BMI
CTC-378H22.1	rs75732564	chr19:42660093	rs3826705	HP_BMI	HP	BMI
CTC-378H22.1	rs76055127	chr19:42667607	rs3826705	HP_BMI	HP	BMI
CTC-378H22.1	rs76055127	chr19:42667607	rs3826705	HP_BMI	HP	BMI
CTC-378H22.1	rs77639874	chr19:42674150	rs3826705	HP_BMI	HP	BMI
CTC-378H22.1	rs77639874	chr19:42674150	rs3826705	HP_BMI	HP	BMI
CTC-378H22.1	rs78553019	chr19:42675725	rs3826705	HP_BMI	HP	BMI
CTC-378H22.1	rs78553019	chr19:42675725	rs3826705	HP_BMI	HP	BMI
CTC-378H22.1	rs11880124	chr19:42683791	rs3826705	HP_BMI	HP	BMI
CTC-378H22.1	rs11880124	chr19:42683791	rs3826705	HP_BMI	HP	BMI
CTC-378H22.1	rs11883412	chr19:42688687	rs3826705	HP_BMI	HP	BMI
CTC-378H22.1	rs11883412	chr19:42688687	rs3826705	HP_BMI	HP	BMI
CTC-378H22.1	rs11883412	chr19:42688687	rs3826705	HP_BMI	HP	BMI
CTC-378H22.1	rs2303652	chr19:42703833	rs3826705	HP_BMI	HP	BMI
CTC-378H22.1	rs78856064	chr19:42711309	rs3826705	HP_BMI	HP	BMI
CTC-378H22.1	rs79564604	chr19:42644640	rs3826705	HN_BMI	HN	BMI
CTC-378H22.1	rs77223770	chr19:42644685	rs3826705	HN_BMI	HN	BMI
CTC-378H22.1	rs117285798	chr19:42655400	rs3826705	HN_BMI	HN	BMI
CTC-378H22.1	rs75732564	chr19:42660093	rs3826705	HN_BMI	HN	BMI
CTC-378H22.1	rs75732564	chr19:42660093	rs3826705	HN_BMI	HN	BMI
CTC-378H22.1	rs76055127	chr19:42667607	rs3826705	HN_BMI	HN	BMI
CTC-378H22.1	rs77639874	chr19:42674150	rs3826705	HN_BMI	HN	BMI
CTC-378H22.1	rs77639874	chr19:42674150	rs3826705	HN_BMI	HN	BMI
CTC-378H22.1	rs78553019	chr19:42675725	rs3826705	HN_BMI	HN	BMI
CTC-378H22.1	rs78553019	chr19:42675725	rs3826705	HN_BMI	HN	BMI
CTC-378H22.1	rs11880124	chr19:42683791	rs3826705	HN_BMI	HN	BMI
CTC-378H22.1	rs11880124	chr19:42683791	rs3826705	HN_BMI	HN	BMI
CTC-378H22.1	rs11880124	chr19:42683791	rs3826705	HN_BMI	HN	BMI
CTC-378H22.1	rs11883412	chr19:42688687	rs3826705	HN_BMI	HN	BMI
CTC-378H22.1	rs11883412	chr19:42688687	rs3826705	HN_BMI	HN	BMI
CTC-378H22.1	rs11883412	chr19:42688687	rs3826705	HN_BMI	HN	BMI
CTC-378H22.1	rs78432069	chr19:42696133	rs3826705	HN_BMI	HN	BMI
CTC-378H22.1	rs78432069	chr19:42696133	rs3826705	HN_BMI	HN	BMI
CTC-378H22.1	rs78432069	chr19:42696133	rs3826705	HN_BMI	HN	BMI
CTC-378H22.1	rs2303652	chr19:42703833	rs3826705	HN_BMI	HN	BMI
CTC-378H22.1	rs78856064	chr19:42711309	rs3826705	HN_BMI	HN	BMI
CTC-378H22.1	rs78816499	chr19:42596056	rs58876439	ESC_sleep	ESC	sleep
CTC-378H22.1	rs10421547	chr19:42626207	rs58876439	ESC_sleep	ESC	sleep
CTC-378H22.1	rs79564604	chr19:42644640	rs76753486	ESC_sleep	ESC	sleep
CTC-378H22.1	rs77223770	chr19:42644685	rs76753486	ESC_sleep	ESC	sleep
CTC-378H22.1	rs191699156	chr19:42654750	rs58876439	ESC_sleep	ESC	sleep
CTC-378H22.1	rs117285798	chr19:42655400	rs76753486	ESC_sleep	ESC	sleep
CTC-378H22.1	rs75732564	chr19:42660093	rs76753486	ESC_sleep	ESC	sleep
CTC-378H22.1	rs75732564	chr19:42660093	rs76753486	ESC_sleep	ESC	sleep
CTC-378H22.1	rs11880124	chr19:42683791	rs76753486	ESC_sleep	ESC	sleep
CTC-378H22.1	rs11880124	chr19:42683791	rs76753486	ESC_sleep	ESC	sleep
CTC-378H22.1	rs11883412	chr19:42688687	rs76753486	ESC_sleep	ESC	sleep
CTC-378H22.1	rs11883412	chr19:42688687	rs76753486	ESC_sleep	ESC	sleep
CTC-378H22.1	rs11883412	chr19:42688687	rs76753486	ESC_sleep	ESC	sleep
CTC-378H22.1	rs2303652	chr19:42703833	rs76753486	ESC_sleep	ESC	sleep
CTC-378H22.1	rs78856064	chr19:42711309	rs76753486	ESC_sleep	ESC	sleep
CTC-378H22.1	rs79564604	chr19:42644640	rs76753486	HP_sleep	HP	sleep
CTC-378H22.1	rs77223770	chr19:42644685	rs76753486	HP_sleep	HP	sleep
CTC-378H22.1	rs191699156	chr19:42654750	rs58876439	HP_sleep	HP	sleep
CTC-378H22.1	rs117285798	chr19:42655400	rs76753486	HP_sleep	HP	sleep
CTC-378H22.1	rs75732564	chr19:42660093	rs76753486	HP_sleep	HP	sleep
CTC-378H22.1	rs75732564	chr19:42660093	rs76753486	HP_sleep	HP	sleep
CTC-378H22.1	rs76055127	chr19:42667607	rs76753486	HP_sleep	HP	sleep
CTC-378H22.1	rs76055127	chr19:42667607	rs76753486	HP_sleep	HP	sleep
CTC-378H22.1	rs77639874	chr19:42674150	rs76753486	HP_sleep	HP	sleep
CTC-378H22.1	rs77639874	chr19:42674150	rs76753486	HP_sleep	HP	sleep
CTC-378H22.1	rs78553019	chr19:42675725	rs76753486	HP_sleep	HP	sleep
CTC-378H22.1	rs78553019	chr19:42675725	rs76753486	HP_sleep	HP	sleep
CTC-378H22.1	rs11880124	chr19:42683791	rs76753486	HP_sleep	HP	sleep
CTC-378H22.1	rs11880124	chr19:42683791	rs76753486	HP_sleep	HP	sleep
CTC-378H22.1	rs11883412	chr19:42688687	rs76753486	HP_sleep	HP	sleep
CTC-378H22.1	rs11883412	chr19:42688687	rs76753486	HP_sleep	HP	sleep
CTC-378H22.1	rs11883412	chr19:42688687	rs76753486	HP_sleep	HP	sleep
CTC-378H22.1	rs2303652	chr19:42703833	rs76753486	HP_sleep	HP	sleep
CTC-378H22.1	rs78856064	chr19:42711309	rs76753486	HP_sleep	HP	sleep
CTC-378H22.1	rs45553045	chr19:42573252	rs58876439	HN_sleep	HN	sleep
CTC-378H22.1	rs78816499	chr19:42596056	rs58876439	HN_sleep	HN	sleep
CTC-378H22.1	rs10421547	chr19:42626207	rs58876439	HN_sleep	HN	sleep
CTC-378H22.1	rs10421547	chr19:42626207	rs58876439	HN_sleep	HN	sleep
CTC-378H22.1	rs79564604	chr19:42644640	rs76753486	HN_sleep	HN	sleep
CTC-378H22.1	rs77223770	chr19:42644685	rs76753486	HN_sleep	HN	sleep
CTC-378H22.1	rs191699156	chr19:42654750	rs58876439	HN_sleep	HN	sleep
CTC-378H22.1	rs117285798	chr19:42655400	rs76753486	HN_sleep	HN	sleep
CTC-378H22.1	rs75732564	chr19:42660093	rs76753486	HN_sleep	HN	sleep
CTC-378H22.1	rs75732564	chr19:42660093	rs76753486	HN_sleep	HN	sleep
CTC-378H22.1	rs76055127	chr19:42667607	rs76753486	HN_sleep	HN	sleep
CTC-378H22.1	rs77639874	chr19:42674150	rs76753486	HN_sleep	HN	sleep
CTC-378H22.1	rs77639874	chr19:42674150	rs76753486	HN_sleep	HN	sleep
CTC-378H22.1	rs78553019	chr19:42675725	rs76753486	HN_sleep	HN	sleep
CTC-378H22.1	rs78553019	chr19:42675725	rs76753486	HN_sleep	HN	sleep
CTC-378H22.1	rs11880124	chr19:42683791	rs76753486	HN_sleep	HN	sleep
CTC-378H22.1	rs11880124	chr19:42683791	rs76753486	HN_sleep	HN	sleep
CTC-378H22.1	rs11880124	chr19:42683791	rs76753486	HN_sleep	HN	sleep
CTC-378H22.1	rs11883412	chr19:42688687	rs76753486	HN_sleep	HN	sleep
CTC-378H22.1	rs11883412	chr19:42688687	rs76753486	HN_sleep	HN	sleep
CTC-378H22.1	rs11883412	chr19:42688687	rs76753486	HN_sleep	HN	sleep
CTC-378H22.1	rs78432069	chr19:42696133	rs76753486	HN_sleep	HN	sleep
CTC-378H22.1	rs78432069	chr19:42696133	rs76753486	HN_sleep	HN	sleep
CTC-378H22.1	rs78432069	chr19:42696133	rs76753486	HN_sleep	HN	sleep
CTC-378H22.1	rs2303652	chr19:42703833	rs76753486	HN_sleep	HN	sleep
CTC-378H22.1	rs78856064	chr19:42711309	rs76753486	HN_sleep	HN	sleep
CTC-378H22.2	rs4803520	chr19:42500373	rs3826705	ESC_BMI	ESC	BMI
CTC-378H22.2	rs79564604	chr19:42644640	rs3826705	ESC_BMI	ESC	BMI
CTC-378H22.2	rs77223770	chr19:42644685	rs3826705	ESC_BMI	ESC	BMI
CTC-378H22.2	rs75732564	chr19:42660093	rs3826705	ESC_BMI	ESC	BMI
CTC-378H22.2	rs75732564	chr19:42660093	rs3826705	ESC_BMI	ESC	BMI
CTC-378H22.2	rs11880124	chr19:42683791	rs3826705	ESC_BMI	ESC	BMI
CTC-378H22.2	rs11880124	chr19:42683791	rs3826705	ESC_BMI	ESC	BMI
CTC-378H22.2	rs11883412	chr19:42688687	rs3826705	ESC_BMI	ESC	BMI
CTC-378H22.2	rs11883412	chr19:42688687	rs3826705	ESC_BMI	ESC	BMI
CTC-378H22.2	rs2303652	chr19:42703833	rs3826705	ESC_BMI	ESC	BMI
CTC-378H22.2	rs2303652	chr19:42703833	rs3826705	ESC_BMI	ESC	BMI
CTC-378H22.2	rs78856064	chr19:42711309	rs3826705	ESC_BMI	ESC	BMI
CTC-378H22.2	rs75732564	chr19:42660093	rs3826705	HP_BMI	HP	BMI
CTC-378H22.2	rs75732564	chr19:42660093	rs3826705	HP_BMI	HP	BMI
CTC-378H22.2	rs77639874	chr19:42674150	rs3826705	HP_BMI	HP	BMI
CTC-378H22.2	rs77639874	chr19:42674150	rs3826705	HP_BMI	HP	BMI
CTC-378H22.2	rs78553019	chr19:42675725	rs3826705	HP_BMI	HP	BMI
CTC-378H22.2	rs78553019	chr19:42675725	rs3826705	HP_BMI	HP	BMI
CTC-378H22.2	rs11880124	chr19:42683791	rs3826705	HP_BMI	HP	BMI
CTC-378H22.2	rs11880124	chr19:42683791	rs3826705	HP_BMI	HP	BMI
CTC-378H22.2	rs11883412	chr19:42688687	rs3826705	HP_BMI	HP	BMI
CTC-378H22.2	rs11883412	chr19:42688687	rs3826705	HP_BMI	HP	BMI
CTC-378H22.2	rs2303652	chr19:42703833	rs3826705	HP_BMI	HP	BMI
CTC-378H22.2	rs2303652	chr19:42703833	rs3826705	HP_BMI	HP	BMI
CTC-378H22.2	rs78856064	chr19:42711309	rs3826705	HP_BMI	HP	BMI
CTC-378H22.2	rs79564604	chr19:42644640	rs3826705	HN_BMI	HN	BMI
CTC-378H22.2	rs77223770	chr19:42644685	rs3826705	HN_BMI	HN	BMI
CTC-378H22.2	rs75732564	chr19:42660093	rs3826705	HN_BMI	HN	BMI
CTC-378H22.2	rs75732564	chr19:42660093	rs3826705	HN_BMI	HN	BMI
CTC-378H22.2	rs76055127	chr19:42667607	rs3826705	HN_BMI	HN	BMI
CTC-378H22.2	rs76055127	chr19:42667607	rs3826705	HN_BMI	HN	BMI
CTC-378H22.2	rs77639874	chr19:42674150	rs3826705	HN_BMI	HN	BMI
CTC-378H22.2	rs77639874	chr19:42674150	rs3826705	HN_BMI	HN	BMI
CTC-378H22.2	rs78553019	chr19:42675725	rs3826705	HN_BMI	HN	BMI
CTC-378H22.2	rs78553019	chr19:42675725	rs3826705	HN_BMI	HN	BMI
CTC-378H22.2	rs11880124	chr19:42683791	rs3826705	HN_BMI	HN	BMI
CTC-378H22.2	rs11883412	chr19:42688687	rs3826705	HN_BMI	HN	BMI
CTC-378H22.2	rs2303652	chr19:42703833	rs3826705	HN_BMI	HN	BMI
CTC-378H22.2	rs78856064	chr19:42711309	rs3826705	HN_BMI	HN	BMI
CTC-378H22.2	rs4803520	chr19:42500373	rs76753486	ESC_sleep	ESC	sleep
CTC-378H22.2	rs78816499	chr19:42596056	rs58876439	ESC_sleep	ESC	sleep
CTC-378H22.2	rs78816499	chr19:42596056	rs58876439	ESC_sleep	ESC	sleep
CTC-378H22.2	rs79564604	chr19:42644640	rs76753486	ESC_sleep	ESC	sleep
CTC-378H22.2	rs77223770	chr19:42644685	rs76753486	ESC_sleep	ESC	sleep
CTC-378H22.2	rs75732564	chr19:42660093	rs76753486	ESC_sleep	ESC	sleep
CTC-378H22.2	rs75732564	chr19:42660093	rs76753486	ESC_sleep	ESC	sleep
CTC-378H22.2	rs11880124	chr19:42683791	rs76753486	ESC_sleep	ESC	sleep
CTC-378H22.2	rs11880124	chr19:42683791	rs76753486	ESC_sleep	ESC	sleep
CTC-378H22.2	rs11883412	chr19:42688687	rs76753486	ESC_sleep	ESC	sleep
CTC-378H22.2	rs11883412	chr19:42688687	rs76753486	ESC_sleep	ESC	sleep
CTC-378H22.2	rs2303652	chr19:42703833	rs76753486	ESC_sleep	ESC	sleep
CTC-378H22.2	rs2303652	chr19:42703833	rs76753486	ESC_sleep	ESC	sleep
CTC-378H22.2	rs78856064	chr19:42711309	rs76753486	ESC_sleep	ESC	sleep
CTC-378H22.2	rs78816499	chr19:42596056	rs58876439	HP_sleep	HP	sleep
CTC-378H22.2	rs75732564	chr19:42660093	rs76753486	HP_sleep	HP	sleep
CTC-378H22.2	rs75732564	chr19:42660093	rs76753486	HP_sleep	HP	sleep
CTC-378H22.2	rs77639874	chr19:42674150	rs76753486	HP_sleep	HP	sleep
CTC-378H22.2	rs77639874	chr19:42674150	rs76753486	HP_sleep	HP	sleep
CTC-378H22.2	rs78553019	chr19:42675725	rs76753486	HP_sleep	HP	sleep
CTC-378H22.2	rs78553019	chr19:42675725	rs76753486	HP_sleep	HP	sleep
CTC-378H22.2	rs11880124	chr19:42683791	rs76753486	HP_sleep	HP	sleep
CTC-378H22.2	rs11880124	chr19:42683791	rs76753486	HP_sleep	HP	sleep
CTC-378H22.2	rs11883412	chr19:42688687	rs76753486	HP_sleep	HP	sleep
CTC-378H22.2	rs11883412	chr19:42688687	rs76753486	HP_sleep	HP	sleep
CTC-378H22.2	rs2303652	chr19:42703833	rs76753486	HP_sleep	HP	sleep
CTC-378H22.2	rs2303652	chr19:42703833	rs76753486	HP_sleep	HP	sleep
CTC-378H22.2	rs78856064	chr19:42711309	rs76753486	HP_sleep	HP	sleep
CTC-378H22.2	rs78816499	chr19:42596056	rs58876439	HN_sleep	HN	sleep
CTC-378H22.2	rs10421547	chr19:42626207	rs58876439	HN_sleep	HN	sleep
CTC-378H22.2	rs79564604	chr19:42644640	rs76753486	HN_sleep	HN	sleep
CTC-378H22.2	rs77223770	chr19:42644685	rs76753486	HN_sleep	HN	sleep
CTC-378H22.2	rs75732564	chr19:42660093	rs76753486	HN_sleep	HN	sleep
CTC-378H22.2	rs75732564	chr19:42660093	rs76753486	HN_sleep	HN	sleep
CTC-378H22.2	rs76055127	chr19:42667607	rs76753486	HN_sleep	HN	sleep
CTC-378H22.2	rs76055127	chr19:42667607	rs76753486	HN_sleep	HN	sleep
CTC-378H22.2	rs77639874	chr19:42674150	rs76753486	HN_sleep	HN	sleep
CTC-378H22.2	rs77639874	chr19:42674150	rs76753486	HN_sleep	HN	sleep
CTC-378H22.2	rs78553019	chr19:42675725	rs76753486	HN_sleep	HN	sleep
CTC-378H22.2	rs78553019	chr19:42675725	rs76753486	HN_sleep	HN	sleep
CTC-378H22.2	rs11880124	chr19:42683791	rs76753486	HN_sleep	HN	sleep
CTC-378H22.2	rs11883412	chr19:42688687	rs76753486	HN_sleep	HN	sleep
CTC-378H22.2	rs2303652	chr19:42703833	rs76753486	HN_sleep	HN	sleep
CTC-378H22.2	rs78856064	chr19:42711309	rs76753486	HN_sleep	HN	sleep
CTC-378H22.2	rs11883412	chr19:42688687	rs2267630	HN_height	HN	height
CTC-378H22.2	rs2303652	chr19:42703833	rs2267630	HN_height	HN	height
CTC-378H22.2	rs78856064	chr19:42711309	rs2267630	HN_height	HN	height
CTC-467M3.1	rs780404	chr5:87552492	rs4269995	ESC_sleep	ESC	sleep
CTC-467M3.1	rs780404	chr5:87552492	rs4269995	HP_sleep	HP	sleep
CTC1	rs9748189	chr17:8023143	rs8067165	HN_height	HN	height
CTC1	rs4792250	chr17:8024218	rs8067165	HN_height	HN	height
CTD-2050B12.2	rs730300	chr16:56293063	rs8050478	ESC_sleep	ESC	sleep
CTD-2089N3.1	rs3917084	chr5:50679459	rs12189178	ESC_BMI	ESC	BMI
CTD-2089N3.1	rs3917084	chr5:50679459	rs12189178	ESC_BMI	ESC	BMI
CTD-2089N3.1	rs76962366	chr5:50685253	rs12189178	ESC_BMI	ESC	BMI
CTD-2089N3.1	rs76962366	chr5:50685253	rs12189178	ESC_BMI	ESC	BMI
CTD-2089N3.1	rs3917084	chr5:50679459	rs12189178	HP_BMI	HP	BMI
CTD-2089N3.1	rs3917084	chr5:50679459	rs12189178	HP_BMI	HP	BMI
CTD-2089N3.1	rs76962366	chr5:50685253	rs12189178	HP_BMI	HP	BMI
CTD-2089N3.1	rs76962366	chr5:50685253	rs12189178	HP_BMI	HP	BMI
CTD-2089N3.1	rs3917084	chr5:50679459	rs12189178	HN_BMI	HN	BMI
CTD-2089N3.1	rs76962366	chr5:50685253	rs12189178	HN_BMI	HN	BMI
CTD-2089N3.1	rs76962366	chr5:50685253	rs12189178	HN_BMI	HN	BMI
CTD-2089N3.2	rs3917084	chr5:50679459	rs12189178	ESC_BMI	ESC	BMI
CTD-2089N3.2	rs76962366	chr5:50685253	rs12189178	ESC_BMI	ESC	BMI
CTD-2089N3.2	rs76962366	chr5:50685253	rs12189178	ESC_BMI	ESC	BMI
CTD-2089N3.2	rs3917084	chr5:50679459	rs12189178	HP_BMI	HP	BMI
CTD-2089N3.2	rs76962366	chr5:50685253	rs12189178	HP_BMI	HP	BMI
CTD-2089N3.2	rs76962366	chr5:50685253	rs12189178	HP_BMI	HP	BMI
CTD-2089N3.2	rs3917084	chr5:50679459	rs12189178	HN_BMI	HN	BMI
CTD-2089N3.2	rs3917084	chr5:50679459	rs12189178	HN_BMI	HN	BMI
CTD-2089N3.2	rs76962366	chr5:50685253	rs12189178	HN_BMI	HN	BMI
CTD-2089N3.3	rs3917084	chr5:50679459	rs12189178	ESC_BMI	ESC	BMI
CTD-2089N3.3	rs3917084	chr5:50679459	rs12189178	ESC_BMI	ESC	BMI
CTD-2089N3.3	rs76962366	chr5:50685253	rs12189178	ESC_BMI	ESC	BMI
CTD-2089N3.3	rs76962366	chr5:50685253	rs12189178	ESC_BMI	ESC	BMI
CTD-2089N3.3	rs76962366	chr5:50685253	rs12189178	ESC_BMI	ESC	BMI
CTD-2089N3.3	rs76962366	chr5:50685253	rs12189178	ESC_BMI	ESC	BMI
CTD-2089N3.3	rs3917084	chr5:50679459	rs12189178	HP_BMI	HP	BMI
CTD-2089N3.3	rs3917084	chr5:50679459	rs12189178	HP_BMI	HP	BMI
CTD-2089N3.3	rs76962366	chr5:50685253	rs12189178	HP_BMI	HP	BMI
CTD-2089N3.3	rs76962366	chr5:50685253	rs12189178	HP_BMI	HP	BMI
CTD-2089N3.3	rs76962366	chr5:50685253	rs12189178	HP_BMI	HP	BMI
CTD-2089N3.3	rs76962366	chr5:50685253	rs12189178	HP_BMI	HP	BMI
CTD-2089N3.3	rs3917084	chr5:50679459	rs12189178	HN_BMI	HN	BMI
CTD-2089N3.3	rs3917084	chr5:50679459	rs12189178	HN_BMI	HN	BMI
CTD-2089N3.3	rs3917084	chr5:50679459	rs12189178	HN_BMI	HN	BMI
CTD-2089N3.3	rs76962366	chr5:50685253	rs12189178	HN_BMI	HN	BMI
CTD-2089N3.3	rs76962366	chr5:50685253	rs12189178	HN_BMI	HN	BMI
CTD-2089N3.3	rs76962366	chr5:50685253	rs12189178	HN_BMI	HN	BMI
CTD-2210P24.1	rs10838460	chr11:45413385	rs970179	ESC_AaM	ESC	AaM
CTD-2210P24.1	rs7929114	chr11:45706162	rs10769165	HN_BMI	HN	BMI
CTD-2210P24.2	rs4755323	chr11:45412543	rs970179	HN_AaM	HN	AaM
CTD-2210P24.2	rs10838460	chr11:45413385	rs970179	HN_AaM	HN	AaM
CTD-2210P24.4	rs10838460	chr11:45413385	rs970179	ESC_AaM	ESC	AaM
CTD-2210P24.4	rs4755323	chr11:45412543	rs970179	HN_AaM	HN	AaM
CTD-2210P24.4	rs10838460	chr11:45413385	rs970179	HN_AaM	HN	AaM
CTD-2210P24.4	rs970179	chr11:45433845	rs970179	HN_AaM	HN	AaM
CTD-2308G16.1	rs7183479	chr15:51942207	rs3736485	ESC_BMI	ESC	BMI
CTD-2308G16.1	rs7183479	chr15:51942207	rs3736485	HP_BMI	HP	BMI
CTD-2308G16.1	rs7183479	chr15:51942207	rs3736485	HN_BMI	HN	BMI
CTD-2350C19.2	rs2239911	chr17:26723613	rs704	HN_height	HN	height
CTD-2350C19.2	rs2239911	chr17:26723613	rs704	HN_height	HN	height
CTD-2521M24.9	rs13485	chr19:17513926	rs10415893	HP_height	HP	height
CTD-2532D12.4	rs2620019	chr17:71740156	rs2619976	HN_BMI	HN	BMI
CTD-2532D12.4	rs2620019	chr17:71740156	rs2619976	HN_BMI	HN	BMI
CTD-2532D12.4	rs2620020	chr17:71740252	rs2619976	HN_BMI	HN	BMI
CTD-2532D12.4	rs2620020	chr17:71740252	rs2619976	HN_BMI	HN	BMI
CTD-2532D12.4	rs2620021	chr17:71740258	rs2619976	HN_BMI	HN	BMI
CTD-2532D12.4	rs2620021	chr17:71740258	rs2619976	HN_BMI	HN	BMI
CTD-2532D12.4	rs2683180	chr17:71740785	rs2619976	HN_BMI	HN	BMI
CTD-2532D12.4	rs2683180	chr17:71740785	rs2619976	HN_BMI	HN	BMI
CTD-2532D12.4	rs2620023	chr17:71740805	rs2619976	HN_BMI	HN	BMI
CTD-2532D12.4	rs2620023	chr17:71740805	rs2619976	HN_BMI	HN	BMI
CTD-2532D12.4	rs2683179	chr17:71740859	rs2619976	HN_BMI	HN	BMI
CTD-2532D12.4	rs2683179	chr17:71740859	rs2619976	HN_BMI	HN	BMI
CTD-2541M15.1	rs7008037	chr8:6281952	rs1530409	HP_height	HP	height
CTD-2541M15.1	rs7008227	chr8:6282115	rs1530409	HP_height	HP	height
CTD-2541M15.1	rs2515555	chr8:6282697	rs1530409	HP_height	HP	height
CTD-2541M15.1	rs7008037	chr8:6281952	rs1530409	HN_height	HN	height
CTD-2541M15.1	rs7008037	chr8:6281952	rs1530409	HN_height	HN	height
CTD-2541M15.1	rs7008227	chr8:6282115	rs1530409	HN_height	HN	height
CTD-2541M15.1	rs7008227	chr8:6282115	rs1530409	HN_height	HN	height
CTD-2541M15.1	rs2515555	chr8:6282697	rs1530409	HN_height	HN	height
CTD-2541M15.1	rs2515555	chr8:6282697	rs1530409	HN_height	HN	height
CTD-2541M15.1	rs2440402	chr8:6321054	rs1530409	HN_height	HN	height
CTD-2541M15.1	rs2440401	chr8:6321100	rs1530409	HN_height	HN	height
CTD-2541M15.1	rs2515581	chr8:6321203	rs1530409	HN_height	HN	height
CTD-2619J13.14	rs11084545	chr19:58951693	rs2889128	ESC_AaM	ESC	AaM
CTD-2619J13.14	rs9304814	chr19:58951811	rs2889128	ESC_AaM	ESC	AaM
CTD-2619J13.14	rs11084545	chr19:58951693	rs2889128	HN_AaM	HN	AaM
CTD-2619J13.14	rs9304814	chr19:58951811	rs2889128	HN_AaM	HN	AaM
CTD-2623N2.11	rs2287838	chr19:9959014	rs4804117	ESC_AaM	ESC	AaM
CTD-2623N2.11	rs2287838	chr19:9959014	rs4804117	ESC_AaM	ESC	AaM
CTD-2623N2.11	rs10419418	chr19:9994286	rs889122	ESC_AaM	ESC	AaM
CTD-2623N2.11	rs2287838	chr19:9959014	rs4804117	HP_AaM	HP	AaM
CTD-2623N2.11	rs2287838	chr19:9959014	rs4804117	HP_AaM	HP	AaM
CTD-2623N2.11	rs10419418	chr19:9994286	rs889122	HP_AaM	HP	AaM
CTD-2623N2.11	rs2287838	chr19:9959014	rs4804117	HN_AaM	HN	AaM
CTD-2623N2.11	rs2287838	chr19:9959014	rs4804117	HN_AaM	HN	AaM
CTD-2623N2.11	rs2287838	chr19:9959014	rs10421649	ESC_sleep	ESC	sleep
CTD-2623N2.11	rs2287838	chr19:9959014	rs10421649	ESC_sleep	ESC	sleep
CTD-2623N2.11	rs2287838	chr19:9959014	rs10421649	HP_sleep	HP	sleep
CTD-2623N2.11	rs2287838	chr19:9959014	rs10421649	HP_sleep	HP	sleep
CTD-2623N2.11	rs2287838	chr19:9959014	rs10421649	HN_sleep	HN	sleep
CTD-2623N2.11	rs2287838	chr19:9959014	rs10421649	HN_sleep	HN	sleep
CTD-2632K10.1	rs4886920	chr15:78114052	rs6495252	ESC_BMI	ESC	BMI
CTD-2632K10.1	rs7182697	chr15:78118624	rs6495252	ESC_BMI	ESC	BMI
CTD-2632K10.1	rs4886920	chr15:78114052	rs6495252	HP_BMI	HP	BMI
CTD-3065J16.9	rs55930529	chr8:144905741	rs4875053	HN_AaM	HN	AaM
CTD-3065J16.9	rs55930529	chr8:144905741	rs4076358	HN_BMI	HN	BMI
CTD-3065J16.9	rs6985555	chr8:144905947	rs4076358	HN_BMI	HN	BMI
CTDSP2	rs4760335	chr12:58239548	rs10783856	HN_height	HN	height
CTNNA1	rs288003	chr5:138231955	rs160401	ESC_BMI	ESC	BMI
CTNNA1	rs288002	chr5:138232087	rs160401	ESC_BMI	ESC	BMI
CTNNA1	rs12719515	chr5:138241318	rs160401	ESC_BMI	ESC	BMI
CTNNA1	rs891996	chr5:138267816	rs160401	ESC_BMI	ESC	BMI
CTNNA1	rs891996	chr5:138267816	rs160401	ESC_BMI	ESC	BMI
CTNNA1	rs13182437	chr5:138387149	rs4643949	ESC_BMI	ESC	BMI
CTNNA1	rs55650316	chr5:138467292	rs4643949	ESC_BMI	ESC	BMI
CTNNA1	rs825669	chr5:138066947	rs4643949	HP_BMI	HP	BMI
CTNNA1	rs288003	chr5:138231955	rs160401	HP_BMI	HP	BMI
CTNNA1	rs288002	chr5:138232087	rs160401	HP_BMI	HP	BMI
CTNNA1	rs12719515	chr5:138241318	rs160401	HP_BMI	HP	BMI
CTNNA1	rs891996	chr5:138267816	rs160401	HP_BMI	HP	BMI
CTNNA1	rs891996	chr5:138267816	rs160401	HP_BMI	HP	BMI
CTNNA1	rs55650316	chr5:138467292	rs4643949	HP_BMI	HP	BMI
CTNNA1	rs288003	chr5:138231955	rs160401	HN_BMI	HN	BMI
CTNNA1	rs288002	chr5:138232087	rs160401	HN_BMI	HN	BMI
CTNNA1	rs891996	chr5:138267816	rs160401	HN_BMI	HN	BMI
CTNNA2	rs72915200	chr2:79505006	rs934515	ESC_BMI	ESC	BMI
CTNND1	rs11570181	chr11:57555770	rs1783980	HN_height	HN	height
CTTNBP2NL	rs2279499	chr1:113247563	rs12130243	ESC_height	ESC	height
CUL4A	rs9549689	chr13:113848387	rs9549699	HP_height	HP	height
CUL4A	rs9549689	chr13:113848387	rs9549699	HN_height	HN	height
CWC27	rs1035492	chr5:63962053	rs6888159	ESC_BMI	ESC	BMI
CWC27	rs1035491	chr5:63962177	rs6888159	ESC_BMI	ESC	BMI
CWC27	rs1035490	chr5:63962178	rs6888159	ESC_BMI	ESC	BMI
CWC27	rs1035492	chr5:63962053	rs6888159	HP_BMI	HP	BMI
CWC27	rs1035491	chr5:63962177	rs6888159	HP_BMI	HP	BMI
CWC27	rs1035490	chr5:63962178	rs6888159	HP_BMI	HP	BMI
CWC27	rs6886740	chr5:63928254	rs6888159	HN_BMI	HN	BMI
[truncated: 7,831 more rows]
