# Supplementary material for: Cis-regulatory architecture of human ESC-derived hypothalamic neuron differentiation aids in variant-to-gene mapping of relevant complex traits
Source: Nat Commun. 2021 Nov 19;12:6749. doi: 10.1038/s41467-021-27001-4 (PMC8604959; doi:10.1038/s41467-021-27001-4)
Supplement: Supplementary file 9 — Supplementary Data 6 [file 41467_2021_27001_MOESM9_ESM.csv]

Table 4: GO terms for genes identified by variant to gene mapping specifically in either hypothalamic progenitors (HP) or neurons (HN) for all traits
Pathway	genes	observed	expected	p.val	p.adjust	Score [-log2(FDR)]	Cell type
GO_ERK1_AND_ERK2_CASCADE	SPRY1:ADCYAP1:CRYBA1:CSK:NLRP6:NPTN:HTR2B:NTRK1:CFLAR	9	2	1.11E-05	0.027286821	1.564047054	HP
GO_INOSITOL_LIPID_MEDIATED_SIGNALING	PIK3IP1:CRYBA1:AKT1:HTR2B:NTRK1:PI4KB:BECN1	7	2	9.16E-06	0.027286821	1.564047054	HP
GO_PHOSPHATIDYLINOSITOL_3_KINASE_SIGNALING	PIK3IP1:CRYBA1:AKT1:HTR2B:NTRK1:BECN1	6	1	1.96E-05	0.036087216	1.442646619	HP
GO_CLATHRIN_DEPENDENT_ENDOCYTOSIS	AP2S1:DNM2:SYT11:ITGA4:PICALM:FCHSD2	6	1	1.46E-06	0.010760788	1.968155942	HN
GO_IRE1_MEDIATED_UNFOLDED_PROTEIN_RESPONSE	CTDSP2:FICD:SEC31A:HDGF:WIPI1:TMEM33	6	1	3.08E-05	0.025119727	1.599985084	HN
