# Supplementary material for: Cis-regulatory architecture of human ESC-derived hypothalamic neuron differentiation aids in variant-to-gene mapping of relevant complex traits
Source: Nat Commun. 2021 Nov 19;12:6749. doi: 10.1038/s41467-021-27001-4 (PMC8604959; doi:10.1038/s41467-021-27001-4)
Supplement: Supplementary file 10 — Supplementary Data 7 [file 41467_2021_27001_MOESM10_ESM.csv]

	AgeAtMenarche	Bipolar	BMI	height	MDD	SLEEP
MARCH5	0	0	0	0	0	1
MARCH	0	0	0	1	0	0
SEPT2	0	0	0	1	0	0
SEPT3	0	0	0	1	0	0
SEPT4	0	0	0	0	0	1
SEPT15	0	0	0	1	0	0
A3GALT2	0	0	1	1	0	0
AAAS	0	0	0	1	0	0
AAGAB	0	0	1	0	0	0
AAMDC	0	0	0	1	0	0
AARS	0	0	1	0	0	0
AASDH	0	0	0	1	0	0
AATF	0	0	1	0	0	0
AATK	1	0	1	0	0	0
ABCA3	0	0	0	1	0	0
ABCB6	0	0	1	0	0	0
ABCB9	0	0	0	1	0	0
ABCC8	0	0	1	0	0	0
ABCE1	0	0	0	1	0	0
ABCF3	1	0	0	0	0	0
ABHD12	0	0	1	0	0	0
ABHD15	0	0	1	1	0	0
ABHD16A	0	0	0	1	0	1
ABHD8	0	0	0	1	0	0
ABI1	0	0	1	0	0	0
ABL1	0	0	1	0	0	0
ABT1	0	0	0	1	0	1
AC002117.1	0	0	0	1	0	0
AC002454.1	0	0	0	1	0	0
AC003665.1	0	0	0	1	0	0
AC004549.6	0	0	0	1	0	0
AC005355.1	0	0	1	0	0	0
AC006126.4	0	0	0	0	0	1
AC006369.2	0	0	0	1	0	0
AC007375.1	0	0	1	0	0	0
AC008781.7	0	0	1	0	0	0
AC009133.14	0	0	1	0	0	0
AC009133.15	0	0	1	0	0	0
AC010127.5	0	0	0	0	0	1
AC012317.1	0	0	1	0	0	0
AC016700.2	0	0	0	1	0	0
AC017099.3	0	0	0	1	0	0
AC022182.1	0	0	0	1	0	0
AC025165.8	0	0	0	1	0	0
AC062029.1	0	0	0	1	0	1
AC079354.2	1	0	0	0	0	0
AC092159.2	0	0	0	1	0	0
AC093323.3	0	0	1	0	0	0
AC097381.1	0	0	0	1	0	0
AC097658.1	0	0	0	1	0	0
AC099850.1	0	0	0	0	0	1
AC104134.2	0	0	0	1	0	1
AC104135.2	0	0	0	0	0	1
AC105247.1	0	0	1	0	0	1
AC110781.3	0	0	0	0	0	1
AC116614.1	0	0	0	1	0	0
AC135048.1	0	0	1	0	0	0
AC135050.5	0	0	1	0	0	0
AC135178.1	0	0	0	0	0	1
ACAP1	0	0	0	1	0	0
ACBD4	0	0	0	1	0	0
ACBD5	0	0	1	0	0	0
ACHE	0	0	1	0	0	0
ACO2	0	0	0	1	0	0
ACP1	0	0	1	0	0	0
ACP2	0	0	1	1	0	1
ACSS2	0	0	1	0	0	0
ACTG1	1	0	1	0	0	0
ACTL10	0	0	0	1	0	0
ACTR1A	0	0	1	1	0	0
ACTR2	1	0	0	0	0	0
ADAM11	0	0	0	1	0	0
ADAM15	0	0	1	1	0	0
ADAMTS3	0	0	0	1	0	0
ADAMTSL1	0	0	0	1	0	0
ADAMTSL4	1	0	0	0	0	0
ADAR	0	0	0	1	0	0
ADC	0	0	1	0	0	0
ADCYAP1	0	0	1	0	0	0
ADK	0	0	1	0	0	0
AF129408.17	1	0	1	0	0	0
AFAP1	0	0	0	1	0	0
AFF3	0	0	1	0	0	0
AFTPH	1	0	0	0	0	0
AGBL2	0	0	1	0	0	0
AGFG1	0	0	0	1	0	0
AGMAT	0	0	1	0	0	1
AGPAT2	0	0	0	0	0	1
AGPAT5	0	0	0	1	0	0
AHCYL1	0	0	1	0	0	1
AHCYL2	0	0	0	1	0	0
AIG1	0	0	0	0	0	1
AK2	0	0	1	0	0	0
AKAP7	0	0	0	1	0	0
AKR1A1	0	0	1	1	0	0
AKT1	0	0	0	1	0	0
AL117190.2	0	0	1	0	0	0
AL121897.1	0	0	1	0	0	0
AL450226.2	1	0	1	0	0	0
ALAD	0	0	0	1	0	0
ALAS1	0	0	0	1	0	0
ALDH4A1	0	0	1	0	0	0
ALDOA	1	0	1	0	0	0
ALG3	1	0	0	0	0	0
ALG8	1	0	1	0	0	0
ALKBH3-AS1	0	0	0	0	0	1
ALOX12B	0	0	0	0	0	1
ALPK3	0	0	0	1	0	0
ALS2CL	0	0	1	0	0	0
AMBRA1	0	0	1	0	0	0
AMOTL2	0	0	0	1	0	0
AMPD2	0	0	1	0	0	1
AMT	1	0	0	0	0	0
AMZ1	0	0	0	1	0	0
ANAPC10	0	0	0	1	0	0
ANAPC13	0	0	0	1	0	0
ANAPC16	1	0	0	0	0	0
ANGPTL7	0	0	1	1	0	0
ANK1	0	0	0	0	0	1
ANKDD1A	1	0	1	0	0	0
ANKRD1	0	0	1	0	0	0
ANKRD13B	0	0	1	1	0	0
ANKRD26	0	0	1	0	0	0
ANKRD28	0	0	1	0	0	0
ANKRD44-IT1	0	0	1	0	0	0
ANKRD52	1	0	0	0	0	0
ANKRD63	1	0	0	0	0	0
ANKRD9	0	0	1	0	0	0
ANKS1A	0	0	1	0	0	0
ANKS1B	0	0	1	0	0	0
ANKZF1	0	0	1	0	0	0
ANP32E	0	0	0	1	0	1
ANTXR1	0	0	1	0	0	0
ANXA5	0	0	0	1	0	0
AP000640.10	0	0	0	1	0	0
AP000662.4	0	0	1	0	0	0
AP003774.4	0	0	1	0	0	0
AP006216.12	0	0	1	0	0	0
AP1G1	0	0	1	0	0	0
AP1S1	0	0	1	0	0	0
AP2M1	1	0	0	0	0	0
AP2S1	0	0	1	0	0	0
AP3M2	0	0	0	0	0	1
AP3S2	0	0	0	1	0	0
AP4M1	1	0	0	0	0	0
APC	0	0	0	1	0	0
APEH	1	0	0	0	0	1
APH1A	0	0	0	0	0	1
APLNR	0	0	1	1	0	0
APMAP	0	0	1	0	0	0
APOA1	0	0	1	0	0	0
APOBEC3B-AS1	0	0	0	1	0	0
APOC1	0	0	1	0	0	1
APOE	0	0	1	1	0	1
APOPT1	0	0	1	0	0	0
AQP11	0	0	0	1	0	0
AQP5	1	0	1	0	0	0
ARAP1	0	0	1	0	0	0
ARAP3	0	0	1	1	0	0
ARF3	0	0	0	1	0	0
ARFGAP2	0	0	1	1	0	1
ARFGEF2	0	0	1	0	0	0
ARHGAP17	0	0	1	0	0	0
ARHGAP19	0	0	1	0	0	0
ARHGAP28	0	0	1	0	0	0
ARHGAP32	0	0	0	1	0	0
ARHGAP9	0	0	0	0	0	1
ARHGEF11	0	0	0	1	0	0
ARHGEF15	0	0	0	0	0	1
ARHGEF2	0	0	1	0	0	0
ARID1A	1	0	0	1	0	0
ARID2	0	0	0	0	0	1
ARIH2	0	0	1	0	0	0
ARIH2OS	0	0	1	0	0	0
ARMC12	0	0	1	0	0	0
ARMC5	0	0	1	0	0	0
ARMCX3	0	0	0	0	0	1
ARMCX3-AS1	0	0	0	0	0	1
ARMCX6	0	0	0	0	0	1
ARNTL	0	0	1	0	0	0
ARPC5	0	0	0	1	0	0
ARRDC2	0	0	1	0	0	0
ARTN	1	0	0	0	0	0
ASB1	0	0	0	0	0	1
ASB8	0	0	0	1	0	0
ASCC1	1	0	0	0	0	0
ASPHD1	1	0	1	0	0	0
ASPRV1	0	0	0	1	0	0
ASTE1	0	0	1	0	0	0
ASXL1	0	0	1	0	0	0
ATF7IP	0	0	1	1	0	0
ATG13	0	0	1	0	0	0
ATG16L2	0	0	1	0	0	0
ATG9A	0	0	1	0	0	0
ATHL1	1	0	0	0	0	0
ATOH7	0	0	0	0	0	1
ATP13A2	0	0	1	0	0	0
ATP1A3	0	0	1	1	0	1
ATP1B3	0	0	1	0	0	0
ATP2A1	0	0	1	0	0	0
ATP5G1	0	0	0	1	0	0
ATP5SL	0	0	0	1	0	0
ATP6V0D1	0	0	1	0	0	0
ATP6V1E2	0	0	0	0	0	1
ATP6V1G2	0	0	0	1	0	1
ATXN1L	0	0	1	0	0	0
ATXN2L	0	0	1	0	0	0
ATXN7L2	0	0	1	0	0	0
AUH	0	0	1	0	0	0
AURKB	0	0	0	0	0	1
AZI1	1	0	1	0	0	0
B3GALT2	0	0	0	0	0	1
B3GALT5	1	0	1	0	0	0
B3GNT1	0	0	1	0	0	0
B3GNT7	0	0	0	1	0	0
B3GNT8	0	0	0	1	0	0
B3GNT9	0	0	1	0	0	0
B4GALNT3	0	0	0	1	0	0
B4GALNT4	1	0	0	0	0	0
B4GALT2	1	0	0	0	0	0
BAD	0	0	1	0	0	0
BAG5	0	0	1	0	0	0
BAG6	0	0	0	0	0	1
BAIAP2L2	0	0	0	1	0	0
BANF1	0	0	1	0	0	0
BAP1	1	0	1	1	0	0
BBC3	1	0	1	0	0	0
BBIP1	1	0	0	0	0	0
BBS10	1	0	0	0	0	0
BCAM	0	0	1	0	0	1
BCDIN3D	1	0	1	0	0	0
BCDIN3D-AS1	1	0	1	0	0	0
BCL7B	0	0	1	1	0	0
BCL9	0	0	0	1	0	0
BCS1L	0	0	1	0	0	0
BDNF	1	0	1	0	0	1
BDNF-AS	0	0	1	0	0	0
BECN1	0	0	0	1	0	0
BEGAIN	0	0	1	0	0	0
BEND7	1	0	0	0	0	0
BEST1	0	0	0	0	0	1
BET1L	1	0	0	0	0	0
BFSP1	0	0	0	1	0	0
BLCAP	0	0	0	1	0	0
BLMH	0	0	1	0	0	0
BLOC1S2	0	0	0	1	0	0
BMP4	0	0	0	1	0	0
BMPER	0	0	0	1	0	0
BOC	0	0	0	1	0	0
BOLA1	0	1	0	1	0	0
BRD8	1	0	1	0	0	0
BRE	0	0	0	1	0	0
BRMS1	0	0	1	0	0	0
BRWD1	1	0	0	0	0	0
BRWD1-IT2	1	0	0	0	0	0
BSN	1	0	1	1	0	1
BST2	0	0	0	1	0	0
BSX	1	0	1	1	0	0
BTAF1	0	0	0	0	0	1
BTBD1	0	0	1	0	0	0
BTD	0	0	1	0	0	0
BTN2A3P	0	0	0	1	0	0
BUB1B	1	0	0	0	0	0
BUD13	0	0	1	0	0	0
BUD31	0	0	1	0	0	0
BVES	1	0	0	0	0	0
BZRAP1	0	0	0	0	0	1
BZRAP1-AS1	0	0	0	0	0	1
C10orf76	0	0	0	1	0	0
C11orf49	0	0	0	0	0	1
C11orf63	0	0	1	1	0	0
C12orf61	0	0	0	1	0	0
C12orf73	0	0	0	1	0	0
C14orf39	1	0	0	1	0	1
C15orf27	0	0	1	0	0	0
C15orf61	0	0	1	1	0	0
C16orf59	0	0	0	1	0	0
C16orf70	0	0	1	0	0	0
C16orf92	1	0	1	1	0	0
C17orf59	0	0	0	1	0	1
C17orf70	1	0	1	0	0	0
C17orf75	0	0	0	0	0	1
C17orf89	1	0	0	0	0	0
C1orf109	0	0	1	0	0	0
C1orf112	0	0	0	1	0	0
C1orf54	0	0	0	0	0	1
C1orf56	0	0	1	0	0	0
C1orf94	0	0	0	0	0	1
C1QTNF4	0	0	1	0	0	0
C2	0	0	0	0	0	1
C20orf112	0	0	1	1	0	0
C20orf203	0	0	1	0	0	0
C20orf26	1	0	0	0	0	0
C21orf67	0	0	1	0	0	0
C2CD2L	1	0	1	0	0	0
C2CD4D	0	0	0	1	0	0
C3orf17	0	0	0	1	0	0
C3orf18	0	0	1	1	0	0
C3orf35	0	0	1	0	0	0
C5orf28	0	0	1	0	0	0
C5orf34	1	0	1	0	0	0
C5orf51	1	0	0	0	0	0
C6orf106	0	0	1	0	0	0
C6orf47	0	0	0	0	0	1
C7orf43	1	0	0	0	0	0
C9orf3	0	0	0	1	0	0
CA11	1	0	0	0	0	0
CA14	1	0	0	0	0	1
CABLES1	0	0	1	0	0	1
CABP1	0	0	0	0	0	1
CACNA2D2	0	0	1	1	0	0
CACNB1	0	0	0	1	0	0
CACUL1	1	0	0	0	0	0
CACYBP	0	0	1	1	0	0
CALHM2	0	0	1	0	0	0
CAMK2N2	1	0	0	0	0	0
CANX	1	0	0	0	0	0
CARD9	0	0	0	0	0	1
CARHSP1	0	0	0	1	0	0
CARNS1	0	0	0	1	0	0
CASC10	0	0	1	0	0	0
CASC3	0	0	1	1	0	0
CASP9	0	0	1	0	0	1
CAST	1	0	1	1	0	0
CAV2	0	0	0	1	0	0
CBFB	0	0	1	0	0	0
CBX1	1	0	1	1	0	0
CBX3	0	0	1	1	0	0
CBX5	0	0	1	0	0	1
CCDC108	0	0	0	1	0	0
CCDC112	0	0	0	1	0	0
CCDC12	0	0	0	1	0	0
CCDC132	1	0	1	0	0	0
CCDC149	0	0	1	0	0	0
CCDC152	1	0	0	0	0	0
CCDC153	0	0	1	1	0	0
CCDC163P	0	0	1	1	0	0
CCDC170	1	0	0	0	0	0
CCDC53	0	0	0	1	0	0
CCDC71	1	0	1	0	0	0
CCDC84	0	0	1	0	0	0
CCDC92	0	0	1	0	0	0
CCHCR1	0	0	1	1	0	0
CCM2L	0	0	1	1	0	0
CCNC	1	0	0	1	0	0
CCND1	0	0	0	1	0	0
CCND3	1	0	0	1	0	0
CCNH	0	0	1	0	0	0
CCNL1	0	0	1	1	0	0
CCT3	0	0	1	0	0	0
CD63	1	0	0	0	0	0
CDC23	1	0	1	1	0	0
CDC25C	1	0	1	0	0	0
CDC37	0	0	0	1	0	0
CDC42SE1	0	0	1	1	0	0
CDC6	0	0	1	0	0	0
CDC73	0	0	0	0	0	1
CDCA8	0	0	1	0	0	0
CDIPT	1	0	1	0	0	0
CDK2	1	0	0	0	0	0
CDK4	0	0	0	1	0	0
CDK5RAP3	1	0	1	1	0	0
CDK6	0	0	0	1	0	0
CDKL3	0	0	1	0	0	0
CDKN2AIPNL	0	0	1	0	0	0
CDKN2C	0	0	1	0	0	0
CDKN2D	0	0	0	0	0	1
CDON	0	0	0	1	0	0
CEBPD	0	0	0	1	0	0
CELF1	0	0	1	1	0	0
CELSR3	0	0	1	0	0	0
CENPE	1	0	0	0	0	0
CENPL	0	0	1	0	0	0
CENPP	0	0	0	1	0	0
CENPT	0	0	0	1	0	0
CENPV	0	0	1	0	0	0
CEP104	0	0	0	1	0	0
CEP250	0	0	1	0	0	0
CEP41	1	0	1	1	0	0
CEP63	0	0	0	1	0	0
CEP76	0	0	0	1	0	0
CERS2	0	0	1	0	0	0
CES3	0	0	1	0	0	0
CFL1	0	0	1	0	0	0
CFL2	0	0	1	0	0	0
CFLAR	0	0	0	1	0	0
CGGBP1	1	0	0	0	0	0
CGRRF1	0	0	0	1	0	0
CHAC1	1	0	1	0	0	0
CHADL	0	0	0	0	1	0
CHAF1B	1	0	0	0	0	0
CHD3	1	0	0	1	0	1
CHD7	0	0	0	1	0	0
CHD9	0	0	0	1	0	0
CHFR	0	0	1	0	0	0
CHMP6	0	0	1	0	0	0
CHP1	0	0	1	0	0	0
CHRNB2	0	0	0	1	0	0
CHST1	1	0	1	0	0	0
CHST14	1	0	0	0	0	0
CHTF8	0	0	1	0	0	0
CIAO1	0	0	0	1	0	0
CIC	0	0	1	1	0	1
CINP	0	0	1	0	0	0
CIRH1A	0	0	1	0	0	0
CISD3	0	0	0	1	0	0
CKAP4	0	0	0	1	0	0
CKAP5	0	0	1	0	0	1
CKB	0	0	1	0	0	0
CLCN2	1	0	0	0	0	0
CLDN11	0	0	1	0	0	0
CLDN4	0	0	0	1	0	0
CLHC1	0	0	1	0	0	0
CLIC1	0	0	0	0	0	1
CLINT1	0	0	1	0	0	0
CLN5	0	0	0	0	0	1
CLNS1A	1	0	0	0	0	0
CLP1	0	0	1	1	0	0
CLPTM1	0	0	1	0	0	1
CLPTM1L	0	0	0	1	0	0
CLTC	0	0	0	0	0	1
CLU	0	0	1	0	0	1
CMIP	0	0	0	1	0	0
CMTR2	0	0	0	1	0	0
CNIH3	0	0	0	1	0	0
CNIH4	0	0	0	1	0	0
CNKSR1	0	0	0	1	0	0
CNNM2	1	0	1	0	0	0
CNPPD1	0	0	1	1	0	0
CNPY4	1	0	0	0	0	0
CNTF	0	0	0	1	0	1
CNTN5	0	0	0	1	0	0
CNTROB	1	0	0	0	0	0
COG8	0	0	1	0	0	0
COMMD7	0	0	1	0	0	0
COPA	0	0	0	1	0	0
COPG2	1	0	0	0	0	0
COPS6	1	0	0	0	0	0
COPZ1	0	0	1	0	0	1
COQ10B	0	0	1	0	0	1
COQ5	0	0	0	0	0	1
CORO1A	1	0	0	0	0	0
CORO6	0	0	1	0	0	0
CORO7	0	0	0	1	0	0
COTL1	0	0	0	1	0	0
COX6A1	0	0	0	0	0	1
COX7A2	1	0	0	0	0	0
COX7A2L	0	0	0	1	0	0
COX8A	0	0	1	0	0	0
CPA4	1	0	1	0	0	0
CPD	0	0	1	1	0	0
CPEB1	1	0	0	0	0	0
CPEB3	0	0	0	0	0	1
CPEB4	0	0	0	1	0	0
CPNE1	0	0	0	1	0	0
CPNE4	0	0	1	0	0	0
CPS1	0	0	1	0	0	0
CPXM2	0	0	0	0	0	1
CRADD	0	0	0	1	0	0
CREB3	0	0	0	1	0	0
CREB3L1	0	0	1	0	0	0
CREG1	0	0	1	1	0	0
CRLF1	0	0	0	1	0	0
CRNKL1	1	0	0	0	0	0
CROT	0	0	0	1	0	0
CRYBA1	0	0	0	1	0	0
CSGALNACT2	0	0	0	1	0	0
CSK	0	0	0	1	0	0
CSMD2	0	0	0	0	0	1
CSNK1A1	0	0	0	1	0	0
CSNK1G1	1	0	0	0	0	0
CSNK2B	0	0	0	0	0	1
CTC-236F12.4	0	0	0	1	0	0
CTC-248O19.1	1	0	0	0	0	0
CTC-338M12.4	1	0	0	0	0	0
CTC-349C3.1	0	0	0	1	0	0
CTC-378H22.2	0	0	1	1	0	1
CTC-467M3.1	0	0	0	0	0	1
CTC-756D1.2	0	0	1	0	0	0
CTC1	0	0	0	1	0	1
CTD-2050B12.2	0	0	0	0	0	1
CTD-2089N3.1	0	0	1	0	0	0
CTD-2089N3.2	0	0	1	0	0	0
CTD-2089N3.3	0	0	1	0	0	0
CTD-2308G16.1	0	0	1	0	0	0
CTD-2320G14.2	0	0	1	0	0	0
CTD-2350C19.2	0	0	0	1	0	0
CTD-2521M24.9	0	0	0	1	0	0
CTD-2541M15.1	0	0	0	1	0	0
CTD-2632K10.1	0	0	1	0	0	0
CTD-3065J16.9	0	0	1	0	0	0
CTDSP1	0	0	1	0	0	0
CTDSP2	0	0	0	1	0	0
CTNNA1	0	0	1	0	0	0
CTNNAL1	1	0	0	0	0	0
CTNND1	0	0	0	1	0	0
CTTNBP2NL	0	0	0	1	0	0
CUEDC2	0	0	1	0	0	0
CUL4A	0	0	0	1	0	0
CUTA	0	0	0	0	0	1
CWC27	0	0	1	1	0	1
CXCR4	0	0	0	0	0	1
CXCR5	0	0	1	0	0	0
CYB561	0	0	1	0	0	0
CYB561D1	0	0	1	0	0	0
CYB561D2	0	0	1	1	0	0
CYB5B	0	0	1	0	0	0
CYB5D1	1	0	0	0	0	0
CYB5D2	0	0	0	1	0	0
CYB5RL	0	0	0	1	0	0
CYFIP2	1	0	0	0	0	0
CYP27A1	0	0	1	0	0	0
CYR61	0	0	0	1	0	0
CYTH1	0	0	0	1	0	0
DACT1	0	0	0	1	0	0
DAG1	1	0	0	0	0	0
DAGLA	0	0	0	0	0	1
DAGLB	0	0	1	0	0	0
DALRD3	0	0	1	0	0	0
DANCR	0	0	1	0	0	0
DARS2	0	0	1	0	0	0
DAXX	0	0	0	0	0	1
DBN1	0	0	0	0	0	1
DBP	1	0	0	0	0	0
DCAF17	0	0	1	1	0	0
DCAF6	0	0	0	1	0	0
DCAKD	0	0	0	1	0	0
DCBLD1	0	0	0	1	0	0
DCLK1	0	0	0	1	0	0
DCST2	0	0	1	1	0	0
DCUN1D4	0	0	1	1	0	0
DDA1	0	0	0	1	0	0
DDAH1	0	0	0	1	0	0
DDB2	0	0	1	0	0	1
DDI2	0	0	1	0	0	1
DDIT4	1	0	0	0	0	0
DDX19A	0	0	1	0	0	0
DDX19B	0	0	1	0	0	0
DDX23	0	0	0	1	0	0
DDX27	0	0	0	1	0	0
DDX28	0	0	0	1	0	0
DDX41	0	0	0	0	0	1
DDX6	0	0	1	0	0	0
DECR1	0	0	0	0	0	1
DEDD2	0	0	1	0	0	1
DEF6	0	0	1	0	0	0
DENND1A	0	0	0	0	0	1
DENND1B	0	0	0	0	1	0
DFFB	0	0	0	1	0	0
DGCR8	0	0	0	1	0	0
DGKA	1	0	0	0	0	0
DGKZ	0	0	1	0	0	0
DGUOK	0	0	0	1	0	0
DHRS11	0	0	1	0	0	0
DHX38	0	0	1	0	0	0
DIAPH1	0	0	1	0	0	0
DIDO1	0	0	1	0	0	0
DKK4	0	0	0	0	0	1
DLEU1	0	0	0	1	0	0
DLK1	0	0	1	0	0	0
DLL4	0	0	1	0	0	0
DLX1	1	0	0	0	0	0
DLX2	1	0	1	0	0	0
DLX6	0	0	0	1	0	0
DLX6-AS1	0	0	0	1	0	0
DLX6-AS2	0	0	0	1	0	0
DMC1	0	0	0	0	0	1
DMPK	0	0	0	1	0	0
DMXL2	0	0	1	0	0	0
DNAJB11	0	0	1	0	0	0
DNAJB2	0	0	1	0	0	0
DNAJC1	0	0	1	0	0	0
DNAJC12	0	0	0	0	0	1
DNAJC14	1	0	0	0	0	0
DNAJC16	0	0	1	0	0	1
DNAJC4	0	0	1	0	0	0
DNAJC5	0	0	1	0	0	0
DNAL4	1	0	0	0	0	0
DNALI1	0	0	1	0	0	0
DNASE1L2	0	0	0	1	0	0
DNLZ	0	0	0	0	0	1
DNM2	0	0	0	0	0	1
DNMT3B	0	0	0	1	0	0
DNPEP	0	0	1	1	0	0
DNPH1	0	0	0	0	0	1
DOC2A	1	0	1	1	0	0
DOC2GP	0	0	0	1	0	0
DOCK9	0	0	0	1	0	0
DOK3	0	0	0	0	0	1
DPAGT1	0	0	1	0	0	0
DPCD	0	0	0	1	0	0
DPH7	0	0	0	0	0	1
DPYD-AS1	0	0	0	0	0	1
DPYD-AS2	0	0	0	0	0	1
DST	1	0	1	0	0	0
DUS1L	0	0	1	1	0	0
DUS2	0	0	0	1	0	0
DUSP16	0	0	0	1	0	0
DUSP3	0	0	0	1	0	0
DVL3	1	0	0	0	0	0
DYNC1H1	0	0	1	0	0	0
DYNC1LI2	0	0	0	1	0	0
DYNLL1	0	0	0	0	0	1
DYNLL1-AS1	0	0	0	0	0	1
E2F4	0	0	1	0	0	0
ECE1	0	0	0	1	0	0
ECE2	1	0	0	0	0	0
ECHDC1	0	0	0	1	0	0
ECM1	1	0	0	1	0	1
EDC3	0	0	0	1	0	0
EDEM2	0	0	1	0	0	0
EDN1	0	0	1	0	0	0
EDNRB	0	0	1	0	0	0
EFNB1	1	0	0	0	0	0
EFTUD2	0	0	0	1	0	0
EGFL7	0	0	0	0	0	1
EHMT2	0	0	0	0	0	1
EIF1AD	0	0	1	0	0	0
EIF2AK3	0	0	0	1	0	1
EIF2B5	1	0	0	0	0	0
EIF3A	1	0	0	0	0	0
EIF3G	0	0	0	1	0	0
EIF4G1	1	0	0	0	0	0
EIF4G3	0	0	0	0	0	1
EIF5	0	0	1	0	0	0
EIF5B	0	0	1	0	0	0
EIF6	0	0	1	0	0	0
ELK4	1	0	1	0	0	0
ELMO3	0	0	1	0	0	0
ELOVL4	0	0	0	1	0	0
EMC1	0	0	1	0	0	1
EMC2	0	0	0	1	0	0
EML4	0	0	0	1	0	0
EML6	0	0	1	0	0	0
ENO1	0	0	1	0	1	0
ENPP2	0	0	0	1	0	0
ENSA	1	0	0	1	0	0
ENTHD2	1	0	0	0	0	0
ENTPD4	0	0	1	1	0	0
ENTPD6	0	0	1	0	0	0
EPB41L1	0	0	0	1	0	0
EPB41L4A-AS1	0	0	0	1	0	0
EPB41L4B	1	0	0	0	0	0
EPDR1	0	0	0	1	0	0
EPHA3	1	0	0	0	0	0
EPHA5	0	0	0	0	0	1
EPHB2	0	0	1	0	0	0
EPHB3	0	0	0	1	0	0
EPHX2	0	0	0	0	0	1
ERBB3	1	0	1	0	0	0
ERCC4	1	0	0	0	0	0
ERCC6L	1	0	0	0	0	0
ERCC6L2	0	0	0	1	0	0
ERF	0	0	1	0	0	1
ERP29	0	0	1	0	0	0
ERRFI1	1	0	1	0	1	0
ESRP2	0	0	1	0	0	0
ESYT1	1	0	1	0	0	0
ETF1	1	0	1	0	0	0
ETFA	0	0	1	0	0	0
ETS1	0	0	0	1	0	0
EVA1A	0	0	0	0	0	1
EVI5	0	0	1	0	0	0
EXD3	0	0	0	0	0	1
EXOC3L1	0	0	1	0	0	0
EXOSC1	0	0	1	0	0	0
EXOSC10	0	0	1	1	0	0
EXOSC4	0	0	1	0	0	0
EXOSC9	0	0	0	1	0	0
FADD	0	0	1	0	0	0
FADS1	0	0	0	0	0	1
FADS2	0	0	0	0	0	1
FADS3	0	0	0	0	0	1
FAIM2	0	0	1	0	0	0
FAM101A	0	0	1	0	0	0
FAM103A1	1	0	0	1	0	0
FAM111A	0	0	0	1	0	1
FAM120A	1	0	0	0	0	0
FAM120AOS	1	0	0	1	0	0
FAM120B	0	0	0	1	0	0
FAM126B	0	0	0	1	0	0
FAM133B	0	0	0	1	0	0
FAM134A	0	0	1	1	0	0
FAM13B	0	0	1	0	0	0
FAM159B	0	0	1	0	0	1
FAM177A1	0	0	1	0	0	0
FAM178A	0	0	0	1	0	0
FAM200A	0	0	1	0	0	0
FAM207A	0	0	1	0	0	0
FAM212A	1	0	1	1	0	1
FAM228B	0	0	0	0	0	1
FAM45A	1	0	0	0	0	0
FAM46C	0	0	0	1	0	0
FAM53B	0	0	0	1	0	0
FAM53C	1	0	1	0	0	0
FAM57B	1	0	1	0	0	0
FAM63A	1	0	1	1	0	0
FAM63B	0	0	0	0	0	1
FAM83C-AS1	0	0	1	0	0	0
FAM96A	1	0	0	0	0	0
FANCC	0	0	0	1	0	0
FARSA	0	0	1	0	0	0
FBLIM1	0	0	1	0	0	1
FBXL15	0	0	1	0	0	0
FBXL19	0	0	1	0	0	0
FBXL19-AS1	0	0	1	0	0	0
FBXL3	0	0	0	0	0	1
FBXO2	0	0	1	0	0	0
FBXO36	0	0	1	0	0	0
FBXO44	0	0	1	0	0	0
FBXW4	0	0	0	1	0	1
FBXW9	0	0	1	0	0	0
FCGRT	0	0	0	1	0	0
FCHSD2	0	0	1	0	0	0
FDFT1	0	0	1	0	0	0
FDX1L	0	0	0	1	0	0
FEN1	0	0	0	0	0	1
FERMT3	0	0	1	0	0	0
FEZF1	1	0	1	1	0	1
FEZF1-AS1	1	0	1	1	0	1
FGF8	0	0	0	0	0	1
FGFR1	0	0	1	1	0	0
FGFRL1	0	0	0	1	0	0
FGGY	0	0	0	1	0	0
FHOD1	0	0	1	0	0	0
FICD	0	0	1	0	0	0
FIS1	0	0	1	0	0	0
FKBP2	0	0	1	0	0	0
FKBP5	0	0	1	0	0	0
FLAD1	0	0	1	1	0	0
FLRT1	0	0	1	0	0	0
FNBP4	0	0	1	0	0	0
FNDC5	0	0	1	0	0	0
FNTB	0	0	0	0	0	1
FOXN3	0	0	0	1	0	0
FOXN3-AS1	0	0	0	1	0	0
FOXP2	0	0	1	0	0	0
FOXP4	0	0	0	0	0	1
FOXS1	0	0	1	0	0	0
FRAT1	0	0	1	0	0	0
FRAT2	0	0	1	0	0	0
FRS3	1	0	0	1	0	0
FRYL	0	0	0	1	0	0
FTL	1	0	0	0	0	0
FTSJ3	0	0	1	1	0	0
FUS	0	0	1	0	0	0
FUT8	0	0	0	0	0	1
FZD1	0	0	0	1	0	0
GAB1	0	0	0	1	0	0
GABBR1	1	0	0	0	0	0
GABPB2	0	0	1	1	0	0
GABRB3	0	0	1	0	0	0
GADD45G	0	0	1	0	0	1
GAL3ST4	1	0	0	0	0	0
GALNT12	0	0	1	0	0	0
GALNT16	0	0	1	0	0	0
GAP43	0	0	1	0	0	0
GARNL3	0	0	1	1	0	0
GAS1	0	0	0	1	0	0
GAS5	0	0	1	1	0	1
GATA2	0	0	0	1	0	0
GATAD2A	0	0	1	1	0	0
GBF1	0	0	1	0	0	0
GCC2	0	0	0	1	0	0
GCK	0	0	1	1	0	0
GDAP1	0	0	1	0	0	0
GDF11	1	0	1	0	0	0
GDF15	0	0	1	0	0	1
GDPD3	1	0	0	0	0	0
GEMIN7	0	0	1	0	0	1
GFM1	0	0	0	0	0	1
GFOD2	0	0	0	1	0	0
GFPT1	0	0	1	0	0	0
GFRA3	0	0	1	0	0	0
GGA3	0	0	0	1	0	0
GGT7	0	0	1	0	0	0
GHR	0	0	0	1	0	0
GID8	0	0	1	0	0	0
GIN1	0	0	0	1	0	0
GIT1	0	0	1	1	0	0
GJC1	0	0	0	1	0	0
GLB1L	0	0	1	0	0	0
GLI1	0	0	0	0	0	1
GLMN	0	0	1	0	0	0
GLT8D1	1	0	1	0	0	0
GMDS	0	0	0	1	0	0
GMPPA	0	0	1	0	0	0
GNA12	0	0	0	1	0	0
GNAO1	0	0	0	0	0	1
GNB2L1	1	0	0	0	0	0
GNG7	0	0	0	0	0	1
GNL3	0	0	1	0	0	0
GOLGA4	0	0	1	0	0	0
GOLM1	0	0	1	0	0	0
GON4L	0	0	1	0	0	0
GORAB	0	0	0	1	0	0
GPANK1	0	0	0	0	0	1
GPATCH4	0	0	0	1	0	0
GPBAR1	0	0	1	0	0	0
GPBP1	0	0	0	1	0	0
GPBP1L1	0	0	1	1	0	0
GPC2	1	0	0	0	0	0
GPN2	1	0	0	0	0	0
GPR137	0	0	1	0	0	0
GPR153	0	0	1	0	0	0
GPR19	0	0	0	1	0	0
GPR26	0	0	0	0	0	1
GPR75	0	0	0	0	0	1
GPR75-ASB3	0	0	0	0	0	1
GPRC5B	1	0	1	1	0	0
GPX1	1	0	0	0	0	0
GRB2	0	0	0	1	0	0
GRIA1	0	0	1	0	0	0
GRIK5	0	0	1	0	0	1
GRK6	0	0	0	0	0	1
GRM1	0	0	0	1	0	0
GRM4	0	0	0	1	0	0
GRP	0	0	0	0	0	1
GS1-24F4.2	0	0	0	1	0	0
GSAP	0	0	1	0	0	0
GSK3A	0	0	1	0	0	1
GSK3B	0	0	1	0	0	0
GSS	1	0	1	0	0	0
GSTA4	1	0	0	0	0	0
GSTCD	0	0	0	1	0	0
GSTM3	0	0	1	0	0	1
GSTO1	0	0	1	0	0	0
GSTO2	0	0	1	0	0	0
H1F0	0	0	0	1	0	0
H1FX	0	0	0	1	0	0
H1FX-AS1	0	0	0	1	0	0
H2AFV	0	0	1	0	0	0
H2AFX	1	0	0	0	0	0
H2AFY	0	0	0	1	0	0
H3F3B	0	0	0	1	0	0
HACL1	0	0	1	0	0	0
HARBI1	0	0	1	0	0	0
HAS3	0	0	1	0	0	0
HAT1	0	0	1	0	0	0
HCG11	0	0	0	0	0	1
HCG4P11	0	0	1	1	0	0
HCRTR1	0	0	0	1	0	0
HCRTR2	1	0	0	0	0	0
HDDC2	0	0	1	1	0	0
HDGF	0	0	0	1	0	0
HDGFRP3	0	0	1	0	0	0
HDLBP	0	0	0	1	0	0
HECTD3	0	0	1	1	0	0
HEMK1	0	0	1	0	0	0
HEPACAM2	1	0	1	0	0	0
HES7	0	0	0	0	0	1
HEXIM1	0	0	0	1	0	0
HEXIM2	0	0	0	1	0	0
HIBADH	0	0	0	1	0	0
HIC1	1	0	0	0	0	0
HIF1AN	0	0	0	1	0	0
HIGD1B	0	0	0	1	0	0
HINT1	0	0	0	1	0	0
HINT2	0	0	0	1	0	0
HINT3	0	0	1	1	0	0
HIRIP3	1	0	1	1	0	0
HIST1H1A	0	0	0	0	0	1
HIST1H1B	0	0	1	0	0	0
HIST1H1C	0	0	0	0	0	1
HIST1H1D	0	0	0	1	0	1
HIST1H1E	0	0	1	1	0	1
HIST1H2AB	0	0	0	0	0	1
HIST1H2AC	0	0	0	0	0	1
HIST1H2AD	0	0	0	0	0	1
HIST1H2AE	0	0	1	0	0	1
HIST1H2AG	0	0	1	1	0	1
HIST1H2AH	0	0	1	1	0	1
HIST1H2AI	0	0	1	1	0	1
HIST1H2AK	0	0	1	0	0	0
HIST1H2AL	0	0	1	0	0	0
HIST1H2APS4	0	0	0	1	0	1
HIST1H2BB	0	0	0	0	0	1
HIST1H2BC	0	0	0	0	0	1
HIST1H2BD	0	0	1	1	0	1
HIST1H2BE	0	0	0	0	0	1
HIST1H2BF	0	0	0	0	0	1
HIST1H2BG	0	0	1	0	0	1
HIST1H2BH	0	0	0	1	0	1
HIST1H2BI	0	0	0	1	0	1
HIST1H2BJ	0	0	1	1	0	1
HIST1H2BK	0	0	1	1	0	1
HIST1H2BL	0	0	1	1	0	1
HIST1H2BN	0	0	1	0	0	0
HIST1H2BPS2	0	0	1	0	0	0
HIST1H3A	0	0	0	0	0	1
HIST1H3B	0	0	0	0	0	1
HIST1H3C	0	0	0	0	0	1
HIST1H3D	0	0	0	0	0	1
HIST1H3E	0	0	0	0	0	1
HIST1H3F	0	0	0	1	0	1
HIST1H3G	0	0	0	1	0	1
HIST1H3H	0	0	1	1	0	1
HIST1H3I	0	0	1	1	0	1
HIST1H4A	0	0	0	0	0	1
HIST1H4B	0	0	0	1	0	1
HIST1H4D	0	0	0	0	0	1
HIST1H4E	0	0	1	1	0	1
HIST1H4H	0	0	0	1	0	1
HIST1H4I	0	0	1	1	0	1
HIST1H4K	0	0	1	0	0	0
HIST1H4L	0	0	1	1	0	1
HIST2H2AA3	0	1	0	0	0	0
HIST2H2AA4	0	1	0	0	0	0
HIST2H2AB	0	1	0	1	0	0
HIST2H2AC	0	1	0	1	0	0
HIST2H2BC	0	1	0	1	0	0
HIST2H2BD	0	1	0	1	0	0
HIST2H2BE	0	1	0	1	0	0
HIVEP1	0	0	0	1	0	0
HIVEP2	0	0	0	0	0	1
HIVEP3	0	0	0	1	0	0
HLA-AS1	0	0	0	1	0	0
HLA-DRA	0	0	0	1	0	0
HLA-F	1	0	1	0	0	0
HLX	0	0	0	1	0	0
HMBS	1	0	0	0	0	0
HMG20A	0	0	1	1	0	0
HMGA1	0	0	1	0	0	0
HMGB1	0	0	1	0	0	0
HMGCS1	1	0	1	0	0	0
HMGN1	1	0	1	0	0	0
HMGN2	1	0	0	0	0	0
HMGN4	0	0	0	0	0	1
HNMT	0	0	0	0	0	1
HNRNPA1	0	0	1	0	0	1
HNRNPA2B1	0	0	1	1	0	0
HNRNPD	0	0	0	0	0	1
HNRNPH3	0	0	0	0	0	1
HOMER2	1	0	0	1	0	0
HP1BP3	0	0	0	0	0	1
HPCA	0	0	1	0	0	0
HPS6	0	0	1	1	0	0
HRAS	1	0	0	0	0	0
HS2ST1	0	0	0	1	0	0
HSD17B12	0	0	0	0	0	1
HSD3B7	0	0	1	0	0	0
HSPD1	0	0	1	0	0	1
HSPE1	0	0	1	0	0	1
HSPG2	0	0	0	1	0	0
HTR2B	0	0	0	1	0	0
HYAL1	0	0	1	0	0	0
HYAL2	0	0	1	0	0	0
HYAL3	0	0	1	0	0	0
HYDIN	0	0	0	1	0	0
IARS	0	0	0	1	0	0
IBTK	0	0	1	0	0	0
ID1	0	0	0	1	0	0
IDH3B	0	0	1	0	0	0
IFITM1	1	0	0	0	0	0
IFITM5	1	0	0	0	0	0
IFT43	0	0	0	1	0	0
IGF1R	0	0	0	1	0	0
IGF2	0	0	0	1	0	0
IGF2BP1	0	0	0	1	0	0
IGF2BP2	0	0	0	1	0	0
IGFBP3	0	0	0	1	0	0
IGFBP5	0	0	0	1	0	0
IGFBP6	0	0	0	1	0	0
IGSF1	1	0	0	0	0	0
IHH	0	0	1	0	0	0
IKBKB	0	0	0	0	0	1
IKZF4	1	0	0	0	0	0
IL20RB	0	0	1	0	0	0
IMPDH2	1	0	1	0	0	0
INCENP	0	0	0	0	0	1
INHBE	0	0	0	0	0	1
INO80	0	0	1	0	0	0
INO80E	1	0	1	1	0	0
INPP4A	0	0	0	1	0	0
INPP5A	1	0	0	0	0	0
INTS4	0	0	0	1	0	0
IP6K1	1	0	1	0	0	1
IP6K2	0	0	1	0	0	0
IPO13	1	0	0	0	0	0
IQCH	0	0	1	0	0	0
IQCH-AS1	0	0	1	1	0	0
IQCK	1	0	1	1	0	0
IQGAP3	0	0	0	1	0	0
IRF2BPL	0	0	1	0	0	0
ISCA1	0	0	1	0	0	0
IST1	0	0	1	0	0	0
ISY1	0	0	0	1	0	0
ISYNA1	0	0	0	1	0	0
ITGA4	0	0	0	1	0	0
ITGB4	0	0	0	1	0	0
ITPA	0	0	1	0	0	0
ITPRIPL1	0	0	0	1	0	0
ITSN2	0	0	0	0	0	1
IVD	1	0	0	0	0	0
JMJD1C	0	0	1	1	0	0
JOSD1	1	0	0	0	0	0
JPH1	0	0	1	0	0	0
JUND	0	0	1	1	0	1
KANSL1	0	0	0	1	0	1
KANSL1-AS1	0	0	0	1	0	1
KATNAL1	0	0	1	0	0	0
KBTBD4	0	0	1	0	0	1
KCNH6	0	0	1	0	0	0
KCNIP2	1	0	1	0	0	0
KCNIP2-AS1	0	0	1	1	0	1
KCNJ12	0	0	1	0	0	0
KCTD10	0	0	1	0	0	1
KCTD18	0	0	0	1	0	0
KCTD21	1	0	1	0	0	0
KCTD21-AS1	1	0	1	0	0	0
KDM3B	1	0	1	0	0	0
KDM6B	1	0	0	0	0	1
KIAA0101	1	0	1	0	0	0
KIAA0368	1	0	0	0	0	0
KIAA0391	0	0	1	0	0	0
KIAA0895L	0	0	1	0	0	0
KIAA0907	0	0	1	0	0	0
KIAA1009	1	0	0	1	0	0
KIAA1199	0	0	1	0	0	0
KIAA1522	0	0	1	0	0	0
KIF16B	0	0	1	0	0	0
KIF18A	0	0	1	0	0	0
KIF18B	0	0	0	1	0	0
KIF20A	1	0	1	0	0	0
KIF22	0	0	1	0	0	0
KIF24	0	0	1	0	0	0
KIF3B	0	0	1	0	0	0
KIF5C	0	0	0	0	0	1
KIFC1	0	0	0	0	0	1
KLC1	0	0	1	0	0	0
KLC2	0	0	1	0	0	0
KLF7	0	0	1	0	0	0
KLHDC10	1	0	0	0	0	0
KLHL20	0	0	1	0	0	0
KLHL21	0	0	1	0	0	0
KLHL26	0	0	1	1	0	1
KLHL32	0	0	1	0	0	0
KMT2E	0	0	0	1	0	0
KMT2E-AS1	0	0	0	1	0	0
KNTC1	0	0	0	1	0	0
KPNA2	0	0	1	1	0	0
KPTN	0	0	0	1	0	0
LAMB2	1	0	1	0	0	0
LAMC1	0	0	0	1	0	0
LAMTOR4	1	0	0	0	0	0
LCA5L	1	0	1	0	0	0
LCORL	0	0	1	1	0	1
LDB1	0	0	1	1	0	0
LDLRAD4	0	0	0	1	0	0
LEF1	0	0	0	1	0	0
LEF1-AS1	0	0	0	1	0	0
LEMD2	0	0	0	1	0	0
LEPREL1	0	0	0	1	0	0
LETM2	0	0	1	1	0	0
LETMD1	0	0	0	1	0	0
LHFP	1	0	0	0	0	0
LHX1	0	0	1	0	0	0
LHX2	0	0	0	0	0	1
LHX5	0	0	1	0	0	0
LIMCH1	0	0	0	1	1	0
LIMS1	0	0	0	1	0	0
LIN28B	1	0	0	0	0	0
LIN7C	0	0	1	0	0	0
LINC00461	0	0	1	0	0	1
LINC00476	0	0	0	1	0	0
LINC00491	0	0	0	0	0	1
LINC00492	0	0	0	0	0	1
LINC00526	0	0	0	0	0	1
LINC00577	1	0	0	0	0	0
LINC00638	0	0	0	1	0	0
LINC00641	0	0	0	1	0	0
LINC00667	0	0	0	0	0	1
LINC00678	0	0	1	0	0	0
LINC00862	0	0	0	1	0	0
LINC01004	0	0	0	1	0	0
LINGO1	0	0	1	1	0	0
LIPE	0	0	1	0	0	1
LIPE-AS1	0	0	1	0	0	1
LMAN2	0	0	0	0	0	1
LMAN2L	0	0	0	1	0	0
LMNA	0	0	0	1	0	0
LMO1	0	0	0	1	0	0
LONRF1	0	0	0	1	0	0
LOXL1	0	0	0	1	0	0
LOXL1-AS1	0	0	0	1	0	0
LPP	0	0	0	1	0	0
LPP-AS2	0	0	0	1	0	0
LPXN	0	0	1	0	0	0
LRFN4	0	0	1	1	0	0
LRP1	0	0	0	0	0	1
LRP4	0	0	1	0	0	1
LRP4-AS1	0	0	1	0	0	1
LRRC2	0	0	1	0	0	0
LRRC29	0	0	1	0	0	0
LRRC36	0	0	1	1	0	0
LRRFIP2	0	0	1	1	0	0
LRRTM2	0	0	1	0	0	0
LSM2	0	0	0	0	0	1
LSM4	0	0	1	1	0	1
LSMD1	1	0	0	1	0	1
LTBP1	0	0	0	1	0	0
LURAP1	0	0	0	1	0	0
LY6G5C	0	0	0	0	0	1
LYL1	1	0	0	0	0	0
LYPLAL1	0	0	0	1	0	0
LYRM7	0	0	0	1	0	0
LYSMD1	0	0	1	1	0	0
LYSMD2	0	0	1	0	0	0
MACF1	0	0	1	0	0	0
MACROD1	0	0	1	0	0	0
MAD1L1	0	0	1	0	0	1
MADD	0	0	1	1	0	1
MAEA	0	0	0	1	0	0
MALT1	0	0	0	0	0	1
MAML3	0	0	1	0	0	0
MANSC1	0	0	0	1	0	0
MAP1LC3A	1	0	1	1	0	0
MAP2K3	0	0	1	0	0	0
MAP2K5	0	0	1	1	0	0
MAP2K6	0	0	0	1	0	0
MAP3K2	0	0	0	1	0	0
MAP4K4	0	0	1	0	0	0
MAP6	0	0	0	1	0	0
MAP6D1	0	0	1	0	0	0
MAPK1	1	0	0	1	0	0
MAPK10	0	0	0	1	0	0
MAPK6	0	0	1	0	0	0
MAPKAPK3	0	0	1	0	0	0
MAPKAPK5	0	0	1	1	0	0
MAPKAPK5-AS1	0	0	1	1	0	0
MAPT	0	0	0	1	0	1
MAPT-AS1	0	0	0	1	0	1
MARK2	0	0	1	0	0	0
MARK4	0	0	1	0	0	1
MARS	0	0	0	1	0	1
MARS2	0	0	1	0	0	1
MAST1	0	0	1	0	0	0
MAST4	0	0	1	1	0	0
MATN3	0	0	0	1	0	0
MAU2	0	0	1	0	0	0
MAZ	0	0	1	0	0	0
MBD6	0	0	0	1	0	0
MBNL1	0	0	0	1	0	0
MCAM	0	0	1	0	0	0
MCFD2	0	0	0	0	0	1
MCL1	0	0	0	1	0	1
MCM7	1	0	0	0	0	0
MCRS1	0	0	1	0	0	0
MDK	0	0	1	0	0	0
MED19	0	0	1	0	0	0
MED23	0	0	0	1	0	0
MED24	0	0	1	0	0	0
MED9	0	0	0	1	0	1
MEF2D	0	0	0	1	0	0
MEG3	0	0	1	0	0	0
MEGF8	0	0	1	0	0	1
MEIS3	0	0	0	1	0	0
MEPCE	1	0	0	0	0	0
MEST	1	0	0	0	0	0
MET	0	0	0	1	0	0
METTL15	0	0	1	0	0	0
METTL18	0	0	0	1	0	0
METTL8	0	0	1	1	0	0
MEX3A	0	0	0	1	0	0
MFAP2	0	0	1	1	0	0
MFAP3	1	0	1	0	0	0
MFSD5	0	0	0	1	0	0
MFSD6	0	0	0	0	0	1
MGAT1	1	0	0	0	0	0
MGEA5	0	0	1	1	0	1
MGME1	0	0	0	1	0	0
MIOS	0	0	0	1	0	0
MKS1	0	0	0	0	0	1
MLEC	0	0	0	0	0	1
MLF1	0	0	0	1	0	1
MLIP	0	0	1	0	0	0
MLLT10	0	0	1	0	0	0
MMAB	0	0	1	0	0	1
MMACHC	0	0	1	1	0	0
MMP16	0	0	1	0	0	0
MMP24	0	0	1	0	0	0
MMP24-AS1	0	0	1	0	0	0
MMS22L	0	0	1	0	0	0
MOB4	0	0	1	0	0	1
MON1A	1	0	1	0	0	0
MOV10	0	0	0	1	0	0
MPC2	0	0	0	1	0	0
MPPED2	1	0	1	0	0	0
MPZL1	0	0	0	1	0	0
MRPL16	0	0	0	1	0	0
MRPL23	0	0	0	1	0	0
MRPL3	0	0	1	0	0	0
MRPL33	0	0	0	1	0	0
MRPL37	0	0	0	1	0	0
MRPL46	0	0	0	1	0	0
MRPL53	0	0	0	1	0	0
MRPL9	0	0	0	1	0	0
MRPS10	1	0	0	0	0	0
MRPS11	0	0	0	1	0	0
MRPS14	0	0	1	0	0	0
MRPS21	0	0	0	0	0	1
MRPS28	0	0	0	1	0	0
MRPS7	0	0	0	1	0	0
MRTO4	0	0	1	0	0	1
MSANTD3	0	0	1	0	0	0
MSC	0	0	1	0	0	0
MSL2	0	0	1	0	0	0
MTCH2	0	0	1	0	0	1
MTIF3	0	0	1	0	0	0
MTMR11	0	0	0	1	0	0
MTMR4	0	0	0	0	0	1
MTMR9	0	0	1	0	0	0
MUL1	0	0	0	0	0	1
MUS81	0	0	1	0	0	0
MUTYH	0	0	1	1	0	0
MVB12A	0	0	0	1	0	0
MVK	0	0	1	0	0	1
MXD1	0	0	0	1	0	0
MXD3	0	0	0	0	0	1
MYCBP2	0	0	0	0	0	1
MYEF2	0	0	0	1	0	0
MYL6B	0	0	1	0	0	0
MYO6	1	0	0	0	0	0
MYRF	0	0	0	0	0	1
N4BP3	0	0	0	1	0	0
NAA25	0	0	1	0	0	0
NACAD	0	0	0	1	0	0
NACC1	1	0	0	0	0	0
NADK	0	0	1	0	0	0
NAE1	0	0	0	1	0	0
NANOS1	1	0	0	0	0	0
NANP	0	0	1	0	0	0
NAP1L1	1	0	0	0	0	0
NAPA-AS1	0	0	0	1	0	0
NARS2	1	0	1	0	0	0
NAT16	0	0	1	0	0	0
NAT6	0	0	1	0	0	0
NBEAL2	0	0	0	1	0	0
NBN	0	0	0	0	0	1
NCAPH	0	0	0	1	0	0
NCK1	0	0	1	0	0	0
NCKAP5L	1	0	1	0	0	0
NCKIPSD	0	0	1	0	0	0
NCL	0	0	0	1	0	0
NCOR2	0	0	1	1	0	0
NCSTN	0	0	0	1	0	0
NDUFA4L2	0	0	0	0	0	1
NDUFAF1	0	0	1	0	0	0
NDUFAF3	0	0	1	0	0	0
NDUFB3	0	0	0	1	0	0
NDUFB8	0	0	0	1	0	0
NDUFC2	1	0	1	0	0	0
NDUFS3	0	0	1	0	0	1
NDUFV1	0	0	0	1	0	0
NECAB3	0	0	0	1	0	0
NEK11	0	0	1	0	0	0
NEK4	0	0	1	0	0	0
NEURL	0	0	1	0	0	0
NFAT5	1	0	1	0	0	0
NFATC2IP	0	0	1	0	0	0
NFATC3	0	0	1	0	0	0
NFE2	0	0	1	0	0	1
NFE2L1	0	0	1	1	0	0
NFIL3	0	0	0	1	0	0
NFIX	1	0	0	0	0	0
NFKB2	0	0	0	1	0	0
NFKBIA	0	0	1	0	0	0
NFKBIL1	0	0	0	1	0	1
NFYC	1	0	0	0	0	0
NGFR	0	0	0	1	0	0
NHLRC3	1	0	0	0	0	0
NHSL2	1	0	0	0	0	0
NICN1	1	0	1	1	0	0
NICN1-AS1	1	0	0	0	0	0
NINL	0	0	1	0	0	0
NIP7	0	0	1	0	0	0
NISCH	1	0	1	0	0	0
NLRP6	1	0	0	0	0	0
NMT1	0	0	0	1	0	0
NOG	0	0	0	1	0	0
NOL3	0	0	1	0	0	0
NOL8	0	0	0	1	0	0
NOL9	0	0	1	0	0	0
NOLC1	0	0	1	0	0	0
NOS3	0	0	1	0	0	0
NOSIP	0	0	0	1	0	0
NOXA1	0	0	0	0	0	1
NPAS2	0	0	0	0	0	1
NPM3	0	0	0	1	0	1
NPR2	0	0	0	1	0	0
NPRL2	0	0	1	1	0	0
NPTN	0	0	0	1	0	0
NPW	0	0	0	1	0	0
NR1H3	0	0	1	1	0	1
NR2C2AP	0	0	1	0	0	0
NR4A2	1	0	0	0	1	1
NR4A3	0	0	0	1	0	0
NR6A1	0	0	1	0	0	0
NRG4	0	0	1	0	0	0
NSL1	0	0	0	1	0	0
NSUN4	0	0	1	0	0	0
NT5DC2	0	0	0	1	0	0
NTRK1	0	0	0	1	0	0
NUCKS1	0	0	1	0	0	0
NUDC	1	0	0	0	0	0
NUDT2	0	0	1	0	0	0
NUDT22	0	0	1	0	0	0
NUP160	0	0	1	0	0	0
NUP37	0	0	0	1	0	0
NUP93	0	0	1	0	0	0
NUSAP1	0	0	1	0	0	0
NUTF2	0	0	0	1	0	0
NXPH4	0	0	0	0	0	1
OAZ2	1	0	1	0	0	0
OAZ3	0	0	0	1	0	0
OBSL1	0	0	1	0	0	0
OGDHL	1	0	0	0	0	0
OGFOD2	0	0	0	1	0	0
OIP5	0	0	1	0	0	0
OIP5-AS1	0	0	1	0	0	0
OR13E1P	0	0	0	1	0	0
OR7E14P	0	0	0	1	0	0
ORAOV1	0	0	0	1	0	0
ORMDL2	1	0	0	0	0	0
OSBP	0	0	0	1	0	0
OSBP2	1	0	0	0	0	0
OTP	0	0	0	1	0	0
OTUB1	0	0	1	0	0	0
OTUD4	0	0	0	1	0	0
OTUD7B	0	1	0	0	0	0
OTX2	0	0	0	0	0	1
OTX2-AS1	0	0	0	0	0	1
OXCT1	1	0	0	0	0	0
OXCT1-AS1	1	0	0	0	0	0
P2RX3	0	0	1	0	0	0
P4HA2	0	0	0	1	0	0
P4HA2-AS1	0	0	0	1	0	0
P4HTM	0	0	1	0	0	0
PA2G4	1	0	0	0	0	0
PA2G4P4	1	0	0	0	0	0
PABPC4	0	0	1	0	0	0
PACSIN1	0	0	1	0	0	0
PACSIN2	0	0	0	1	0	0
PACSIN3	0	0	1	1	0	1
PAFAH1B2	0	0	1	0	0	0
PAGR1	0	0	1	0	0	0
PAIP1	0	0	1	0	0	0
PAIP2B	0	0	0	1	0	0
PAK6	1	0	0	0	0	0
PAM	0	0	0	1	0	1
PAN2	0	0	0	1	0	0
PAPPA	0	0	0	1	0	0
PARK7	1	0	1	0	1	0
PARL	1	0	0	0	0	0
PARPBP	0	0	0	1	0	0
PATL1	0	0	0	1	0	0
PAX2	0	0	1	1	0	0
PAX6	0	0	0	0	1	0
PAX8	0	0	0	1	0	0
PAXBP1	0	0	1	0	0	0
PBLD	0	0	0	0	0	1
PBRM1	0	0	1	0	0	0
PBX3	0	0	1	0	0	0
PBX4	0	0	1	1	0	0
PC	0	0	1	1	0	0
PCBD1	0	0	0	0	0	1
PCBP1	0	0	0	1	0	0
PCBP1-AS1	0	0	0	1	0	0
PCBP4	0	0	1	0	0	0
PCDH12	0	0	0	1	0	0
PCDH8	0	0	0	0	1	0
PCED1A	0	0	1	0	0	0
PCGF6	0	0	1	0	0	0
PCID2	0	0	0	1	0	0
PCNXL4	1	0	0	0	0	1
PCSK7	0	0	1	0	0	0
PDAP1	0	0	1	0	0	0
PDCD11	0	0	1	0	0	0
PDCD4	1	0	0	0	0	0
PDE10A	0	0	0	1	0	0
PDE12	0	0	0	1	0	0
PDE4B	0	0	0	0	0	1
PDE4D	1	0	0	0	0	0
PDF	0	0	1	0	0	0
PDIK1L	0	0	0	1	0	0
PDLIM5	1	0	0	0	0	0
PDLIM7	0	0	0	0	0	1
PDRG1	0	0	1	1	0	0
PEAK1	0	0	1	1	0	0
PEMT	0	0	0	1	0	1
PER1	0	0	0	0	0	1
PER2	0	0	0	0	0	1
PEX2	1	0	0	0	0	0
PFAS	0	0	0	1	0	1
PGAP1	0	0	1	0	0	0
PGBD1	0	0	1	1	0	0
PHC1	0	0	0	1	0	0
PHC2	0	0	1	1	0	0
PHF1	0	0	0	1	0	1
PHF13	0	0	1	0	0	0
PHF15	0	0	1	0	0	0
PHF5A	0	0	0	1	0	0
PHF7	1	0	1	1	0	0
PHGDH	0	0	0	1	0	0
PHLDA1	1	0	0	0	0	0
PHTF2	0	0	1	0	0	0
PI4K2B	0	0	1	0	0	0
PI4KB	0	0	0	1	0	0
PIAS1	0	0	1	0	0	0
PIAS4	0	0	1	0	0	0
PICALM	0	0	0	1	0	0
PIF1	1	0	1	0	0	0
PIGC	0	0	0	1	0	0
PIGU	0	0	1	0	0	0
PIGV	1	0	0	1	0	0
PIK3IP1	0	0	0	1	0	0
PIK3R3	0	0	1	1	0	0
PIN1	1	0	0	0	0	1
PIN4	1	0	0	0	0	0
PIP4K2C	0	0	0	1	0	0
PIP5K1A	0	0	1	0	0	0
PITPNM2	0	0	0	1	0	0
PITX1	0	0	0	1	0	0
PKP3	1	0	0	0	0	0
PLA2G15	0	0	1	0	0	0
PLAGL2	0	0	1	0	0	0
PLCB2	1	0	0	0	0	0
PLCD3	0	0	0	1	0	0
PLCL1	0	0	1	0	0	1
PLEC	0	0	1	0	0	0
PLEKHA6	1	0	0	0	0	0
PLEKHA7	0	0	0	1	0	0
PLEKHG4	0	0	1	1	0	0
PLEKHG5	0	0	1	0	0	0
PLEKHM3	0	0	0	1	0	0
PLEKHO1	0	0	0	1	0	0
PLEKHO2	0	0	1	0	0	0
PLOD3	0	0	1	0	0	0
PLXDC1	0	0	0	1	0	0
PM20D2	0	0	0	0	0	1
PMEL	1	0	1	0	0	0
PMF1	0	0	0	1	0	0
PMFBP1	1	0	0	0	0	1
PMM2	0	0	0	1	0	0
PMP22	0	0	1	0	0	0
PNP	0	0	0	1	0	0
PNPO	0	0	0	1	0	0
PNRC1	0	0	0	0	0	1
POC1A	0	0	0	1	0	0
POFUT1	0	0	1	0	0	0
POFUT2	0	0	1	0	0	0
POLB	0	0	0	0	0	1
POLD2	0	0	1	0	0	0
POLD4	0	0	0	1	0	0
POLG	0	0	1	0	0	0
POLL	0	0	0	1	0	0
POLR1C	0	0	0	1	0	1
POLR2H	1	0	0	0	0	0
POMGNT1	0	0	1	1	0	0
POU2F2	0	0	1	1	0	1
PPAN	0	0	0	1	0	0
PPARD	0	0	1	1	0	0
PPARG	0	0	1	0	0	0
PPIB	1	0	0	0	0	0
PPIL2	1	0	0	0	0	0
PPIP5K2	0	0	0	1	0	0
PPM1A	1	0	0	0	0	1
PPM1B	0	0	0	1	0	0
PPM1F	1	0	0	1	0	0
PPP1R11	1	0	0	0	0	0
PPP1R14B	0	0	1	0	0	0
PPP1R15A	0	0	0	1	0	0
PPP1R3B	0	0	0	1	0	0
PPP1R9A	1	0	0	0	0	0
PPP2R2C	0	0	1	0	0	0
PPP2R3C	0	0	1	0	0	0
PPP2R5E	0	0	0	1	0	0
PPP3R2	0	0	1	0	0	0
PPP4R2	0	0	0	1	0	0
PRDM13	0	0	0	1	0	0
PRDM4	0	0	1	0	0	0
PRDX1	0	0	1	1	0	0
PRDX2	0	0	1	0	0	0
PRDX5	0	0	1	0	0	0
PRELID1	0	0	0	0	0	1
PREP	1	0	0	0	0	0
PREX1	0	0	1	0	0	0
PRICKLE4	1	0	0	0	0	0
PRIM2	1	0	1	1	0	0
PRKAB2	0	0	0	1	0	0
PRKAR1A	0	0	1	0	0	0
PRKAR2A	0	0	1	0	0	0
PRKAR2A-AS1	0	0	1	0	0	0
PRKCH	1	0	0	0	0	1
PRKCZ	0	0	0	1	0	0
PRKG2	0	0	0	1	0	1
PRMT7	0	0	1	0	0	0
PROCA1	0	0	0	1	0	0
PROCR	0	0	1	0	0	0
PROSER1	1	0	0	0	0	0
PROSER2	0	0	0	1	0	0
PROX1	0	0	0	1	0	0
PROZ	0	0	0	1	0	0
PRPF3	0	0	0	0	0	1
PRPF40B	0	0	1	0	0	0
PRR11	0	0	0	0	0	1
PRR12	0	0	0	1	0	0
PRR7	0	0	0	1	0	1
PRR7-AS1	0	0	0	1	0	1
PRRG2	0	0	0	1	0	0
PRRT2	0	0	1	0	0	0
PRSS12	0	0	1	0	0	0
PRUNE	1	0	1	1	0	0
PSD	0	0	1	0	0	0
PSD4	0	0	1	0	0	0
PSMA5	0	0	1	1	0	1
PSMA6	0	0	1	0	0	0
PSMB3	0	0	0	1	0	0
PSMC3	0	0	0	0	0	1
PSMC5	0	0	1	1	0	0
PSMD13	1	0	0	0	0	0
PSMD2	1	0	0	0	0	0
PSME3	0	0	0	1	0	0
PSMG1	1	0	1	0	0	0
PSMG2	0	0	0	1	0	0
PSRC1	0	0	1	1	0	0
PSTPIP1	0	0	1	1	0	0
PTCH1	0	0	0	1	0	0
PTCHD2	0	0	1	0	0	0
PTK2B	0	0	1	0	0	1
PTPMT1	0	0	1	0	0	0
PTPN11	0	0	0	1	0	0
PTPN12	0	0	1	0	0	0
PTPN14	0	0	0	1	0	0
PTPN2	0	0	0	1	0	0
PTPN3	1	0	0	0	0	0
PTPRN	0	0	1	0	0	0
PTX3	0	0	1	0	0	0
PUF60	0	0	1	0	0	0
PUM1	0	0	0	1	0	0
PUM2	0	0	0	1	0	0
PVRL2	0	0	1	0	0	1
PVT1	0	0	0	1	0	0
PXMP4	0	0	0	1	0	0
PYGB	0	0	1	0	0	0
PYGO2	0	0	1	1	0	0
QARS	0	0	1	0	0	0
QRICH1	0	0	1	0	0	0
RAB14	0	0	0	1	0	0
RAB1A	1	0	0	0	0	0
RAB24	0	0	0	0	0	1
RAB26	0	0	0	1	0	0
RAB28	0	0	0	1	0	0
RAB3IL1	0	0	0	0	0	1
RAB5B	1	0	1	0	0	0
RAB7L1	1	0	1	0	0	0
RABAC1	0	0	1	0	0	1
RABEP2	0	0	1	0	0	0
RABGAP1L	0	0	1	1	0	0
RAC3	0	0	1	1	0	0
RACGAP1	0	0	1	0	0	0
RAD51C	0	0	0	0	0	1
RAD54L2	1	0	1	1	0	0
RAD9A	0	0	0	1	0	0
RALY	0	0	1	0	0	0
RALYL	0	0	1	0	0	0
RANBP1	0	0	0	1	0	0
RANBP10	0	0	0	1	0	0
RANGAP1	0	0	0	0	1	0
RANGRF	0	0	0	0	0	1
RAPGEF6	0	0	0	1	0	0
RARB	0	0	1	1	0	0
RARG	0	0	0	1	0	0
RASA1	0	0	1	0	0	0
RASGRF1	0	0	1	0	0	0
RASIP1	1	0	0	0	0	0
RASSF1	0	0	1	1	0	0
RAX	0	0	0	0	0	1
RBBP4	0	0	1	0	0	0
RBBP6	0	0	1	0	0	0
RBKS	0	0	0	1	0	0
RBM20	1	0	0	0	0	0
RBM5	1	0	1	0	0	0
RBM6	1	0	0	0	0	0
RBPMS2	1	0	1	0	0	0
RBX1	0	0	0	0	1	0
RC3H1	0	0	1	1	0	1
RCN3	0	0	0	1	0	0
RCOR1	0	0	1	0	0	0
RECQL5	0	0	0	1	0	0
REEP2	0	0	1	0	0	0
REEP3	0	0	1	0	0	0
RERE	1	0	0	0	1	0
RESP18	0	0	1	1	0	0
RFT1	0	0	1	1	0	0
RFTN2	0	0	1	0	0	0
RGAG4	1	0	0	0	0	0
RGL1	0	0	0	1	0	0
RGS2	0	0	0	0	0	1
RGS3	0	0	0	1	0	0
RGS4	1	0	0	0	0	0
RGS5	1	0	0	0	0	0
RHBDL3	0	0	0	0	0	1
RHOA	1	0	1	0	0	0
RHOD	0	0	0	1	0	0
RHOQ	0	0	0	0	0	1
RIC3	0	0	0	1	0	0
RIC8A	1	0	0	0	0	0
RIMKLB	0	0	0	1	0	0
RIMS4	0	0	0	1	0	0
RIN1	0	0	1	1	0	0
RING1	0	0	0	0	0	1
RN7SK	1	0	0	0	0	0
RNF10	0	0	0	0	0	1
RNF135	0	0	0	1	0	0
RNF14	0	0	0	1	0	0
RNF146	0	0	0	1	0	0
RNF214	0	0	1	0	0	0
RNF216-IT1	0	0	1	0	0	0
RNF219-AS1	0	0	1	0	0	0
RNF25	0	0	1	1	0	0
RNF39	1	0	0	0	0	0
RNF43	0	0	0	0	0	1
RNF7	0	0	1	0	0	0
RNGTT	0	0	0	0	0	1
RNH1	1	0	0	0	0	0
RNU6-1	0	0	1	0	0	0
RNU6-433P	0	0	1	1	0	0
RNU6-516P	1	0	0	0	0	0
RNU6ATAC	1	0	0	0	0	0
RP1-152L7.5	1	0	0	0	0	0
RP1-199J3.7	1	0	0	0	0	0
RP1-265C24.8	0	0	1	0	0	0
RP1-39G22.7	0	0	0	1	0	0
RP1-50O24.6	1	0	0	0	0	0
RP11-104H15.9	0	0	0	1	0	0
RP11-1055B8.6	0	0	1	0	0	0
RP11-1055B8.7	1	0	1	0	0	0
RP11-10J18.3	0	0	1	0	0	0
RP11-110I1.12	0	0	1	0	0	0
RP11-112J1.3	0	0	0	1	0	0
RP11-122A3.2	0	0	0	0	0	1
RP11-126O1.5	0	0	0	0	0	1
RP11-127B20.3	0	0	0	0	0	1
RP11-1348G14.5	0	0	1	0	0	0
RP11-135J2.4	0	0	0	1	0	0
RP11-140K17.3	0	0	1	0	0	0
RP11-148G20.1	0	0	1	0	0	0
RP11-159F24.3	0	0	1	0	0	0
RP11-159G9.5	1	0	0	0	0	0
RP11-159K7.2	0	0	0	1	0	0
RP11-160H22.3	0	0	1	1	0	1
RP11-161H23.10	0	0	1	0	0	0
RP11-196G18.22	0	1	0	1	0	0
RP11-196G18.24	0	1	0	0	0	0
RP11-199F11.2	1	0	0	1	0	1
RP11-214K3.18	0	0	1	0	0	0
RP11-22P6.2	0	0	1	0	0	0
RP11-22P6.3	0	0	1	0	0	0
RP11-252P19.2	0	0	0	0	0	1
RP11-25H12.1	0	0	0	0	0	1
RP11-262D11.1	1	0	0	0	0	0
RP11-288H12.3	0	0	1	0	0	0
RP11-290L1.2	1	0	0	0	0	0
RP11-290L1.3	1	0	0	0	0	0
RP11-297P16.4	1	0	0	0	0	0
RP11-2E11.10	1	0	0	0	0	0
RP11-302B13.5	0	0	0	1	0	0
RP11-304L19.12	0	0	0	1	0	0
RP11-304L19.5	0	0	0	1	0	0
RP11-307C12.12	0	0	1	1	0	0
RP11-313C15.1	0	0	1	0	0	0
RP11-315J22.5	1	0	0	0	0	0
RP11-325L7.1	0	0	1	0	0	0
RP11-326C3.2	1	0	0	0	0	0
RP11-328M4.2	0	0	0	0	0	1
RP11-332O19.5	1	0	1	0	0	0
RP11-337C18.8	0	0	0	1	0	0
RP11-34F13.2	0	0	1	0	0	0
RP11-350N15.5	0	0	1	0	0	0
RP11-351D16.3	0	0	0	1	0	0
RP11-355B11.2	0	0	0	0	0	1
RP11-35O15.1	0	0	0	1	0	0
RP11-363J20.2	0	0	1	0	0	0
RP11-37B2.1	0	0	1	0	0	0
RP11-3P17.4	0	0	0	0	0	1
RP11-402L6.1	0	0	0	0	0	1
RP11-410N8.1	0	0	1	0	0	0
RP11-415J8.5	0	0	1	1	0	0
RP11-417F21.1	0	0	0	0	0	1
RP11-445F12.1	0	0	1	0	0	0
RP11-452K12.4	0	0	1	0	0	0
RP11-452K12.7	0	0	1	0	0	0
RP11-452L6.5	0	0	1	0	0	0
RP11-455F5.3	1	0	1	0	0	0
RP11-45P15.4	0	0	1	0	0	0
RP11-461O7.1	0	0	0	0	0	1
RP11-474P2.2	0	0	0	0	0	1
RP11-47A8.5	0	0	1	0	0	0
RP11-493K19.3	0	0	1	0	0	0
RP11-498D10.3	0	0	1	0	0	0
RP11-498J9.2	1	0	0	0	0	0
RP11-501C14.5	0	0	0	1	0	0
RP11-502I4.3	0	0	1	1	0	0
RP11-524F11.2	0	0	0	0	0	1
RP11-527F13.1	1	0	0	0	0	0
RP11-529K1.2	0	0	1	0	0	0
RP11-538P18.2	0	0	0	1	0	1
RP11-554E23.4	0	0	0	1	0	0
RP11-572M11.4	0	0	0	1	0	0
RP11-574K11.31	0	0	1	0	0	0
RP11-574K11.5	0	0	1	0	0	0
RP11-589C21.6	0	0	0	0	0	1
RP11-600F24.7	0	0	1	0	0	0
RP11-62H20.1	0	0	0	0	0	1
RP11-631N16.2	0	0	0	1	0	0
RP11-63L7.5	0	0	0	0	0	1
RP11-644F5.11	1	0	0	0	0	0
RP11-672L10.2	0	0	1	0	0	0
RP11-68I3.10	0	0	1	0	0	0
RP11-68I3.4	0	0	1	1	0	0
RP11-715J22.4	0	0	0	1	0	0
RP11-732M18.3	0	0	0	1	0	0
RP11-739N20.2	1	0	0	0	0	0
RP11-753H16.5	0	0	1	0	0	1
RP11-761I4.3	0	0	0	1	0	0
RP11-778D9.12	1	0	0	0	0	0
RP11-783K16.5	0	0	1	0	0	0
RP11-7O11.3	1	0	0	0	0	0
RP11-807H7.2	0	0	0	0	0	1
RP11-82C23.2	0	0	1	0	0	0
RP11-849F2.7	0	0	0	0	0	1
RP11-85F14.5	0	0	1	0	0	0
RP11-85G18.6	0	0	1	0	0	0
RP11-867G23.8	0	0	1	0	0	0
RP11-872D17.4	0	0	1	0	0	0
RP11-973D8.4	1	0	0	0	0	0
RP11-97O12.2	1	0	0	0	0	0
RP11-983P16.4	0	0	0	1	0	0
RP11-98D18.9	0	0	0	1	0	0
RP13-131K19.2	0	0	1	0	0	0
RP13-131K19.6	1	0	1	0	0	0
RP13-766D20.2	1	0	1	0	0	0
RP13-977J11.2	0	0	0	1	0	0
RP3-400N23.6	0	0	0	1	0	0
RP3-423B22.5	0	0	1	0	0	0
RP4-625H18.2	0	0	1	0	0	0
RP4-635E18.6	0	0	1	1	0	0
RP4-665J23.1	1	0	0	0	0	0
RP4-694B14.5	0	0	1	0	0	0
RP5-1024C24.1	1	0	1	0	0	0
RP5-1115A15.1	1	0	0	0	1	0
RP5-1125A11.1	0	0	1	0	0	0
RP5-874C20.3	0	0	1	0	0	0
RP5-890E16.2	0	0	1	1	0	0
RP5-966M1.6	0	0	1	0	0	0
RP5-968P14.2	1	0	0	1	0	0
RPA1	1	0	1	1	0	0
RPA3	0	0	0	1	0	0
RPAP2	0	0	1	0	0	0
RPIA	0	0	0	1	0	1
RPL10A	0	0	1	0	0	0
RPL19	0	0	0	1	0	0
RPL26	0	0	0	0	0	1
RPL27A	1	0	1	1	0	0
RPL31	0	0	0	0	0	1
RPL4	0	0	0	1	0	0
RPL41	1	0	1	0	0	0
RPL5	0	0	1	0	0	0
RPL6	0	0	0	1	0	0
RPS11	0	0	0	1	0	0
RPS13	0	0	0	1	0	0
RPS21	0	0	0	1	0	0
RPS25	1	0	1	0	0	0
RPS26	1	0	1	0	0	0
RPS27A	0	0	1	0	0	0
RPS3	0	0	0	1	0	0
RPS5	1	0	0	0	0	0
RPS6KA1	1	0	0	0	0	0
RPS6KB1	0	0	0	0	0	1
RPS9	0	0	0	1	0	0
RQCD1	0	0	1	1	0	0
RRAD	0	0	1	0	0	0
RRAGD	0	0	0	0	0	1
RRAS2	0	0	0	1	0	0
RRP12	0	0	1	0	0	0
RSBN1L	0	0	1	1	0	0
RSBN1L-AS1	0	0	1	1	0	0
RSF1	0	0	0	1	0	0
RSPO3	1	0	0	0	0	0
RSRC1	0	0	1	1	1	0
RSRC2	0	0	0	1	0	0
RTBDN	0	0	1	0	0	0
RTF1	0	0	1	0	0	0
RTN1	0	0	0	1	0	0
RTN4	0	0	1	1	0	0
RTN4RL2	0	0	1	0	0	0
RXRG	0	0	0	1	0	0
S100PBP	0	0	1	0	0	0
SAMD4A	0	0	0	1	0	0
SARDH	1	0	0	0	0	0
SARM1	0	0	0	1	0	0
SARNP	1	0	0	0	0	0
SARS	0	0	0	1	0	0
SATB2	1	0	0	0	0	0
SCAND2P	0	0	0	1	0	0
SCAND3	0	0	0	1	0	0
SCG3	0	0	1	0	0	0
SCMH1	1	0	0	0	0	0
SCML4	0	0	0	1	0	0
SCN1A	0	0	0	0	0	1
SCNM1	1	0	1	1	0	0
SCUBE3	0	0	1	0	0	0
SDCBP2	0	0	1	0	0	0
SDCBP2-AS1	0	0	1	0	0	0
SDHB	0	0	1	0	0	0
SEC11A	0	0	0	1	0	0
SEC11C	0	0	1	0	0	1
SEC1P	1	0	0	0	0	0
SEC31A	0	0	0	0	0	1
SEC31B	0	0	0	1	0	0
SEMA3B	1	0	1	0	0	0
SEMA3B-AS1	0	0	1	0	0	0
SEMA3F	0	0	1	0	0	0
SEMA3G	1	0	1	0	0	0
SEMA6C	0	0	1	0	0	0
SEMA6D	0	0	0	0	0	1
SENP6	1	0	0	1	0	0
SENP8	0	0	0	1	0	0
SEPHS1	1	0	0	0	0	0
SEPP1	1	0	0	0	0	0
SEPSECS	0	0	1	0	0	0
SEPW1	0	0	0	1	0	0
SERBP1	0	0	0	1	0	0
SERPINA1	0	0	0	1	0	0
SERPING1	0	0	1	1	0	0
SERTAD2	1	0	0	0	0	0
SESN1	0	0	0	1	0	0
SETBP1	0	0	1	0	0	0
SETD1A	0	0	1	0	0	0
SEZ6L2	1	0	1	0	0	0
SF1	0	0	1	0	0	0
SF3B1	0	0	1	0	0	1
SF3B14	0	0	0	0	0	1
SF3B4	0	0	0	1	0	0
SFMBT2	0	0	0	1	0	0
SFN	1	0	0	0	0	0
SFXN4	1	0	0	0	0	0
SGCB	0	0	1	0	0	0
SGOL2	0	0	0	1	0	0
SGTA	0	0	0	0	0	1
SH2B1	0	0	1	0	0	0
SH2B3	0	0	1	1	0	0
SH2D2A	0	0	0	1	0	0
SH3BGR	1	0	1	0	0	0
SH3RF3	0	0	1	1	0	0
SH3RF3-AS1	0	0	1	1	0	0
SH3YL1	0	0	1	0	0	0
SHFM1	0	0	0	1	0	1
SHISA3	0	0	0	0	1	0
SHMT1P1	1	0	0	0	0	0
SHOC2	1	0	0	0	0	0
SHOX2	0	0	0	0	1	0
SIDT2	0	0	1	1	0	0
SIGIRR	1	0	0	0	0	0
SIK3	0	0	1	0	0	0
SIL1	0	0	1	0	0	0
SIRT1	0	0	0	0	0	1
SIRT3	1	0	0	0	0	0
SIRT7	0	0	1	0	0	0
SIX6	1	0	0	1	0	1
SKA2	0	0	0	0	0	1
SKIDA1	0	0	1	0	0	0
SKIV2L	0	0	0	0	0	1
SLC12A4	0	0	0	1	0	0
SLC16A3	0	0	0	1	0	0
SLC17A9	0	0	1	0	0	0
SLC1A4	1	0	0	0	0	0
SLC24A5	0	0	0	1	0	0
SLC25A12	1	0	0	0	0	0
SLC25A20	0	0	1	0	0	0
SLC25A29	1	0	0	0	0	0
SLC25A35	0	0	0	0	0	1
SLC26A10	0	0	0	1	0	0
SLC26A6	0	0	1	0	0	0
SLC2A1	0	0	0	1	0	0
SLC2A1-AS1	0	0	0	1	0	0
SLC30A9	0	0	0	0	1	0
SLC38A1	0	0	0	1	0	1
SLC38A10	1	0	1	0	0	0
SLC38A2	0	0	0	0	0	1
SLC38A6	1	0	0	1	0	1
SLC39A13	0	0	1	0	0	1
SLC39A3	0	0	0	0	0	1
SLC41A1	0	0	1	0	0	0
SLC43A1	0	0	1	0	0	0
SLC43A3	0	0	1	0	0	0
SLC44A2	0	0	0	0	0	1
SLC46A1	0	0	0	1	0	0
SLC4A11	0	0	1	0	0	0
SLC6A12	0	0	0	1	0	0
SLC7A6	0	0	1	0	0	0
SLC7A6OS	0	0	1	0	0	0
SLC8A2	0	0	0	1	0	0
SLC9A5	0	0	1	0	0	0
SLCO4C1	0	0	0	1	0	0
SLFNL1	1	0	0	1	0	0
SLK	0	0	1	0	0	0
SMAD3	0	0	0	1	0	0
SMAD7	0	0	0	1	0	0
SMAP2	0	0	0	1	0	0
SMARCA4	0	0	0	1	0	0
SMARCAD1	1	0	0	0	0	0
SMC2	0	0	1	0	0	0
SMC3	1	0	0	0	0	0
SMG6	1	0	1	0	0	0
SMIM4	0	0	0	1	0	0
SMYD4	1	0	1	1	0	0
SNAI2	0	0	0	1	0	0
SNAPC4	0	0	0	0	0	1
SNAPC5	0	0	1	1	0	0
SNF8	0	0	1	0	0	0
SNHG15	0	0	1	1	0	0
SNHG5	0	0	0	1	0	0
SNHG7	0	0	0	0	0	1
SNIP1	0	0	1	0	0	0
snoU13	0	0	0	1	0	0
SNRPC	0	0	1	0	0	0
SNTG2	0	0	0	1	0	0
SNUPN	0	0	0	1	0	0
SNX1	1	0	0	0	0	0
SNX11	1	0	1	0	0	0
SNX22	1	0	0	0	0	0
SNX32	0	0	1	0	0	0
SNX5	0	0	0	1	0	0
SNX6	0	0	1	0	0	0
SNX7	0	0	0	0	0	1
SOCS2	0	0	0	1	0	0
SOCS2-AS1	0	0	0	1	0	0
SORT1	0	0	0	1	0	0
SOX2-OT	0	0	1	0	0	0
SOX6	0	0	0	0	0	1
SPAG8	0	0	0	1	0	0
SPATA18	0	0	1	0	0	0
SPATS2L	0	0	0	1	0	0
SPCS1	1	0	1	0	0	0
SPDYA	0	0	1	0	0	0
SPEG	0	0	1	0	0	0
SPG21	1	0	1	0	0	0
SPIN2A	1	0	0	0	0	0
SPNS1	0	0	1	0	0	0
SPOCK2	1	0	0	0	0	0
SPRED2	1	0	0	1	0	0
SPRY1	0	0	0	1	0	0
SPRYD3	0	0	0	1	0	0
SPRYD4	0	0	0	1	0	0
SRC	0	0	0	1	0	0
SREK1IP1	0	0	1	1	0	1
SRP14	1	0	0	0	0	0
SRP54	0	0	1	0	0	0
SRRT	0	0	1	1	0	0
SRSF12	0	0	0	0	0	1
SSBP3	0	0	0	1	0	0
SSBP4	0	0	0	1	0	0
SSH2	0	0	1	1	0	0
SSH3	0	0	0	1	0	0
SSR3	1	0	1	1	0	0
SSRP1	0	0	1	1	0	0
SSTR5	0	0	0	1	0	0
ST3GAL2	0	0	0	1	0	0
STAB1	1	0	1	1	0	0
STAC3	0	0	0	0	0	1
STAG3	1	0	0	0	0	0
STARD10	0	0	1	0	0	0
STARD5	0	0	0	1	0	0
STAT6	0	0	0	0	0	1
STAU2	0	0	1	0	0	0
STIP1	0	0	1	0	0	0
STK16	0	0	1	0	0	0
STK24	0	0	1	0	0	0
STK33	0	0	0	1	0	0
STK36	0	0	1	1	0	0
STMN4	0	0	0	0	0	1
STRADA	0	0	1	0	0	0
STX3	0	0	0	1	0	0
STX4	0	0	1	0	0	0
SUCO	0	0	0	1	0	0
SUFU	0	0	1	1	0	0
SUGP1	0	0	1	0	0	0
SUMO1	1	0	0	0	0	0
SUN1	0	0	1	0	0	0
SUN2	1	0	0	0	0	0
SUOX	1	0	0	0	0	0
SUV420H1	0	0	0	1	0	0
SV2A	0	0	0	1	0	0
SYCP2L	0	0	0	0	0	1
SYNC	0	0	1	0	0	0
SYNCRIP	0	0	0	1	0	0
SYNE1	1	0	0	0	0	0
[truncated: 407 more rows]
