# Supplementary material for: Cis-regulatory architecture of human ESC-derived hypothalamic neuron differentiation aids in variant-to-gene mapping of relevant complex traits
Source: Nat Commun. 2021 Nov 19;12:6749. doi: 10.1038/s41467-021-27001-4 (PMC8604959; doi:10.1038/s41467-021-27001-4)
Supplement: Supplementary file 11 — Supplementary Data 8 [file 41467_2021_27001_MOESM11_ESM.xls]

## Sheet: Supplemental_Table_8
target_gene_name	proxy	sentinel	proxy_pos	class	celltype	GWAS	tfbs_chr	tfbs_start	tfbs_end	tfbs_strand	motif	tf_name	tf_family	pwm	shape	score	purity
A3GALT2	rs12410944	rs4653017	chr1:33830023	HN_BMI	HN	BMI	chr1	33830018	33830033	+	MA1155.1	ZSCAN4	C2H2_ZF	5.61316	1.03363	25.0798	0.956393
A3GALT2	rs12410944	rs4653017	chr1:33830023	HN_height	HN	height	chr1	33830018	33830033	+	MA1155.1	ZSCAN4	C2H2_ZF	5.61316	1.03363	25.0798	0.956393
AAAS	rs11170391	rs11170394	chr12:53455853	HN_height	HN	height	chr12	53455851	53455861	-	MA0048.2	NHLH1	bHLH	8.79545	0.363041	9.72059	0.876374
AASDH	rs111995204	rs10517367	chr4:56915121	ESC_height	ESC	height	chr4	56915102	56915123	-	MA1651.1	ZFP42	C2H2_ZF	9.36745	0.875326	15.1315	0.8702
AASDH	rs111995204	rs10517367	chr4:56915121	ESC_height	ESC	height	chr4	56915106	56915125	-	MA0139.1	CTCF	C2H2_ZF	7.45378	1.75771	13.8849	0.947945
AASDH	rs111995204	rs10517367	chr4:56915121	ESC_height	ESC	height	chr4	56915108	56915121	-	MA1109.1	NEUROD1	bHLH	9.29423	1.14545	15.7514	0.891647
AASDH	rs111995204	rs10517367	chr4:56915121	ESC_height	ESC	height	chr4	56915109	56915121	-	MA1568.1	TCF21(var.2)	bHLH	8.345	1.00154	10.5075	0.829067
AASDH	rs111995204	rs10517367	chr4:56915121	ESC_height	ESC	height	chr4	56915109	56915122	-	MA1123.2	TWIST1	bHLH	8.81059	0.703054	31.7072	0.852383
AASDH	rs73155600	rs10517367	chr4:56915061	ESC_height	ESC	height	chr4	56915054	56915067	+	MA0746.2	SP3	C2H2_ZF	10.0421	1.71164	25.8977	0.981787
AASDH	rs73155600	rs10517367	chr4:56915061	ESC_height	ESC	height	chr4	56915054	56915068	+	MA0740.1	KLF14	C2H2_ZF	7.59475	1.615	17.6038	0.973451
AASDH	rs73155600	rs10517367	chr4:56915061	ESC_height	ESC	height	chr4	56915055	56915066	+	MA0741.1	KLF16	C2H2_ZF	9.85505	1.62323	17.2498	0.971787
AASDH	rs73155600	rs10517367	chr4:56915061	ESC_height	ESC	height	chr4	56915055	56915066	+	MA1511.1	KLF10	C2H2_ZF	9.05902	1.60715	73.2218	0.974089
AASDH	rs73155600	rs10517367	chr4:56915061	ESC_height	ESC	height	chr4	56915055	56915066	+	MA1512.1	KLF11	C2H2_ZF	9.606	1.7595	44.5213	0.985407
AASDH	rs73155600	rs10517367	chr4:56915061	ESC_height	ESC	height	chr4	56915055	56915067	+	MA0747.1	SP8	C2H2_ZF	9.38986	1.62227	18.406	0.959444
AASDH	rs73155600	rs10517367	chr4:56915061	ESC_height	ESC	height	chr4	56915055	56915067	+	MA1564.1	SP9	C2H2_ZF	10.2343	1.68315	29.7193	0.9819
ABCB9	rs1627724	rs883263	chr12:123638580	ESC_height	ESC	height	chr12	123638574	123638588	-	MA1485.1	FERD3L	bHLH	7.67555	0.187019	8.58413	0.816752
ABCB9	rs1627724	rs883263	chr12:123638580	ESC_height	ESC	height	chr12	123638574	123638588	+	MA0832.1	Tcf21	bHLH	6.67581	-0.0292798	5.0863	0.860644
ABCB9	rs1627724	rs883263	chr12:123638580	ESC_height	ESC	height	chr12	123638574	123638588	+	MA1485.1	FERD3L	bHLH	7.6326	0.237213	12.2696	0.834929
ABCC5-AS1	rs3914188	rs7649124	chr3:184010048	HP_AaM	HP	AaM	chr3	184010046	184010060	-	MA0832.1	Tcf21	bHLH	6.76986	-0.161135	5.1547	0.820017
ABCC5-AS1	rs3914188	rs7649124	chr3:184010048	HP_AaM	HP	AaM	chr3	184010047	184010058	-	MA0521.1	Tcf12	bHLH	9.42021	-0.41897	-4.12862	0.803693
ABCC5-AS1	rs3914188	rs7649124	chr3:184010048	HP_AaM	HP	AaM	chr3	184010048	184010058	+	MA1467.1	ATOH1(var.2)	bHLH	9.30821	-0.499181	-8.18746	0.791857
ABCF3	rs3914188	rs7649124	chr3:184010048	ESC_AaM	ESC	AaM	chr3	184010046	184010060	-	MA0832.1	Tcf21	bHLH	6.76986	-0.161135	5.1547	0.820017
ABCF3	rs3914188	rs7649124	chr3:184010048	ESC_AaM	ESC	AaM	chr3	184010047	184010058	-	MA0521.1	Tcf12	bHLH	9.42021	-0.41897	-4.12862	0.803693
ABCF3	rs3914188	rs7649124	chr3:184010048	ESC_AaM	ESC	AaM	chr3	184010048	184010058	+	MA1467.1	ATOH1(var.2)	bHLH	9.30821	-0.499181	-8.18746	0.791857
ABCF3	rs3914188	rs7649124	chr3:184010048	HN_AaM	HN	AaM	chr3	184010046	184010060	-	MA0832.1	Tcf21	bHLH	6.76986	-0.161135	5.1547	0.820017
ABCF3	rs3914188	rs7649124	chr3:184010048	HN_AaM	HN	AaM	chr3	184010047	184010058	-	MA0521.1	Tcf12	bHLH	9.42021	-0.41897	-4.12862	0.803693
ABCF3	rs3914188	rs7649124	chr3:184010048	HN_AaM	HN	AaM	chr3	184010048	184010058	+	MA1467.1	ATOH1(var.2)	bHLH	9.30821	-0.499181	-8.18746	0.791857
ABHD15	rs4609913	rs9896721	chr17:27619550	HN_height	HN	height	chr17	27619540	27619551	+	MA0871.2	TFEC	bHLH	7.99069	0.143012	9.47973	0.808524
ABHD15	rs4609913	rs9896721	chr17:27619550	HN_height	HN	height	chr17	27619542	27619550	+	MA0831.2	TFE3	bHLH	7.90112	0.462267	9.31081	0.855565
ABHD16A	rs493515	rs494620	chr6:31838545	HN_height	HN	height	chr6	31838534	31838546	-	MA0810.1	TFAP2A(var.2)	AP-2	8.46811	0.0404723	2.99709	0.835805
ABHD8	rs117419016	rs7259703	chr19:17443453	ESC_height	ESC	height	chr19	17443444	17443461	+	MA0516.2	SP2	C2H2_ZF	10.5622	0.538301	14.7908	0.93457
ABHD8	rs117419016	rs7259703	chr19:17443453	ESC_height	ESC	height	chr19	17443447	17443461	+	MA0740.1	KLF14	C2H2_ZF	7.41888	0.706593	11.2877	0.915263
ABL1	rs10751509	rs4740383	chr9:133781876	ESC_BMI	ESC	BMI	chr9	133781873	133781883	+	MA1542.1	OSR1	C2H2_ZF	10.0073	-0.149039	5.09276	0.828192
ABL1	rs10751509	rs4740383	chr9:133781876	HN_BMI	HN	BMI	chr9	133781873	133781883	+	MA1542.1	OSR1	C2H2_ZF	10.0073	-0.149039	5.09276	0.828192
AC002454.1	rs2237573	rs10278890	chr7:92313733	ESC_height	ESC	height	chr7	92313723	92313744	+	MA1651.1	ZFP42	C2H2_ZF	8.77382	0.0744465	-0.538916	0.809487
AC004549.6	rs17437838	rs17437838	chr7:27291845	HP_height	HP	height	chr7	27291839	27291849	-	MA0100.3	MYB	Myb/SANT	8.68024	0.0055818	8.48762	0.847395
AC004549.6	rs73290395	rs17437838	chr7:27253766	HP_height	HP	height	chr7	27253760	27253775	-	MA0637.1	CENPB	CENPB	5.8609	0.0140068	8.69323	0.82308
AC004549.6	rs73290395	rs17437838	chr7:27253766	HP_height	HP	height	chr7	27253761	27253772	+	MA1122.1	TFDP1	E2F	8.12192	-0.155475	5.56289	0.799469
AC005150.1	rs28396800	rs9997394	chr4:163621091	HP_sleep	HP	sleep	chr4	163621085	163621096	-	MA1608.1	Isl1	Homeodomain	9.09685	-0.110128	4.8349	0.830655
AC005235.1	rs12466992	rs13023912	chr2:199808124	ESC_AaM	ESC	AaM	chr2	199808121	199808130	+	MA0789.1	POU3F4	Homeodomain.POU	11.2317	-0.479439	10.2426	0.72888
AC005235.1	rs12466992	rs13023912	chr2:199808124	ESC_AaM	ESC	AaM	chr2	199808121	199808130	+	MA0792.1	POU5F1B	Homeodomain	10.4679	-0.479439	9.5051	0.730882
AC007879.5	rs56309573	rs17203016	chr2:208274076	HP_BMI	HP	BMI	chr2	208274069	208274084	+	MA1155.1	ZSCAN4	C2H2_ZF	8.38708	0.186149	13.4821	0.882948
AC007879.6	rs56309573	rs17203016	chr2:208274076	HN_BMI	HN	BMI	chr2	208274069	208274084	+	MA1155.1	ZSCAN4	C2H2_ZF	8.38708	0.186149	13.4821	0.882948
AC010127.3	rs59237858	rs11885663	chr2:166940767	ESC_sleep	ESC	sleep	chr2	166940757	166940771	-	MA1652.1	ZKSCAN5	C2H2_ZF	9.87298	-0.61269	-4.24513	0.708114
AC010127.3	rs59237858	rs11885663	chr2:166940767	ESC_sleep	ESC	sleep	chr2	166940760	166940771	+	MA0765.2	ETV5	Ets	8.86768	-0.694215	6.96064	0.718741
AC010127.3	rs59237858	rs11885663	chr2:166940767	ESC_sleep	ESC	sleep	chr2	166940761	166940771	-	MA0028.2	ELK1	Ets	8.44143	-0.617225	-0.907854	0.757942
AC010127.3	rs59237858	rs11885663	chr2:166940767	ESC_sleep	ESC	sleep	chr2	166940761	166940771	-	MA0156.2	FEV	Ets	9.06084	-0.713964	5.25987	0.715501
AC010127.3	rs59237858	rs11885663	chr2:166940767	ESC_sleep	ESC	sleep	chr2	166940761	166940771	-	MA0759.1	ELK3	Ets	8.89697	-0.523503	7.04066	0.741794
AC010127.3	rs59237858	rs11885663	chr2:166940767	HN_sleep	HN	sleep	chr2	166940757	166940771	-	MA1652.1	ZKSCAN5	C2H2_ZF	9.87298	-0.61269	-4.24513	0.708114
AC010127.3	rs59237858	rs11885663	chr2:166940767	HN_sleep	HN	sleep	chr2	166940760	166940771	+	MA0765.2	ETV5	Ets	8.86768	-0.694215	6.96064	0.718741
AC010127.3	rs59237858	rs11885663	chr2:166940767	HN_sleep	HN	sleep	chr2	166940761	166940771	-	MA0028.2	ELK1	Ets	8.44143	-0.617225	-0.907854	0.757942
AC010127.3	rs59237858	rs11885663	chr2:166940767	HN_sleep	HN	sleep	chr2	166940761	166940771	-	MA0156.2	FEV	Ets	9.06084	-0.713964	5.25987	0.715501
AC010127.3	rs59237858	rs11885663	chr2:166940767	HN_sleep	HN	sleep	chr2	166940761	166940771	-	MA0759.1	ELK3	Ets	8.89697	-0.523503	7.04066	0.741794
AC010127.3	rs59237858	rs11885663	chr2:166940767	HP_sleep	HP	sleep	chr2	166940757	166940771	-	MA1652.1	ZKSCAN5	C2H2_ZF	9.87298	-0.61269	-4.24513	0.708114
AC010127.3	rs59237858	rs11885663	chr2:166940767	HP_sleep	HP	sleep	chr2	166940760	166940771	+	MA0765.2	ETV5	Ets	8.86768	-0.694215	6.96064	0.718741
AC010127.3	rs59237858	rs11885663	chr2:166940767	HP_sleep	HP	sleep	chr2	166940761	166940771	-	MA0028.2	ELK1	Ets	8.44143	-0.617225	-0.907854	0.757942
AC010127.3	rs59237858	rs11885663	chr2:166940767	HP_sleep	HP	sleep	chr2	166940761	166940771	-	MA0156.2	FEV	Ets	9.06084	-0.713964	5.25987	0.715501
AC010127.3	rs59237858	rs11885663	chr2:166940767	HP_sleep	HP	sleep	chr2	166940761	166940771	-	MA0759.1	ELK3	Ets	8.89697	-0.523503	7.04066	0.741794
AC016683.5	rs2305133	rs902695	chr2:113956821	HN_BMI	HN	BMI	chr2	113956810	113956821	+	MA1516.1	KLF3	C2H2_ZF	8.66302	1.56232	20.5829	0.93954
AC016683.5	rs2305133	rs902695	chr2:113956821	HN_BMI	HN	BMI	chr2	113956821	113956832	-	MA1122.1	TFDP1	E2F	7.30995	2.0884	61.7954	0.983687
AC016700.2	rs6728352	rs7571713	chr2:70343432	HN_height	HN	height	chr2	70343420	70343433	-	MA1637.1	EBF3	EBF1	8.91165	-0.0679738	8.48886	0.822079
AC016700.2	rs6728352	rs7571713	chr2:70343432	HN_height	HN	height	chr2	70343420	70343435	-	MA0116.1	Znf423	C2H2_ZF	12.1309	-0.641903	6.85208	0.831538
AC016700.2	rs6728352	rs7571713	chr2:70343432	HN_height	HN	height	chr2	70343426	70343442	-	MA1599.1	ZNF682	C2H2_ZF	7.99143	-0.245475	-6.03423	0.814948
AC016999.2	rs72983853	rs80271258	chr2:239324210	ESC_sleep	ESC	sleep	chr2	239324204	239324215	+	MA0812.1	TFAP2B(var.2)	AP-2	8.55226	0.263249	13.4493	0.877325
AC016999.2	rs72983853	rs80271258	chr2:239324210	HP_sleep	HP	sleep	chr2	239324204	239324215	+	MA0812.1	TFAP2B(var.2)	AP-2	8.55226	0.263249	13.4493	0.877325
AC079779.5	rs6548240	rs13021737	chr2:636929	ESC_BMI	ESC	BMI	chr2	636926	636942	-	MA0733.1	EGR4	C2H2_ZF	7.5778	0.321962	7.71532	0.844648
AC079779.5	rs6548240	rs13021737	chr2:636929	HP_BMI	HP	BMI	chr2	636926	636942	-	MA0733.1	EGR4	C2H2_ZF	7.5778	0.321962	7.71532	0.844648
AC079779.5	rs6548240	rs7576624	chr2:636929	ESC_AaM	ESC	AaM	chr2	636926	636942	-	MA0733.1	EGR4	C2H2_ZF	7.5778	0.321962	7.71532	0.844648
AC079779.5	rs6548240	rs7576624	chr2:636929	HP_AaM	HP	AaM	chr2	636926	636942	-	MA0733.1	EGR4	C2H2_ZF	7.5778	0.321962	7.71532	0.844648
AC079779.5	rs7570198	rs13021737	chr2:648198	HN_BMI	HN	BMI	chr2	648196	648207	-	MA0748.2	YY2	C2H2_ZF	8.76193	-0.395584	0.691832	0.794366
AC079779.5	rs7570198	rs2947411	chr2:648198	HN_AaM	HN	AaM	chr2	648196	648207	-	MA0748.2	YY2	C2H2_ZF	8.76193	-0.395584	0.691832	0.794366
AC079779.6	rs1320332	rs13021737	chr2:621954	ESC_BMI	ESC	BMI	chr2	621939	621956	-	MA0113.3	NR3C1	Nuclear_receptor	7.87622	-0.529736	-4.30769	0.79658
AC079779.6	rs1320332	rs13021737	chr2:621954	ESC_BMI	ESC	BMI	chr2	621939	621956	-	MA0727.1	NR3C2	Nuclear_receptor	9.09321	-0.702228	-5.86422	0.755486
AC079779.6	rs1320332	rs7576624	chr2:621954	ESC_AaM	ESC	AaM	chr2	621939	621956	-	MA0113.3	NR3C1	Nuclear_receptor	7.87622	-0.529736	-4.30769	0.79658
AC079779.6	rs1320332	rs7576624	chr2:621954	ESC_AaM	ESC	AaM	chr2	621939	621956	-	MA0727.1	NR3C2	Nuclear_receptor	9.09321	-0.702228	-5.86422	0.755486
AC079779.6	rs6548240	rs13021737	chr2:636929	ESC_BMI	ESC	BMI	chr2	636926	636942	-	MA0733.1	EGR4	C2H2_ZF	7.5778	0.321962	7.71532	0.844648
AC079779.6	rs6548240	rs13021737	chr2:636929	HN_BMI	HN	BMI	chr2	636926	636942	-	MA0733.1	EGR4	C2H2_ZF	7.5778	0.321962	7.71532	0.844648
AC079779.6	rs6548240	rs7576624	chr2:636929	ESC_AaM	ESC	AaM	chr2	636926	636942	-	MA0733.1	EGR4	C2H2_ZF	7.5778	0.321962	7.71532	0.844648
AC079779.6	rs6548240	rs7576624	chr2:636929	HN_AaM	HN	AaM	chr2	636926	636942	-	MA0733.1	EGR4	C2H2_ZF	7.5778	0.321962	7.71532	0.844648
AC090627.1	rs6504115	rs11079810	chr17:46306297	ESC_AaM	ESC	AaM	chr17	46306285	46306298	-	MA0830.2	TCF4	bHLH	9.19364	0.101444	17.3927	0.829363
AC090627.1	rs6504115	rs11079810	chr17:46306297	ESC_AaM	ESC	AaM	chr17	46306285	46306298	-	MA1631.1	ASCL1(var.2)	bHLH	9.80915	0.514297	18.3519	0.87699
AC090627.1	rs6504115	rs11079810	chr17:46306297	ESC_AaM	ESC	AaM	chr17	46306286	46306297	-	MA0103.3	ZEB1	C2H2_ZF.Homeodomain	9.25274	-0.138432	11.1448	0.840364
AC090627.1	rs6504115	rs11079810	chr17:46306297	ESC_AaM	ESC	AaM	chr17	46306286	46306297	-	MA0522.3	TCF3	bHLH	9.3926	-0.097826	9.17443	0.812636
AC090627.1	rs6504115	rs11079810	chr17:46306297	ESC_AaM	ESC	AaM	chr17	46306286	46306297	-	MA1648.1	TCF12(var.2)	bHLH	9.15827	-0.025617	9.12071	0.81538
AC090627.1	rs6504115	rs11079810	chr17:46306297	ESC_AaM	ESC	AaM	chr17	46306294	46306305	+	MA0111.1	Spz1	Unknown	9.35777	-0.401149	-9.87948	0.839269
AC090627.1	rs7224155	rs11079810	chr17:46252502	HN_AaM	HN	AaM	chr17	46252492	46252504	-	MA0783.1	PKNOX2	Homeodomain	6.58888	-0.377268	-11.7176	0.795132
AC092159.2	rs13416881	rs13405352	chr2:1554808	HN_height	HN	height	chr2	1554800	1554813	-	MA1604.1	Ebf2	EBF1	8.75281	0.15528	14.5763	0.823025
AC092159.2	rs13416881	rs13405352	chr2:1554808	HN_height	HN	height	chr2	1554800	1554813	-	MA1637.1	EBF3	EBF1	8.81812	0.167329	9.54429	0.835551
AC093326.3	rs1320332	rs13021737	chr2:621954	ESC_BMI	ESC	BMI	chr2	621939	621956	-	MA0113.3	NR3C1	Nuclear_receptor	7.87622	-0.529736	-4.30769	0.79658
AC093326.3	rs1320332	rs13021737	chr2:621954	ESC_BMI	ESC	BMI	chr2	621939	621956	-	MA0727.1	NR3C2	Nuclear_receptor	9.09321	-0.702228	-5.86422	0.755486
AC093326.3	rs1320332	rs13021737	chr2:621954	HP_BMI	HP	BMI	chr2	621939	621956	-	MA0113.3	NR3C1	Nuclear_receptor	7.87622	-0.529736	-4.30769	0.79658
AC093326.3	rs1320332	rs13021737	chr2:621954	HP_BMI	HP	BMI	chr2	621939	621956	-	MA0727.1	NR3C2	Nuclear_receptor	9.09321	-0.702228	-5.86422	0.755486
AC093326.3	rs1320332	rs7576624	chr2:621954	ESC_AaM	ESC	AaM	chr2	621939	621956	-	MA0113.3	NR3C1	Nuclear_receptor	7.87622	-0.529736	-4.30769	0.79658
AC093326.3	rs1320332	rs7576624	chr2:621954	ESC_AaM	ESC	AaM	chr2	621939	621956	-	MA0727.1	NR3C2	Nuclear_receptor	9.09321	-0.702228	-5.86422	0.755486
AC093326.3	rs1320332	rs7576624	chr2:621954	HP_AaM	HP	AaM	chr2	621939	621956	-	MA0113.3	NR3C1	Nuclear_receptor	7.87622	-0.529736	-4.30769	0.79658
AC093326.3	rs1320332	rs7576624	chr2:621954	HP_AaM	HP	AaM	chr2	621939	621956	-	MA0727.1	NR3C2	Nuclear_receptor	9.09321	-0.702228	-5.86422	0.755486
AC093326.3	rs6548240	rs13021737	chr2:636929	ESC_BMI	ESC	BMI	chr2	636926	636942	-	MA0733.1	EGR4	C2H2_ZF	7.5778	0.321962	7.71532	0.844648
AC093326.3	rs6548240	rs7576624	chr2:636929	ESC_AaM	ESC	AaM	chr2	636926	636942	-	MA0733.1	EGR4	C2H2_ZF	7.5778	0.321962	7.71532	0.844648
AC097658.1	rs300912	rs300904	chr4:144276717	ESC_height	ESC	height	chr4	144276710	144276720	-	MA1542.1	OSR1	C2H2_ZF	8.10494	-0.173935	1.69509	0.838338
AC097658.1	rs300913	rs300904	chr4:144276643	ESC_height	ESC	height	chr4	144276636	144276644	-	MA0914.1	ISL2	Homeodomain	8.38733	0.055345	15.3841	0.832886
AC104135.2	rs7598278	rs12464387	chr2:75451823	ESC_sleep	ESC	sleep	chr2	75451817	75451830	-	MA0499.2	MYOD1	bHLH	9.72143	-0.674932	-3.12718	0.766116
AC104135.2	rs7598278	rs12464387	chr2:75451823	ESC_sleep	ESC	sleep	chr2	75451818	75451830	-	MA1571.1	TGIF2LX	Homeodomain	9.46367	-0.313818	-3.38288	0.801385
AC104135.2	rs7598278	rs12464387	chr2:75451823	ESC_sleep	ESC	sleep	chr2	75451818	75451830	-	MA1572.1	TGIF2LY	Homeodomain	9.28885	-0.516636	-7.5018	0.752697
AC104135.2	rs7598278	rs12464387	chr2:75451823	ESC_sleep	ESC	sleep	chr2	75451818	75451830	+	MA0783.1	PKNOX2	Homeodomain	10.5346	-0.415565	6.59278	0.777045
AC104135.2	rs7598278	rs12464387	chr2:75451823	ESC_sleep	ESC	sleep	chr2	75451818	75451830	+	MA0797.1	TGIF2	Homeodomain	10.2086	-0.416614	7.1628	0.779365
AC104135.2	rs7598278	rs12464387	chr2:75451823	ESC_sleep	ESC	sleep	chr2	75451818	75451830	+	MA1571.1	TGIF2LX	Homeodomain	9.54297	-0.364536	7.06275	0.772037
AC104782.3	rs4851267	rs4303732	chr2:100824104	ESC_BMI	ESC	BMI	chr2	100824102	100824116	+	MA0798.2	RFX3	RFX	8.87815	-0.307703	7.64963	0.716842
AC104782.3	rs4851267	rs4303732	chr2:100824104	ESC_BMI	ESC	BMI	chr2	100824103	100824119	+	MA0510.2	RFX5	RFX	10.3513	-0.503768	7.81884	0.739271
AC104782.3	rs4851267	rs4303732	chr2:100824104	ESC_BMI	ESC	BMI	chr2	100824103	100824119	+	MA0799.1	RFX4	RFX	8.4818	-0.0716153	8.18635	0.772561
AC104782.3	rs4851267	rs4303732	chr2:100824104	HP_BMI	HP	BMI	chr2	100824102	100824116	+	MA0798.2	RFX3	RFX	8.87815	-0.307703	7.64963	0.716842
AC104782.3	rs4851267	rs4303732	chr2:100824104	HP_BMI	HP	BMI	chr2	100824103	100824119	+	MA0510.2	RFX5	RFX	10.3513	-0.503768	7.81884	0.739271
AC104782.3	rs4851267	rs4303732	chr2:100824104	HP_BMI	HP	BMI	chr2	100824103	100824119	+	MA0799.1	RFX4	RFX	8.4818	-0.0716153	8.18635	0.772561
AC135050.5	rs2303223	rs1549293	chr16:31075175	ESC_BMI	ESC	BMI	chr16	31075170	31075183	+	MA1583.1	ZFP57	C2H2_ZF	9.55603	-0.00826216	5.61806	0.852903
AC135050.5	rs2303223	rs1549293	chr16:31075175	ESC_BMI	ESC	BMI	chr16	31075172	31075185	-	MA1583.1	ZFP57	C2H2_ZF	7.85474	-0.02349	4.88703	0.826104
AC135050.5	rs2303223	rs1549293	chr16:31075175	HP_BMI	HP	BMI	chr16	31075170	31075183	+	MA1583.1	ZFP57	C2H2_ZF	9.55603	-0.00826216	5.61806	0.852903
AC135050.5	rs2303223	rs1549293	chr16:31075175	HP_BMI	HP	BMI	chr16	31075172	31075185	-	MA1583.1	ZFP57	C2H2_ZF	7.85474	-0.02349	4.88703	0.826104
AC138647.1	rs1078141	rs903959	chr8:142619393	ESC_BMI	ESC	BMI	chr8	142619378	142619393	-	MA0751.1	ZIC4	C2H2_ZF	8.06407	-0.173796	1.84508	0.836992
AC138647.1	rs1078141	rs903959	chr8:142619393	ESC_BMI	ESC	BMI	chr8	142619379	142619393	-	MA0696.1	ZIC1	C2H2_ZF	7.78903	-0.0113642	6.48157	0.8623
AC138647.1	rs1078141	rs903959	chr8:142619393	ESC_BMI	ESC	BMI	chr8	142619389	142619402	+	MA1545.1	OVOL2	C2H2_ZF	7.66243	-0.510343	-4.74943	0.741781
ACP1	rs6548240	rs13021737	chr2:636929	HN_BMI	HN	BMI	chr2	636926	636942	-	MA0733.1	EGR4	C2H2_ZF	7.5778	0.321962	7.71532	0.844648
ACP1	rs6548240	rs7576624	chr2:636929	HN_AaM	HN	AaM	chr2	636926	636942	-	MA0733.1	EGR4	C2H2_ZF	7.5778	0.321962	7.71532	0.844648
ACP2	rs1057233	rs3817335	chr11:47376448	ESC_height	ESC	height	chr11	47376446	47376461	+	MA1532.1	NR1D2	Nuclear_receptor	9.45155	-0.407633	8.02843	0.73867
ACP2	rs1057233	rs3817335	chr11:47376448	HP_height	HP	height	chr11	47376446	47376461	+	MA1532.1	NR1D2	Nuclear_receptor	9.45155	-0.407633	8.02843	0.73867
ACP2	rs10769255	rs10838687	chr11:47367371	ESC_sleep	ESC	sleep	chr11	47367362	47367377	-	MA0777.1	MYBL2	Myb/SANT	5.90849	-0.237674	-6.30762	0.797145
ACP2	rs10769255	rs10838687	chr11:47367371	HN_sleep	HN	sleep	chr11	47367362	47367377	-	MA0777.1	MYBL2	Myb/SANT	5.90849	-0.237674	-6.30762	0.797145
ACP2	rs10769255	rs10838687	chr11:47367371	HP_sleep	HP	sleep	chr11	47367362	47367377	-	MA0777.1	MYBL2	Myb/SANT	5.90849	-0.237674	-6.30762	0.797145
ACP2	rs326224	rs10838687	chr11:47255598	ESC_sleep	ESC	sleep	chr11	47255584	47255598	-	MA0163.1	PLAG1	C2H2_ZF	5.8965	0.0336864	6.86408	0.803829
ACP2	rs326224	rs10838687	chr11:47255598	HN_sleep	HN	sleep	chr11	47255584	47255598	-	MA0163.1	PLAG1	C2H2_ZF	5.8965	0.0336864	6.86408	0.803829
ACP2	rs326224	rs10838687	chr11:47255598	HP_sleep	HP	sleep	chr11	47255584	47255598	-	MA0163.1	PLAG1	C2H2_ZF	5.8965	0.0336864	6.86408	0.803829
ACP2	rs4752990	rs3817335	chr11:47410393	HN_height	HN	height	chr11	47410388	47410398	+	MA0767.1	GCM2	GCM	7.47126	-0.465732	1.59202	0.737889
ACP2	rs4752990	rs7124681	chr11:47410393	ESC_BMI	ESC	BMI	chr11	47410388	47410398	+	MA0767.1	GCM2	GCM	7.47126	-0.465732	1.59202	0.737889
ACP2	rs4752990	rs7124681	chr11:47410393	HN_BMI	HN	BMI	chr11	47410388	47410398	+	MA0767.1	GCM2	GCM	7.47126	-0.465732	1.59202	0.737889
ACP2	rs4752990	rs7124681	chr11:47410393	HP_BMI	HP	BMI	chr11	47410388	47410398	+	MA0767.1	GCM2	GCM	7.47126	-0.465732	1.59202	0.737889
ACP2	rs6485753	rs3817335	chr11:47410200	HN_height	HN	height	chr11	47410189	47410205	-	MA0733.1	EGR4	C2H2_ZF	8.54408	-0.40326	4.93387	0.769844
ACP2	rs6485753	rs3817335	chr11:47410200	HN_height	HN	height	chr11	47410190	47410205	-	MA0732.1	EGR3	C2H2_ZF	7.05588	-0.514875	0.363783	0.750632
ACP2	rs6485753	rs3817335	chr11:47410200	HN_height	HN	height	chr11	47410191	47410205	-	MA0162.4	EGR1	C2H2_ZF	9.8269	-0.46652	5.41083	0.781345
ACP2	rs6485753	rs3817335	chr11:47410200	HN_height	HN	height	chr11	47410192	47410203	-	MA0472.2	EGR2	C2H2_ZF	7.38391	-0.458546	-5.33951	0.805887
ACP2	rs6485753	rs3817335	chr11:47410200	HN_height	HN	height	chr11	47410192	47410209	-	MA0685.1	SP4	C2H2_ZF	8.94776	-0.358479	3.88983	0.8289
ACP2	rs6485753	rs3817335	chr11:47410200	HN_height	HN	height	chr11	47410193	47410205	-	MA1650.1	ZBTB14	C2H2_ZF	8.4356	-0.58664	0.705764	0.804072
ACP2	rs6485753	rs3817335	chr11:47410200	HN_height	HN	height	chr11	47410193	47410207	-	MA0740.1	KLF14	C2H2_ZF	7.76793	-0.0099605	7.67818	0.844161
ACP2	rs6485753	rs3817335	chr11:47410200	HN_height	HN	height	chr11	47410193	47410210	-	MA0516.2	SP2	C2H2_ZF	8.90137	-0.0405366	6.9233	0.842529
ACP2	rs6485753	rs3817335	chr11:47410200	HN_height	HN	height	chr11	47410194	47410206	-	MA0747.1	SP8	C2H2_ZF	9.06868	0.141828	10.0932	0.868117
ACP2	rs6485753	rs3817335	chr11:47410200	HN_height	HN	height	chr11	47410194	47410206	-	MA1564.1	SP9	C2H2_ZF	9.31968	-0.0469364	9.0054	0.840069
ACP2	rs6485753	rs3817335	chr11:47410200	HN_height	HN	height	chr11	47410194	47410207	-	MA0746.2	SP3	C2H2_ZF	9.47956	-0.0895014	9.03112	0.826652
ACP2	rs6485753	rs3817335	chr11:47410200	HN_height	HN	height	chr11	47410194	47410209	-	MA0079.4	SP1	C2H2_ZF	8.1482	-0.0849407	6.61525	0.874406
ACP2	rs6485753	rs3817335	chr11:47410200	HN_height	HN	height	chr11	47410195	47410206	-	MA1512.1	KLF11	C2H2_ZF	9.22845	-0.146626	8.95678	0.819634
ACP2	rs6485753	rs3817335	chr11:47410200	HN_height	HN	height	chr11	47410195	47410206	-	MA1513.1	KLF15	C2H2_ZF	9.91518	-0.406019	6.00678	0.788983
ACP2	rs6485753	rs3817335	chr11:47410200	HN_height	HN	height	chr11	47410197	47410208	+	MA1122.1	TFDP1	E2F	7.23631	-0.421404	-6.49261	0.783035
ACP2	rs6485753	rs7124681	chr11:47410200	ESC_BMI	ESC	BMI	chr11	47410189	47410205	-	MA0733.1	EGR4	C2H2_ZF	8.54408	-0.40326	4.93387	0.769844
ACP2	rs6485753	rs7124681	chr11:47410200	ESC_BMI	ESC	BMI	chr11	47410190	47410205	-	MA0732.1	EGR3	C2H2_ZF	7.05588	-0.514875	0.363783	0.750632
ACP2	rs6485753	rs7124681	chr11:47410200	ESC_BMI	ESC	BMI	chr11	47410191	47410205	-	MA0162.4	EGR1	C2H2_ZF	9.8269	-0.46652	5.41083	0.781345
ACP2	rs6485753	rs7124681	chr11:47410200	ESC_BMI	ESC	BMI	chr11	47410192	47410203	-	MA0472.2	EGR2	C2H2_ZF	7.38391	-0.458546	-5.33951	0.805887
ACP2	rs6485753	rs7124681	chr11:47410200	ESC_BMI	ESC	BMI	chr11	47410192	47410209	-	MA0685.1	SP4	C2H2_ZF	8.94776	-0.358479	3.88983	0.8289
ACP2	rs6485753	rs7124681	chr11:47410200	ESC_BMI	ESC	BMI	chr11	47410193	47410205	-	MA1650.1	ZBTB14	C2H2_ZF	8.4356	-0.58664	0.705764	0.804072
ACP2	rs6485753	rs7124681	chr11:47410200	ESC_BMI	ESC	BMI	chr11	47410193	47410207	-	MA0740.1	KLF14	C2H2_ZF	7.76793	-0.0099605	7.67818	0.844161
ACP2	rs6485753	rs7124681	chr11:47410200	ESC_BMI	ESC	BMI	chr11	47410193	47410210	-	MA0516.2	SP2	C2H2_ZF	8.90137	-0.0405366	6.9233	0.842529
ACP2	rs6485753	rs7124681	chr11:47410200	ESC_BMI	ESC	BMI	chr11	47410194	47410206	-	MA0747.1	SP8	C2H2_ZF	9.06868	0.141828	10.0932	0.868117
ACP2	rs6485753	rs7124681	chr11:47410200	ESC_BMI	ESC	BMI	chr11	47410194	47410206	-	MA1564.1	SP9	C2H2_ZF	9.31968	-0.0469364	9.0054	0.840069
ACP2	rs6485753	rs7124681	chr11:47410200	ESC_BMI	ESC	BMI	chr11	47410194	47410207	-	MA0746.2	SP3	C2H2_ZF	9.47956	-0.0895014	9.03112	0.826652
ACP2	rs6485753	rs7124681	chr11:47410200	ESC_BMI	ESC	BMI	chr11	47410194	47410209	-	MA0079.4	SP1	C2H2_ZF	8.1482	-0.0849407	6.61525	0.874406
ACP2	rs6485753	rs7124681	chr11:47410200	ESC_BMI	ESC	BMI	chr11	47410195	47410206	-	MA1512.1	KLF11	C2H2_ZF	9.22845	-0.146626	8.95678	0.819634
ACP2	rs6485753	rs7124681	chr11:47410200	ESC_BMI	ESC	BMI	chr11	47410195	47410206	-	MA1513.1	KLF15	C2H2_ZF	9.91518	-0.406019	6.00678	0.788983
ACP2	rs6485753	rs7124681	chr11:47410200	ESC_BMI	ESC	BMI	chr11	47410197	47410208	+	MA1122.1	TFDP1	E2F	7.23631	-0.421404	-6.49261	0.783035
ACP2	rs6485753	rs7124681	chr11:47410200	HN_BMI	HN	BMI	chr11	47410189	47410205	-	MA0733.1	EGR4	C2H2_ZF	8.54408	-0.40326	4.93387	0.769844
ACP2	rs6485753	rs7124681	chr11:47410200	HN_BMI	HN	BMI	chr11	47410190	47410205	-	MA0732.1	EGR3	C2H2_ZF	7.05588	-0.514875	0.363783	0.750632
ACP2	rs6485753	rs7124681	chr11:47410200	HN_BMI	HN	BMI	chr11	47410191	47410205	-	MA0162.4	EGR1	C2H2_ZF	9.8269	-0.46652	5.41083	0.781345
ACP2	rs6485753	rs7124681	chr11:47410200	HN_BMI	HN	BMI	chr11	47410192	47410203	-	MA0472.2	EGR2	C2H2_ZF	7.38391	-0.458546	-5.33951	0.805887
ACP2	rs6485753	rs7124681	chr11:47410200	HN_BMI	HN	BMI	chr11	47410192	47410209	-	MA0685.1	SP4	C2H2_ZF	8.94776	-0.358479	3.88983	0.8289
ACP2	rs6485753	rs7124681	chr11:47410200	HN_BMI	HN	BMI	chr11	47410193	47410205	-	MA1650.1	ZBTB14	C2H2_ZF	8.4356	-0.58664	0.705764	0.804072
ACP2	rs6485753	rs7124681	chr11:47410200	HN_BMI	HN	BMI	chr11	47410193	47410207	-	MA0740.1	KLF14	C2H2_ZF	7.76793	-0.0099605	7.67818	0.844161
ACP2	rs6485753	rs7124681	chr11:47410200	HN_BMI	HN	BMI	chr11	47410193	47410210	-	MA0516.2	SP2	C2H2_ZF	8.90137	-0.0405366	6.9233	0.842529
ACP2	rs6485753	rs7124681	chr11:47410200	HN_BMI	HN	BMI	chr11	47410194	47410206	-	MA0747.1	SP8	C2H2_ZF	9.06868	0.141828	10.0932	0.868117
ACP2	rs6485753	rs7124681	chr11:47410200	HN_BMI	HN	BMI	chr11	47410194	47410206	-	MA1564.1	SP9	C2H2_ZF	9.31968	-0.0469364	9.0054	0.840069
ACP2	rs6485753	rs7124681	chr11:47410200	HN_BMI	HN	BMI	chr11	47410194	47410207	-	MA0746.2	SP3	C2H2_ZF	9.47956	-0.0895014	9.03112	0.826652
ACP2	rs6485753	rs7124681	chr11:47410200	HN_BMI	HN	BMI	chr11	47410194	47410209	-	MA0079.4	SP1	C2H2_ZF	8.1482	-0.0849407	6.61525	0.874406
ACP2	rs6485753	rs7124681	chr11:47410200	HN_BMI	HN	BMI	chr11	47410195	47410206	-	MA1512.1	KLF11	C2H2_ZF	9.22845	-0.146626	8.95678	0.819634
ACP2	rs6485753	rs7124681	chr11:47410200	HN_BMI	HN	BMI	chr11	47410195	47410206	-	MA1513.1	KLF15	C2H2_ZF	9.91518	-0.406019	6.00678	0.788983
ACP2	rs6485753	rs7124681	chr11:47410200	HN_BMI	HN	BMI	chr11	47410197	47410208	+	MA1122.1	TFDP1	E2F	7.23631	-0.421404	-6.49261	0.783035
ACP2	rs6485753	rs7124681	chr11:47410200	HP_BMI	HP	BMI	chr11	47410189	47410205	-	MA0733.1	EGR4	C2H2_ZF	8.54408	-0.40326	4.93387	0.769844
ACP2	rs6485753	rs7124681	chr11:47410200	HP_BMI	HP	BMI	chr11	47410190	47410205	-	MA0732.1	EGR3	C2H2_ZF	7.05588	-0.514875	0.363783	0.750632
ACP2	rs6485753	rs7124681	chr11:47410200	HP_BMI	HP	BMI	chr11	47410191	47410205	-	MA0162.4	EGR1	C2H2_ZF	9.8269	-0.46652	5.41083	0.781345
ACP2	rs6485753	rs7124681	chr11:47410200	HP_BMI	HP	BMI	chr11	47410192	47410203	-	MA0472.2	EGR2	C2H2_ZF	7.38391	-0.458546	-5.33951	0.805887
ACP2	rs6485753	rs7124681	chr11:47410200	HP_BMI	HP	BMI	chr11	47410192	47410209	-	MA0685.1	SP4	C2H2_ZF	8.94776	-0.358479	3.88983	0.8289
ACP2	rs6485753	rs7124681	chr11:47410200	HP_BMI	HP	BMI	chr11	47410193	47410205	-	MA1650.1	ZBTB14	C2H2_ZF	8.4356	-0.58664	0.705764	0.804072
ACP2	rs6485753	rs7124681	chr11:47410200	HP_BMI	HP	BMI	chr11	47410193	47410207	-	MA0740.1	KLF14	C2H2_ZF	7.76793	-0.0099605	7.67818	0.844161
ACP2	rs6485753	rs7124681	chr11:47410200	HP_BMI	HP	BMI	chr11	47410193	47410210	-	MA0516.2	SP2	C2H2_ZF	8.90137	-0.0405366	6.9233	0.842529
ACP2	rs6485753	rs7124681	chr11:47410200	HP_BMI	HP	BMI	chr11	47410194	47410206	-	MA0747.1	SP8	C2H2_ZF	9.06868	0.141828	10.0932	0.868117
ACP2	rs6485753	rs7124681	chr11:47410200	HP_BMI	HP	BMI	chr11	47410194	47410206	-	MA1564.1	SP9	C2H2_ZF	9.31968	-0.0469364	9.0054	0.840069
ACP2	rs6485753	rs7124681	chr11:47410200	HP_BMI	HP	BMI	chr11	47410194	47410207	-	MA0746.2	SP3	C2H2_ZF	9.47956	-0.0895014	9.03112	0.826652
ACP2	rs6485753	rs7124681	chr11:47410200	HP_BMI	HP	BMI	chr11	47410194	47410209	-	MA0079.4	SP1	C2H2_ZF	8.1482	-0.0849407	6.61525	0.874406
ACP2	rs6485753	rs7124681	chr11:47410200	HP_BMI	HP	BMI	chr11	47410195	47410206	-	MA1512.1	KLF11	C2H2_ZF	9.22845	-0.146626	8.95678	0.819634
ACP2	rs6485753	rs7124681	chr11:47410200	HP_BMI	HP	BMI	chr11	47410195	47410206	-	MA1513.1	KLF15	C2H2_ZF	9.91518	-0.406019	6.00678	0.788983
ACP2	rs6485753	rs7124681	chr11:47410200	HP_BMI	HP	BMI	chr11	47410197	47410208	+	MA1122.1	TFDP1	E2F	7.23631	-0.421404	-6.49261	0.783035
ACSS2	rs3746436	rs3746429	chr20:33586193	ESC_BMI	ESC	BMI	chr20	33586193	33586199	-	MA0006.1	Ahr::Arnt	bHLH	7.40993	0.261516	7.9591	0.871268
ACTR1A	rs10786689	rs7899004	chr10:104356359	ESC_height	ESC	height	chr10	104356352	104356362	-	MA0867.2	SOX4	Sox	9.84916	0.408288	17.6597	0.872135
ACTR1A	rs10786689	rs7899004	chr10:104356359	ESC_height	ESC	height	chr10	104356352	104356363	-	MA0442.2	SOX10	Sox	9.57602	-0.42275	8.0437	0.721498
ACTR1A	rs10786689	rs7899004	chr10:104356359	ESC_height	ESC	height	chr10	104356353	104356363	+	MA0514.1	Sox3	Sox	10.7998	0.132894	12.9517	0.840019
ACTR1A	rs10786689	rs7899004	chr10:104356359	ESC_height	ESC	height	chr10	104356353	104356363	+	MA0515.1	Sox6	Sox	9.99854	-0.301367	6.66575	0.820899
ACTR1A	rs10786689	rs7899004	chr10:104356359	HN_height	HN	height	chr10	104356352	104356362	-	MA0867.2	SOX4	Sox	9.84916	0.408288	17.6597	0.872135
ACTR1A	rs10786689	rs7899004	chr10:104356359	HN_height	HN	height	chr10	104356352	104356363	-	MA0442.2	SOX10	Sox	9.57602	-0.42275	8.0437	0.721498
ACTR1A	rs10786689	rs7899004	chr10:104356359	HN_height	HN	height	chr10	104356353	104356363	+	MA0514.1	Sox3	Sox	10.7998	0.132894	12.9517	0.840019
ACTR1A	rs10786689	rs7899004	chr10:104356359	HN_height	HN	height	chr10	104356353	104356363	+	MA0515.1	Sox6	Sox	9.99854	-0.301367	6.66575	0.820899
ACTR1A	rs10786689	rs7899004	chr10:104356359	HP_height	HP	height	chr10	104356352	104356362	-	MA0867.2	SOX4	Sox	9.84916	0.408288	17.6597	0.872135
ACTR1A	rs10786689	rs7899004	chr10:104356359	HP_height	HP	height	chr10	104356352	104356363	-	MA0442.2	SOX10	Sox	9.57602	-0.42275	8.0437	0.721498
ACTR1A	rs10786689	rs7899004	chr10:104356359	HP_height	HP	height	chr10	104356353	104356363	+	MA0514.1	Sox3	Sox	10.7998	0.132894	12.9517	0.840019
ACTR1A	rs10786689	rs7899004	chr10:104356359	HP_height	HP	height	chr10	104356353	104356363	+	MA0515.1	Sox6	Sox	9.99854	-0.301367	6.66575	0.820899
ACTR1A	rs2001389	rs7899004	chr10:104375258	ESC_height	ESC	height	chr10	104375246	104375260	+	MA1629.1	Zic2	C2H2_ZF	9.05902	1.33354	31.4114	0.913034
ACTR1A	rs2001389	rs7899004	chr10:104375258	ESC_height	ESC	height	chr10	104375248	104375259	+	MA1628.1	Zic1::Zic2	C2H2_ZF	10.3513	1.31609	40.2115	0.929411
ACTR1A	rs2001389	rs7899004	chr10:104375258	HN_height	HN	height	chr10	104375246	104375260	+	MA1629.1	Zic2	C2H2_ZF	9.05902	1.33354	31.4114	0.913034
ACTR1A	rs2001389	rs7899004	chr10:104375258	HN_height	HN	height	chr10	104375248	104375259	+	MA1628.1	Zic1::Zic2	C2H2_ZF	10.3513	1.31609	40.2115	0.929411
ACTR1A	rs527511483	rs17115203	chr10:104402372	ESC_height	ESC	height	chr10	104402364	104402374	-	MA1548.1	PLAGL2	C2H2_ZF	9.76214	1.53025	53.2194	0.920963
ACTR1A	rs527511483	rs17115203	chr10:104402372	ESC_height	ESC	height	chr10	104402365	104402375	-	MA1548.1	PLAGL2	C2H2_ZF	8.3771	1.38147	49.9297	0.907635
ACTR1A	rs527511483	rs17115203	chr10:104402372	ESC_height	ESC	height	chr10	104402365	104402375	+	MA1548.1	PLAGL2	C2H2_ZF	8.3771	1.42709	28.8151	0.902442
ACTR1A	rs527511483	rs17115203	chr10:104402372	HN_height	HN	height	chr10	104402364	104402374	-	MA1548.1	PLAGL2	C2H2_ZF	9.76214	1.53025	53.2194	0.920963
ACTR1A	rs527511483	rs17115203	chr10:104402372	HN_height	HN	height	chr10	104402365	104402375	-	MA1548.1	PLAGL2	C2H2_ZF	8.3771	1.38147	49.9297	0.907635
ACTR1A	rs527511483	rs17115203	chr10:104402372	HN_height	HN	height	chr10	104402365	104402375	+	MA1548.1	PLAGL2	C2H2_ZF	8.3771	1.42709	28.8151	0.902442
ACTR1A	rs527511483	rs17115203	chr10:104402372	HP_height	HP	height	chr10	104402364	104402374	-	MA1548.1	PLAGL2	C2H2_ZF	9.76214	1.53025	53.2194	0.920963
ACTR1A	rs527511483	rs17115203	chr10:104402372	HP_height	HP	height	chr10	104402365	104402375	-	MA1548.1	PLAGL2	C2H2_ZF	8.3771	1.38147	49.9297	0.907635
ACTR1A	rs527511483	rs17115203	chr10:104402372	HP_height	HP	height	chr10	104402365	104402375	+	MA1548.1	PLAGL2	C2H2_ZF	8.3771	1.42709	28.8151	0.902442
ADAM11	rs2289676	rs7212001	chr17:42957139	HN_height	HN	height	chr17	42957131	42957147	+	MA1584.1	ZIC5	C2H2_ZF	6.27195	0.595323	36.0522	0.899318
ADAM11	rs2289676	rs7212001	chr17:42957139	HN_height	HN	height	chr17	42957132	42957146	+	MA0696.1	ZIC1	C2H2_ZF	5.4793	0.846024	13.7951	0.890735
ADAM11	rs2289676	rs7212001	chr17:42957139	HN_height	HN	height	chr17	42957132	42957146	+	MA0736.1	GLIS2	C2H2_ZF	9.57643	0.851574	15.748	0.89826
ADAM11	rs2289676	rs7212001	chr17:42957139	HN_height	HN	height	chr17	42957132	42957146	+	MA0737.1	GLIS3	C2H2_ZF	5.30924	0.077016	9.13693	0.852731
ADAM11	rs2289676	rs7212001	chr17:42957139	HN_height	HN	height	chr17	42957132	42957147	+	MA0697.1	ZIC3	C2H2_ZF	7.51536	0.507471	12.2229	0.884934
ADAM11	rs2289676	rs7212001	chr17:42957139	HN_height	HN	height	chr17	42957132	42957147	+	MA0751.1	ZIC4	C2H2_ZF	8.86665	0.827427	49.4105	0.911618
ADAMTSL1	rs1538735	rs11792038	chr9:18443060	HN_height	HN	height	chr9	18443054	18443064	-	MA1638.1	HAND2	bHLH	8.8019	0.417945	9.98016	0.81116
AF064858.10	rs2836774	rs13047416	chr21:40316902	ESC_BMI	ESC	BMI	chr21	40316892	40316903	+	MA0503.1	Nkx2-5(var.2)	Homeodomain	9.08888	0.787461	30.2886	0.87344
AF064858.10	rs2836774	rs13047416	chr21:40316902	HN_BMI	HN	BMI	chr21	40316892	40316903	+	MA0503.1	Nkx2-5(var.2)	Homeodomain	9.08888	0.787461	30.2886	0.87344
AFAP1	rs56270003	rs11730169	chr4:7805994	HN_height	HN	height	chr4	7805985	7805996	+	MA1122.1	TFDP1	E2F	7.03608	0.62738	30.4626	0.931078
AGPAT5	rs12546890	rs1530409	chr8:6318347	ESC_height	ESC	height	chr8	6318342	6318361	-	MA1101.2	BACH2	bZIP	8.62399	0.405721	11.6933	0.924773
AGPAT5	rs12546890	rs1530409	chr8:6318347	ESC_height	ESC	height	chr8	6318342	6318361	+	MA1101.2	BACH2	bZIP	8.86259	0.537317	11.7388	0.921955
AGPAT5	rs12546890	rs1530409	chr8:6318347	ESC_height	ESC	height	chr8	6318345	6318353	-	MA0067.1	Pax2	Homeodomain.Paired_box	6.55419	0.129788	6.80688	0.838133
AGPAT5	rs12546890	rs1530409	chr8:6318347	ESC_height	ESC	height	chr8	6318345	6318357	-	MA1134.1	FOS::JUNB	bZIP	9.35933	0.500745	10.3673	0.909005
AGPAT5	rs12546890	rs1530409	chr8:6318347	ESC_height	ESC	height	chr8	6318345	6318358	-	MA1141.1	FOS::JUND	bZIP	9.80012	0.421104	11.1155	0.935035
AGPAT5	rs12546890	rs1530409	chr8:6318347	ESC_height	ESC	height	chr8	6318345	6318358	+	MA0477.2	FOSL1	bZIP	9.1471	-0.20827	-10.3351	0.808496
AGPAT5	rs12546890	rs1530409	chr8:6318347	ESC_height	ESC	height	chr8	6318345	6318358	+	MA1128.1	FOSL1::JUN	bZIP	9.29153	0.412496	10.2574	0.90771
AGPAT5	rs12546890	rs1530409	chr8:6318347	ESC_height	ESC	height	chr8	6318346	6318356	-	MA0099.3	FOS::JUN	bZIP	9.29991	0.41245	10.4377	0.932182
AGPAT5	rs12546890	rs1530409	chr8:6318347	ESC_height	ESC	height	chr8	6318346	6318356	+	MA1132.1	JUN::JUNB	bZIP	8.56934	0.0449903	8.67625	0.849017
AGPAT5	rs12546890	rs1530409	chr8:6318347	ESC_height	ESC	height	chr8	6318346	6318356	+	MA1135.1	FOSB::JUNB	bZIP	9.49228	-0.175068	-7.93562	0.839702
AGPAT5	rs12546890	rs1530409	chr8:6318347	ESC_height	ESC	height	chr8	6318346	6318356	+	MA1138.1	FOSL2::JUNB	bZIP	9.40609	0.198968	9.89588	0.892158
AGPAT5	rs12546890	rs1530409	chr8:6318347	ESC_height	ESC	height	chr8	6318346	6318356	+	MA1142.1	FOSL1::JUND	bZIP	8.23583	-0.208895	7.83676	0.812632
AGPAT5	rs12546890	rs1530409	chr8:6318347	ESC_height	ESC	height	chr8	6318346	6318356	+	MA1144.1	FOSL2::JUND	bZIP	9.40373	-0.0897964	8.46367	0.813176
AGPAT5	rs12546890	rs1530409	chr8:6318347	ESC_height	ESC	height	chr8	6318346	6318357	-	MA0476.1	FOS	bZIP	10.2752	0.42235	13.3907	0.943029
AGPAT5	rs12546890	rs1530409	chr8:6318347	ESC_height	ESC	height	chr8	6318346	6318357	-	MA0841.1	NFE2	bZIP	8.40672	0.297568	14.2601	0.925527
AGPAT5	rs12546890	rs1530409	chr8:6318347	ESC_height	ESC	height	chr8	6318346	6318357	+	MA0841.1	NFE2	bZIP	10.1559	0.31842	24.2301	0.93292
AGPAT5	rs12546890	rs1530409	chr8:6318347	ESC_height	ESC	height	chr8	6318346	6318358	-	MA1130.1	FOSL2::JUN	bZIP	9.46028	0.417651	10.3009	0.920239
AGPAT5	rs12546890	rs1530409	chr8:6318347	ESC_height	ESC	height	chr8	6318347	6318356	-	MA0655.1	JDP2	bZIP	8.27429	0.437118	29.8783	0.934272
AGPAT5	rs12546890	rs1530409	chr8:6318347	ESC_height	ESC	height	chr8	6318347	6318356	+	MA0655.1	JDP2	bZIP	10.3511	0.275197	12.0438	0.929438
AGPAT5	rs12546890	rs1530409	chr8:6318347	ESC_height	ESC	height	chr8	6318347	6318358	-	MA0478.1	FOSL2	bZIP	9.36346	0.530061	10.4326	0.895439
AGPAT5	rs12546890	rs1530409	chr8:6318347	ESC_height	ESC	height	chr8	6318347	6318361	-	MA0489.1	JUN(var.2)	bZIP	9.74412	0.381611	13.8565	0.937149
AGPAT5	rs2440401	rs1530409	chr8:6321100	ESC_height	ESC	height	chr8	6321088	6321102	+	MA0163.1	PLAG1	C2H2_ZF	8.13009	-0.301562	-6.32944	0.772006
AGPAT5	rs2440401	rs1530409	chr8:6321100	HN_height	HN	height	chr8	6321088	6321102	+	MA0163.1	PLAG1	C2H2_ZF	8.13009	-0.301562	-6.32944	0.772006
AGPAT5	rs2440403	rs1530409	chr8:6318359	ESC_height	ESC	height	chr8	6318342	6318361	-	MA1101.2	BACH2	bZIP	8.62399	0.405721	11.6933	0.924773
AGPAT5	rs2440403	rs1530409	chr8:6318359	ESC_height	ESC	height	chr8	6318342	6318361	+	MA1101.2	BACH2	bZIP	8.86259	0.537317	11.7388	0.921955
AGPAT5	rs2440403	rs1530409	chr8:6318359	ESC_height	ESC	height	chr8	6318347	6318361	-	MA0489.1	JUN(var.2)	bZIP	9.74412	0.381611	13.8565	0.937149
AGPAT5	rs2515581	rs1530409	chr8:6321203	ESC_height	ESC	height	chr8	6321199	6321217	-	MA1529.1	NHLH2	bHLH	7.97979	0.525381	9.71488	0.860955
AGPAT5	rs2515581	rs1530409	chr8:6321203	HN_height	HN	height	chr8	6321199	6321217	-	MA1529.1	NHLH2	bHLH	7.97979	0.525381	9.71488	0.860955
AGPAT5	rs7008227	rs1530409	chr8:6282115	HN_height	HN	height	chr8	6282108	6282116	+	MA0160.1	NR4A2	Nuclear_receptor	9.31938	-0.436475	7.53197	0.781092
AGPAT5	rs7008227	rs1530409	chr8:6282115	HN_height	HN	height	chr8	6282108	6282123	-	MA1146.1	NR1H4::RXRA	Nuclear_receptor	7.94617	-0.406068	5.40577	0.729139
AGPAT5	rs7008227	rs1530409	chr8:6282115	HN_height	HN	height	chr8	6282108	6282123	-	MA1147.1	NR4A2::RXRA	Nuclear_receptor	9.04943	-0.0931605	7.61256	0.838857
AGPAT5	rs7008227	rs1530409	chr8:6282115	HN_height	HN	height	chr8	6282108	6282123	-	MA1538.1	NR2F1(var.3)	Nuclear_receptor	11.1214	-0.394433	-7.71632	0.780537
AGPAT5	rs7008227	rs1530409	chr8:6282115	HN_height	HN	height	chr8	6282108	6282123	-	MA1539.1	NR2F6(var.3)	Nuclear_receptor	8.84391	0.177955	13.4351	0.867603
AGPAT5	rs7008227	rs1530409	chr8:6282115	HN_height	HN	height	chr8	6282108	6282123	+	MA1146.1	NR1H4::RXRA	Nuclear_receptor	9.14737	-0.119376	8.64425	0.802374
AGPAT5	rs7008227	rs1530409	chr8:6282115	HN_height	HN	height	chr8	6282108	6282123	+	MA1538.1	NR2F1(var.3)	Nuclear_receptor	10.3398	-0.387718	-4.87487	0.79101
AGPAT5	rs7008227	rs1530409	chr8:6282115	HN_height	HN	height	chr8	6282108	6282123	+	MA1539.1	NR2F6(var.3)	Nuclear_receptor	9.08765	-0.399654	-1.81911	0.787306
AGPAT5	rs7008227	rs1530409	chr8:6282115	HP_height	HP	height	chr8	6282108	6282116	+	MA0160.1	NR4A2	Nuclear_receptor	9.31938	-0.436475	7.53197	0.781092
AGPAT5	rs7008227	rs1530409	chr8:6282115	HP_height	HP	height	chr8	6282108	6282123	-	MA1146.1	NR1H4::RXRA	Nuclear_receptor	7.94617	-0.406068	5.40577	0.729139
AGPAT5	rs7008227	rs1530409	chr8:6282115	HP_height	HP	height	chr8	6282108	6282123	-	MA1147.1	NR4A2::RXRA	Nuclear_receptor	9.04943	-0.0931605	7.61256	0.838857
AGPAT5	rs7008227	rs1530409	chr8:6282115	HP_height	HP	height	chr8	6282108	6282123	-	MA1538.1	NR2F1(var.3)	Nuclear_receptor	11.1214	-0.394433	-7.71632	0.780537
AGPAT5	rs7008227	rs1530409	chr8:6282115	HP_height	HP	height	chr8	6282108	6282123	-	MA1539.1	NR2F6(var.3)	Nuclear_receptor	8.84391	0.177955	13.4351	0.867603
AGPAT5	rs7008227	rs1530409	chr8:6282115	HP_height	HP	height	chr8	6282108	6282123	+	MA1146.1	NR1H4::RXRA	Nuclear_receptor	9.14737	-0.119376	8.64425	0.802374
AGPAT5	rs7008227	rs1530409	chr8:6282115	HP_height	HP	height	chr8	6282108	6282123	+	MA1538.1	NR2F1(var.3)	Nuclear_receptor	10.3398	-0.387718	-4.87487	0.79101
AGPAT5	rs7008227	rs1530409	chr8:6282115	HP_height	HP	height	chr8	6282108	6282123	+	MA1539.1	NR2F6(var.3)	Nuclear_receptor	9.08765	-0.399654	-1.81911	0.787306
AL450226.2	rs58146172	rs7217226	chr17:2114068	HN_BMI	HN	BMI	chr17	2114066	2114078	+	MA1125.1	ZNF384	C2H2_ZF	11.6364	0.219962	22.2825	0.826559
AL450226.2	rs59428454	rs7217226	chr17:2114063	HN_BMI	HN	BMI	chr17	2114051	2114063	+	MA1125.1	ZNF384	C2H2_ZF	11.7337	0.194519	21.1484	0.823794
AL450226.2	rs7217687	rs7217226	chr17:2098272	ESC_BMI	ESC	BMI	chr17	2098254	2098275	-	MA1643.1	NFIB	SMAD	13.1211	0.0284526	11.6674	0.859573
AL450226.2	rs7217687	rs7217226	chr17:2098272	ESC_BMI	ESC	BMI	chr17	2098254	2098275	+	MA1643.1	NFIB	SMAD	12.883	-0.161636	6.33377	0.833335
AL450226.2	rs7217687	rs7217226	chr17:2098272	ESC_BMI	ESC	BMI	chr17	2098256	2098273	-	MA1527.1	NFIC(var.2)	SMAD	11.692	-0.0718101	1.59238	0.822281
AL450226.2	rs7217687	rs7217226	chr17:2098272	ESC_BMI	ESC	BMI	chr17	2098256	2098273	-	MA1528.1	NFIX(var.2)	SMAD	10.7682	0.46668	31.8697	0.862773
AL450226.2	rs7217687	rs7217226	chr17:2098272	ESC_BMI	ESC	BMI	chr17	2098256	2098273	+	MA1527.1	NFIC(var.2)	SMAD	11.4354	0.0122113	12.5031	0.860749
AL450226.2	rs7217687	rs7217226	chr17:2098272	ESC_BMI	ESC	BMI	chr17	2098256	2098273	+	MA1528.1	NFIX(var.2)	SMAD	11.2352	0.0928308	11.6058	0.816479
AL450226.2	rs7217687	rs7217226	chr17:2098272	ESC_BMI	ESC	BMI	chr17	2098258	2098272	+	MA0119.1	NFIC::TLX1	SMAD_Homeodomain	10.4868	-0.0641338	3.01916	0.83023
AL450226.2	rs7217687	rs7217226	chr17:2098272	HN_BMI	HN	BMI	chr17	2098254	2098275	-	MA1643.1	NFIB	SMAD	13.1211	0.0284526	11.6674	0.859573
AL450226.2	rs7217687	rs7217226	chr17:2098272	HN_BMI	HN	BMI	chr17	2098254	2098275	+	MA1643.1	NFIB	SMAD	12.883	-0.161636	6.33377	0.833335
AL450226.2	rs7217687	rs7217226	chr17:2098272	HN_BMI	HN	BMI	chr17	2098256	2098273	-	MA1527.1	NFIC(var.2)	SMAD	11.692	-0.0718101	1.59238	0.822281
AL450226.2	rs7217687	rs7217226	chr17:2098272	HN_BMI	HN	BMI	chr17	2098256	2098273	-	MA1528.1	NFIX(var.2)	SMAD	10.7682	0.46668	31.8697	0.862773
AL450226.2	rs7217687	rs7217226	chr17:2098272	HN_BMI	HN	BMI	chr17	2098256	2098273	+	MA1527.1	NFIC(var.2)	SMAD	11.4354	0.0122113	12.5031	0.860749
AL450226.2	rs7217687	rs7217226	chr17:2098272	HN_BMI	HN	BMI	chr17	2098256	2098273	+	MA1528.1	NFIX(var.2)	SMAD	11.2352	0.0928308	11.6058	0.816479
AL450226.2	rs7217687	rs7217226	chr17:2098272	HN_BMI	HN	BMI	chr17	2098258	2098272	+	MA0119.1	NFIC::TLX1	SMAD_Homeodomain	10.4868	-0.0641338	3.01916	0.83023
ALAD	rs10981821	rs7854197	chr9:116311258	HP_height	HP	height	chr9	116311249	116311260	+	MA1511.1	KLF10	C2H2_ZF	10.1553	-0.389257	-5.70973	0.805295
ALAD	rs10981821	rs7854197	chr9:116311258	HP_height	HP	height	chr9	116311249	116311260	+	MA1512.1	KLF11	C2H2_ZF	8.59406	-0.372345	0.991479	0.794758
ALAS1	rs75179816	rs6446166	chr3:52039509	HN_height	HN	height	chr3	52039507	52039525	+	MA1149.1	RARA::RXRG	Nuclear_receptor	8.12791	0.507237	11.4581	0.878276
ALG3	rs3914188	rs7649124	chr3:184010048	ESC_AaM	ESC	AaM	chr3	184010046	184010060	-	MA0832.1	Tcf21	bHLH	6.76986	-0.161135	5.1547	0.820017
ALG3	rs3914188	rs7649124	chr3:184010048	ESC_AaM	ESC	AaM	chr3	184010047	184010058	-	MA0521.1	Tcf12	bHLH	9.42021	-0.41897	-4.12862	0.803693
ALG3	rs3914188	rs7649124	chr3:184010048	ESC_AaM	ESC	AaM	chr3	184010048	184010058	+	MA1467.1	ATOH1(var.2)	bHLH	9.30821	-0.499181	-8.18746	0.791857
ALPK3	rs8039472	rs8039472	chr15:85361644	ESC_height	ESC	height	chr15	85361633	85361644	-	MA0506.1	NRF1	Unknown	7.39918	1.0318	14.182	0.954477
ALPK3	rs8039472	rs8039472	chr15:85361644	ESC_height	ESC	height	chr15	85361642	85361656	+	MA0798.2	RFX3	RFX	8.341	0.52979	10.5418	0.867304
ALPK3	rs8039472	rs8039472	chr15:85361644	ESC_height	ESC	height	chr15	85361643	85361659	-	MA0510.2	RFX5	RFX	7.92259	0.531896	10.5117	0.818129
ALPK3	rs8039472	rs8039472	chr15:85361644	ESC_height	ESC	height	chr15	85361643	85361659	-	MA0600.2	RFX2	RFX	8.86229	0.378237	11.2642	0.897651
ALPK3	rs8039472	rs8039472	chr15:85361644	ESC_height	ESC	height	chr15	85361643	85361659	-	MA0799.1	RFX4	RFX	9.69682	0.37857	10.6258	0.756753
ALPK3	rs8039472	rs8039472	chr15:85361644	ESC_height	ESC	height	chr15	85361643	85361659	+	MA0510.2	RFX5	RFX	8.45945	0.410169	10.3269	0.836662
ALPK3	rs8039472	rs8039472	chr15:85361644	ESC_height	ESC	height	chr15	85361643	85361659	+	MA0600.2	RFX2	RFX	9.29359	0.376803	10.6455	0.826048
ALPK3	rs8039472	rs8039472	chr15:85361644	ESC_height	ESC	height	chr15	85361643	85361659	+	MA0799.1	RFX4	RFX	10.064	0.291343	10.8257	0.852756
ALPK3	rs8039472	rs8039472	chr15:85361644	HP_height	HP	height	chr15	85361633	85361644	-	MA0506.1	NRF1	Unknown	7.39918	1.0318	14.182	0.954477
ALPK3	rs8039472	rs8039472	chr15:85361644	HP_height	HP	height	chr15	85361642	85361656	+	MA0798.2	RFX3	RFX	8.341	0.52979	10.5418	0.867304
ALPK3	rs8039472	rs8039472	chr15:85361644	HP_height	HP	height	chr15	85361643	85361659	-	MA0510.2	RFX5	RFX	7.92259	0.531896	10.5117	0.818129
ALPK3	rs8039472	rs8039472	chr15:85361644	HP_height	HP	height	chr15	85361643	85361659	-	MA0600.2	RFX2	RFX	8.86229	0.378237	11.2642	0.897651
ALPK3	rs8039472	rs8039472	chr15:85361644	HP_height	HP	height	chr15	85361643	85361659	-	MA0799.1	RFX4	RFX	9.69682	0.37857	10.6258	0.756753
ALPK3	rs8039472	rs8039472	chr15:85361644	HP_height	HP	height	chr15	85361643	85361659	+	MA0510.2	RFX5	RFX	8.45945	0.410169	10.3269	0.836662
ALPK3	rs8039472	rs8039472	chr15:85361644	HP_height	HP	height	chr15	85361643	85361659	+	MA0600.2	RFX2	RFX	9.29359	0.376803	10.6455	0.826048
ALPK3	rs8039472	rs8039472	chr15:85361644	HP_height	HP	height	chr15	85361643	85361659	+	MA0799.1	RFX4	RFX	10.064	0.291343	10.8257	0.852756
AMOTL2	rs2241556	rs4539979	chr3:134183312	ESC_height	ESC	height	chr3	134183312	134183327	+	MA0150.2	Nfe2l2	bZIP	8.96939	-0.550454	-15.1535	0.771233
AMOTL2	rs2241556	rs4539979	chr3:134183312	HN_height	HN	height	chr3	134183312	134183327	+	MA0150.2	Nfe2l2	bZIP	8.96939	-0.550454	-15.1535	0.771233
AMOTL2	rs2241556	rs4539979	chr3:134183312	HP_height	HP	height	chr3	134183312	134183327	+	MA0150.2	Nfe2l2	bZIP	8.96939	-0.550454	-15.1535	0.771233
ANAPC13	rs2241556	rs4539979	chr3:134183312	ESC_height	ESC	height	chr3	134183312	134183327	+	MA0150.2	Nfe2l2	bZIP	8.96939	-0.550454	-15.1535	0.771233
ANGPTL7	rs10864490	rs10779751	chr1:11236410	HN_BMI	HN	BMI	chr1	11236398	11236412	+	MA0833.2	ATF4	bZIP	9.67727	0.553114	36.6692	0.892248
ANGPTL7	rs10864490	rs10779751	chr1:11236410	HN_BMI	HN	BMI	chr1	11236398	11236413	+	MA1636.1	CEBPG(var.2)	bZIP	9.61164	-0.273791	-4.06486	0.824483
ANGPTL7	rs10864490	rs10779751	chr1:11236410	HP_BMI	HP	BMI	chr1	11236398	11236412	+	MA0833.2	ATF4	bZIP	9.67727	0.553114	36.6692	0.892248
ANGPTL7	rs10864490	rs10779751	chr1:11236410	HP_BMI	HP	BMI	chr1	11236398	11236413	+	MA1636.1	CEBPG(var.2)	bZIP	9.61164	-0.273791	-4.06486	0.824483
ANGPTL7	rs10864490	rs742824	chr1:11236410	HP_height	HP	height	chr1	11236398	11236412	+	MA0833.2	ATF4	bZIP	9.67727	0.553114	36.6692	0.892248
ANGPTL7	rs10864490	rs742824	chr1:11236410	HP_height	HP	height	chr1	11236398	11236413	+	MA1636.1	CEBPG(var.2)	bZIP	9.61164	-0.273791	-4.06486	0.824483
ANGPTL7	rs12041740	rs10779751	chr1:11236524	HN_BMI	HN	BMI	chr1	11236519	11236535	-	MA1592.1	ZNF274	C2H2_ZF	8.2857	-0.531662	-15.6903	0.758856
ANGPTL7	rs12041740	rs10779751	chr1:11236524	HN_BMI	HN	BMI	chr1	11236523	11236539	+	MA1107.2	KLF9	C2H2_ZF	9.65665	0.0198597	11.1543	0.830843
ANGPTL7	rs12041740	rs10779751	chr1:11236524	HN_BMI	HN	BMI	chr1	11236524	11236535	+	MA0493.1	Klf1	C2H2_ZF	9.74933	-0.217338	4.72217	0.844884
ANGPTL7	rs12041740	rs10779751	chr1:11236524	HN_BMI	HN	BMI	chr1	11236524	11236538	+	MA0740.1	KLF14	C2H2_ZF	7.56964	-0.511594	4.60982	0.711781
ANGPTL7	rs12041740	rs10779751	chr1:11236524	HP_BMI	HP	BMI	chr1	11236519	11236535	-	MA1592.1	ZNF274	C2H2_ZF	8.2857	-0.531662	-15.6903	0.758856
ANGPTL7	rs12041740	rs10779751	chr1:11236524	HP_BMI	HP	BMI	chr1	11236523	11236539	+	MA1107.2	KLF9	C2H2_ZF	9.65665	0.0198597	11.1543	0.830843
ANGPTL7	rs12041740	rs10779751	chr1:11236524	HP_BMI	HP	BMI	chr1	11236524	11236535	+	MA0493.1	Klf1	C2H2_ZF	9.74933	-0.217338	4.72217	0.844884
ANGPTL7	rs12041740	rs10779751	chr1:11236524	HP_BMI	HP	BMI	chr1	11236524	11236538	+	MA0740.1	KLF14	C2H2_ZF	7.56964	-0.511594	4.60982	0.711781
ANGPTL7	rs12041740	rs742824	chr1:11236524	HP_height	HP	height	chr1	11236519	11236535	-	MA1592.1	ZNF274	C2H2_ZF	8.2857	-0.531662	-15.6903	0.758856
ANGPTL7	rs12041740	rs742824	chr1:11236524	HP_height	HP	height	chr1	11236523	11236539	+	MA1107.2	KLF9	C2H2_ZF	9.65665	0.0198597	11.1543	0.830843
ANGPTL7	rs12041740	rs742824	chr1:11236524	HP_height	HP	height	chr1	11236524	11236535	+	MA0493.1	Klf1	C2H2_ZF	9.74933	-0.217338	4.72217	0.844884
ANGPTL7	rs12041740	rs742824	chr1:11236524	HP_height	HP	height	chr1	11236524	11236538	+	MA0740.1	KLF14	C2H2_ZF	7.56964	-0.511594	4.60982	0.711781
ANGPTL7	rs7533211	rs10779751	chr1:11132965	ESC_BMI	ESC	BMI	chr1	11132954	11132968	+	MA0163.1	PLAG1	C2H2_ZF	9.1127	-0.581975	-4.56369	0.712931
ANGPTL7	rs7533211	rs10779751	chr1:11132965	HN_BMI	HN	BMI	chr1	11132954	11132968	+	MA0163.1	PLAG1	C2H2_ZF	9.1127	-0.581975	-4.56369	0.712931
ANKRD13B	rs4609913	rs9896721	chr17:27619550	ESC_height	ESC	height	chr17	27619540	27619551	+	MA0871.2	TFEC	bHLH	7.99069	0.143012	9.47973	0.808524
ANKRD13B	rs4609913	rs9896721	chr17:27619550	ESC_height	ESC	height	chr17	27619542	27619550	+	MA0831.2	TFE3	bHLH	7.90112	0.462267	9.31081	0.855565
ANKRD13B	rs4609913	rs9896721	chr17:27619550	HN_height	HN	height	chr17	27619540	27619551	+	MA0871.2	TFEC	bHLH	7.99069	0.143012	9.47973	0.808524
ANKRD13B	rs4609913	rs9896721	chr17:27619550	HN_height	HN	height	chr17	27619542	27619550	+	MA0831.2	TFE3	bHLH	7.90112	0.462267	9.31081	0.855565
ANTXR1	rs3923626	rs7607351	chr2:69524593	HN_BMI	HN	BMI	chr2	69524592	69524606	+	MA1656.1	ZNF449	C2H2_ZF	10.3929	0.73761	13.7296	0.934951
ANXA5	rs12647105	rs6838153	chr4:122670494	ESC_height	ESC	height	chr4	122670480	122670496	+	MA1546.1	PAX3(var.2)	Homeodomain.Paired_box	6.86437	-0.689136	-17.1864	0.700104
AP000479.1	rs17151664	rs1943477	chr11:56912272	ESC_BMI	ESC	BMI	chr11	56912263	56912277	+	MA1544.1	OVOL1	C2H2_ZF	9.07179	-0.0596359	6.10789	0.944369
AP000479.1	rs17151664	rs1943477	chr11:56912272	ESC_BMI	ESC	BMI	chr11	56912264	56912277	+	MA1545.1	OVOL2	C2H2_ZF	9.3264	0.543689	36.5108	0.937572
AP000479.1	rs17151664	rs1943477	chr11:56912272	HP_BMI	HP	BMI	chr11	56912263	56912277	+	MA1544.1	OVOL1	C2H2_ZF	9.07179	-0.0596359	6.10789	0.944369
AP000479.1	rs17151664	rs1943477	chr11:56912272	HP_BMI	HP	BMI	chr11	56912264	56912277	+	MA1545.1	OVOL2	C2H2_ZF	9.3264	0.543689	36.5108	0.937572
AP000640.10	rs114965596	rs17594827	chr11:59570181	HN_height	HN	height	chr11	59570170	59570185	-	MA0777.1	MYBL2	Myb/SANT	6.64203	0.232633	3.77761	0.857615
AP000640.10	rs114965596	rs17594827	chr11:59570181	HP_height	HP	height	chr11	59570170	59570185	-	MA0777.1	MYBL2	Myb/SANT	6.64203	0.232633	3.77761	0.857615
AP001258.4	rs61889537	rs12808544	chr11:58395627	HN_sleep	HN	sleep	chr11	58395615	58395627	-	MA1650.1	ZBTB14	C2H2_ZF	9.85478	-0.839099	-0.238947	0.744514
AP001258.4	rs61889537	rs12808544	chr11:58395627	HN_sleep	HN	sleep	chr11	58395617	58395627	-	MA0632.2	TCFL5	bHLH	9.68072	-0.333159	8.75083	0.855794
AP001258.4	rs61889537	rs12808544	chr11:58395627	HN_sleep	HN	sleep	chr11	58395618	58395629	-	MA0506.1	NRF1	Unknown	9.7197	-0.579726	5.47609	0.831998
AP001258.4	rs61889537	rs12808544	chr11:58395627	HN_sleep	HN	sleep	chr11	58395619	58395629	-	MA0632.2	TCFL5	bHLH	8.34602	-0.231878	5.14061	0.809704
AP001258.4	rs61889537	rs12808544	chr11:58395627	HN_sleep	HN	sleep	chr11	58395619	58395629	+	MA0632.2	TCFL5	bHLH	8.34602	-0.593857	-13.6685	0.748194
AP001258.4	rs61889537	rs12808544	chr11:58395627	HN_sleep	HN	sleep	chr11	58395619	58395630	+	MA0506.1	NRF1	Unknown	9.36525	-0.793989	1.06089	0.734149
AP001258.4	rs61889537	rs12808544	chr11:58395627	HN_sleep	HN	sleep	chr11	58395620	58395631	-	MA0506.1	NRF1	Unknown	9.36525	-0.562786	5.24564	0.822364
AP001258.4	rs61889537	rs12808544	chr11:58395627	HN_sleep	HN	sleep	chr11	58395621	58395631	-	MA0632.2	TCFL5	bHLH	8.34602	0.86326	20.2794	0.961662
AP001258.4	rs61889537	rs12808544	chr11:58395627	HN_sleep	HN	sleep	chr11	58395621	58395632	+	MA0506.1	NRF1	Unknown	9.36525	-0.72467	1.78589	0.764262
AP001258.4	rs61889537	rs12808544	chr11:58395627	HN_sleep	HN	sleep	chr11	58395622	58395633	-	MA0506.1	NRF1	Unknown	7.56385	0.74253	12.1377	0.918826
AP001258.4	rs61889537	rs12808544	chr11:58395627	HN_sleep	HN	sleep	chr11	58395625	58395635	-	MA0632.2	TCFL5	bHLH	7.16745	0.662137	16.3206	0.939273
AP2M1	rs3914188	rs7649124	chr3:184010048	HN_AaM	HN	AaM	chr3	184010046	184010060	-	MA0832.1	Tcf21	bHLH	6.76986	-0.161135	5.1547	0.820017
AP2M1	rs3914188	rs7649124	chr3:184010048	HN_AaM	HN	AaM	chr3	184010047	184010058	-	MA0521.1	Tcf12	bHLH	9.42021	-0.41897	-4.12862	0.803693
AP2M1	rs3914188	rs7649124	chr3:184010048	HN_AaM	HN	AaM	chr3	184010048	184010058	+	MA1467.1	ATOH1(var.2)	bHLH	9.30821	-0.499181	-8.18746	0.791857
APLNR	rs17151664	rs1943477	chr11:56912272	ESC_BMI	ESC	BMI	chr11	56912263	56912277	+	MA1544.1	OVOL1	C2H2_ZF	9.07179	-0.0596359	6.10789	0.944369
APLNR	rs17151664	rs1943477	chr11:56912272	ESC_BMI	ESC	BMI	chr11	56912264	56912277	+	MA1545.1	OVOL2	C2H2_ZF	9.3264	0.543689	36.5108	0.937572
APLNR	rs17151664	rs1943477	chr11:56912272	HN_BMI	HN	BMI	chr11	56912263	56912277	+	MA1544.1	OVOL1	C2H2_ZF	9.07179	-0.0596359	6.10789	0.944369
APLNR	rs17151664	rs1943477	chr11:56912272	HN_BMI	HN	BMI	chr11	56912264	56912277	+	MA1545.1	OVOL2	C2H2_ZF	9.3264	0.543689	36.5108	0.937572
APLNR	rs17151664	rs1943477	chr11:56912272	HP_BMI	HP	BMI	chr11	56912263	56912277	+	MA1544.1	OVOL1	C2H2_ZF	9.07179	-0.0596359	6.10789	0.944369
APLNR	rs17151664	rs1943477	chr11:56912272	HP_BMI	HP	BMI	chr11	56912264	56912277	+	MA1545.1	OVOL2	C2H2_ZF	9.3264	0.543689	36.5108	0.937572
APLNR	rs2077188	rs1943477	chr11:56947647	ESC_BMI	ESC	BMI	chr11	56947635	56947647	-	MA1653.1	ZNF148	NA	12.3348	1.69271	84.7403	0.96831
APLNR	rs2077188	rs1943477	chr11:56947647	ESC_BMI	ESC	BMI	chr11	56947636	56947647	-	MA1522.1	MAZ	C2H2_ZF	10.679	1.64488	18.7033	0.956753
APLNR	rs2077188	rs1943477	chr11:56947647	ESC_BMI	ESC	BMI	chr11	56947640	56947651	+	MA0111.1	Spz1	Unknown	9.65787	0.857435	48.8539	0.861357
APLNR	rs2077188	rs1943477	chr11:56947647	ESC_BMI	ESC	BMI	chr11	56947642	56947654	+	MA1655.1	ZNF341	C2H2_ZF	10.8086	1.83193	61.0746	0.985572
APLNR	rs2077188	rs1943477	chr11:56947647	HP_BMI	HP	BMI	chr11	56947635	56947647	-	MA1653.1	ZNF148	NA	12.3348	1.69271	84.7403	0.96831
APLNR	rs2077188	rs1943477	chr11:56947647	HP_BMI	HP	BMI	chr11	56947636	56947647	-	MA1522.1	MAZ	C2H2_ZF	10.679	1.64488	18.7033	0.956753
APLNR	rs2077188	rs1943477	chr11:56947647	HP_BMI	HP	BMI	chr11	56947640	56947651	+	MA0111.1	Spz1	Unknown	9.65787	0.857435	48.8539	0.861357
APLNR	rs2077188	rs1943477	chr11:56947647	HP_BMI	HP	BMI	chr11	56947642	56947654	+	MA1655.1	ZNF341	C2H2_ZF	10.8086	1.83193	61.0746	0.985572
APLNR	rs57944700	rs10896578	chr11:56991775	HN_height	HN	height	chr11	56991760	56991778	+	MA1600.1	ZNF684	C2H2_ZF	7.86123	0.500226	29.5827	0.893529
APLNR	rs57944700	rs10896578	chr11:56991775	HN_height	HN	height	chr11	56991768	56991782	+	MA0736.1	GLIS2	C2H2_ZF	6.31902	0.231447	7.99638	0.801344
APOE	rs439401	rs439401	chr19:45414451	HN_height	HN	height	chr19	45414450	45414465	+	MA1514.1	KLF17	C2H2_ZF	8.67583	-0.254705	-3.83624	0.784577
APOE	rs439401	rs439401	chr19:45414451	HN_height	HN	height	chr19	45414450	45414466	+	MA0733.1	EGR4	C2H2_ZF	8.24238	-0.0715763	7.78597	0.849781
AQP11	rs713083	rs3886195	chr11:77313583	HN_height	HN	height	chr11	77313565	77313584	-	MA1101.2	BACH2	bZIP	10.3219	-0.107503	9.50861	0.884707
AQP11	rs713083	rs3886195	chr11:77313583	HN_height	HN	height	chr11	77313568	77313583	-	MA0150.2	Nfe2l2	bZIP	12.439	-0.866592	-9.1681	0.735917
AQP11	rs713083	rs3886195	chr11:77313583	HP_height	HP	height	chr11	77313565	77313584	-	MA1101.2	BACH2	bZIP	10.3219	-0.107503	9.50861	0.884707
AQP11	rs713083	rs3886195	chr11:77313583	HP_height	HP	height	chr11	77313568	77313583	-	MA0150.2	Nfe2l2	bZIP	12.439	-0.866592	-9.1681	0.735917
ARAP3	rs440279	rs3749759	chr5:141052870	HP_height	HP	height	chr5	141052861	141052878	+	MA0516.2	SP2	C2H2_ZF	9.14374	0.45703	12.4354	0.915717
ARAP3	rs440279	rs3749759	chr5:141052870	HP_height	HP	height	chr5	141052862	141052877	+	MA0079.4	SP1	C2H2_ZF	7.5853	0.477073	12.9119	0.902795
ARAP3	rs440279	rs3749759	chr5:141052870	HP_height	HP	height	chr5	141052862	141052879	+	MA0685.1	SP4	C2H2_ZF	8.08955	0.292183	6.8329	0.880061
ARAP3	rs440279	rs3749759	chr5:141052870	HP_height	HP	height	chr5	141052863	141052879	+	MA1107.2	KLF9	C2H2_ZF	10.2531	-0.163427	9.0395	0.806628
ARAP3	rs440279	rs3749759	chr5:141052870	HP_height	HP	height	chr5	141052864	141052877	+	MA0746.2	SP3	C2H2_ZF	11.3841	0.305652	14.3878	0.922487
ARAP3	rs440279	rs3749759	chr5:141052870	HP_height	HP	height	chr5	141052864	141052878	+	MA0740.1	KLF14	C2H2_ZF	9.5919	0.00261519	9.30579	0.875476
ARAP3	rs440279	rs3749759	chr5:141052870	HP_height	HP	height	chr5	141052864	141052879	+	MA0742.1	Klf12	C2H2_ZF	7.93309	-0.261309	2.04859	0.841627
ARAP3	rs440279	rs3749759	chr5:141052870	HP_height	HP	height	chr5	141052865	141052875	+	MA0599.1	KLF5	C2H2_ZF	10.4172	0.129052	17.3162	0.866225
ARAP3	rs440279	rs3749759	chr5:141052870	HP_height	HP	height	chr5	141052865	141052876	+	MA0741.1	KLF16	C2H2_ZF	10.5265	0.0653157	11.4146	0.845419
ARAP3	rs440279	rs3749759	chr5:141052870	HP_height	HP	height	chr5	141052865	141052876	+	MA1511.1	KLF10	C2H2_ZF	8.71621	0.0239389	10.6889	0.834846
ARAP3	rs440279	rs3749759	chr5:141052870	HP_height	HP	height	chr5	141052865	141052876	+	MA1512.1	KLF11	C2H2_ZF	10.3355	0.00964587	14.7096	0.859175
ARAP3	rs440279	rs3749759	chr5:141052870	HP_height	HP	height	chr5	141052865	141052876	+	MA1513.1	KLF15	C2H2_ZF	11.0706	0.0763784	5.79028	0.894208
ARAP3	rs440279	rs3749759	chr5:141052870	HP_height	HP	height	chr5	141052865	141052877	+	MA0747.1	SP8	C2H2_ZF	10.1501	0.127365	10.6335	0.875035
ARAP3	rs440279	rs3749759	chr5:141052870	HP_height	HP	height	chr5	141052865	141052877	+	MA1564.1	SP9	C2H2_ZF	10.3057	0.039166	10.0869	0.893777
ARAP3	rs440279	rs3749759	chr5:141052870	HP_height	HP	height	chr5	141052866	141052878	+	MA1650.1	ZBTB14	C2H2_ZF	9.08241	-0.334608	1.49068	0.812925
ARAP3	rs440279	rs3749759	chr5:141052870	HP_height	HP	height	chr5	141052866	141052880	+	MA0162.4	EGR1	C2H2_ZF	11.5564	0.146676	12.8393	0.912628
ARAP3	rs440279	rs3749759	chr5:141052870	HP_height	HP	height	chr5	141052866	141052880	+	MA1627.1	Wt1	C2H2_ZF	9.87889	0.131222	9.95116	0.850035
ARAP3	rs440279	rs3749759	chr5:141052870	HP_height	HP	height	chr5	141052866	141052881	+	MA0732.1	EGR3	C2H2_ZF	10.4583	-0.106658	6.80227	0.87338
ARAP3	rs440279	rs3749759	chr5:141052870	HP_height	HP	height	chr5	141052866	141052882	+	MA0733.1	EGR4	C2H2_ZF	9.33603	-0.277024	-2.26783	0.819776
ARAP3	rs440279	rs3749759	chr5:141052870	HP_height	HP	height	chr5	141052868	141052879	+	MA0472.2	EGR2	C2H2_ZF	9.3059	0.0439142	9.90532	0.879713
ARFGAP2	rs1057233	rs3817335	chr11:47376448	ESC_height	ESC	height	chr11	47376446	47376461	+	MA1532.1	NR1D2	Nuclear_receptor	9.45155	-0.407633	8.02843	0.73867
ARFGAP2	rs1057233	rs3817335	chr11:47376448	HP_height	HP	height	chr11	47376446	47376461	+	MA1532.1	NR1D2	Nuclear_receptor	9.45155	-0.407633	8.02843	0.73867
ARFGAP2	rs10769255	rs10838687	chr11:47367371	ESC_sleep	ESC	sleep	chr11	47367362	47367377	-	MA0777.1	MYBL2	Myb/SANT	5.90849	-0.237674	-6.30762	0.797145
ARFGAP2	rs10769255	rs10838687	chr11:47367371	HN_sleep	HN	sleep	chr11	47367362	47367377	-	MA0777.1	MYBL2	Myb/SANT	5.90849	-0.237674	-6.30762	0.797145
ARFGAP2	rs10769255	rs10838687	chr11:47367371	HP_sleep	HP	sleep	chr11	47367362	47367377	-	MA0777.1	MYBL2	Myb/SANT	5.90849	-0.237674	-6.30762	0.797145
ARFGAP2	rs326224	rs10838687	chr11:47255598	ESC_sleep	ESC	sleep	chr11	47255584	47255598	-	MA0163.1	PLAG1	C2H2_ZF	5.8965	0.0336864	6.86408	0.803829
ARHGAP15	rs13035017	rs6710871	chr2:143999479	HP_BMI	HP	BMI	chr2	143999475	143999489	+	MA0523.1	TCF7L2	Sox	9.49333	0.572216	13.7277	0.908676
ARHGAP28	rs609843	rs1241986	chr18:6879036	ESC_BMI	ESC	BMI	chr18	6879027	6879044	-	MA0896.1	Hmx1	Homeodomain	13.1787	-0.231368	12.3866	0.849206
ARHGAP28	rs609843	rs1241986	chr18:6879036	ESC_BMI	ESC	BMI	chr18	6879027	6879044	-	MA0897.1	Hmx2	Homeodomain	12.4515	-0.33326	11.0946	0.715517
ARHGAP28	rs609843	rs1241986	chr18:6879036	ESC_BMI	ESC	BMI	chr18	6879032	6879040	-	MA0709.1	Msx3	NA	8.16826	0.0316295	8.22928	0.752344
ARHGAP28	rs609843	rs1241986	chr18:6879036	ESC_BMI	ESC	BMI	chr18	6879032	6879040	-	MA0885.1	Dlx2	Homeodomain	7.76487	-0.197701	7.34971	0.763835
ARHGAP28	rs609843	rs1241986	chr18:6879036	ESC_BMI	ESC	BMI	chr18	6879032	6879040	-	MA0914.1	ISL2	Homeodomain	7.80993	-0.0222096	7.01652	0.82166
ARHGAP28	rs609843	rs1241986	chr18:6879036	HP_BMI	HP	BMI	chr18	6879027	6879044	-	MA0896.1	Hmx1	Homeodomain	13.1787	-0.231368	12.3866	0.849206
ARHGAP28	rs609843	rs1241986	chr18:6879036	HP_BMI	HP	BMI	chr18	6879027	6879044	-	MA0897.1	Hmx2	Homeodomain	12.4515	-0.33326	11.0946	0.715517
ARHGAP28	rs609843	rs1241986	chr18:6879036	HP_BMI	HP	BMI	chr18	6879032	6879040	-	MA0709.1	Msx3	NA	8.16826	0.0316295	8.22928	0.752344
ARHGAP28	rs609843	rs1241986	chr18:6879036	HP_BMI	HP	BMI	chr18	6879032	6879040	-	MA0885.1	Dlx2	Homeodomain	7.76487	-0.197701	7.34971	0.763835
ARHGAP28	rs609843	rs1241986	chr18:6879036	HP_BMI	HP	BMI	chr18	6879032	6879040	-	MA0914.1	ISL2	Homeodomain	7.80993	-0.0222096	7.01652	0.82166
ARHGAP32	rs145875723	rs498870	chr11:129149659	ESC_height	ESC	height	chr11	129149642	129149660	-	MA1529.1	NHLH2	bHLH	8.14556	1.55689	14.5794	0.93716
ARHGAP32	rs145875723	rs498870	chr11:129149659	ESC_height	ESC	height	chr11	129149642	129149660	+	MA1529.1	NHLH2	bHLH	7.83753	1.47859	33.962	0.942847
ARID1A	rs112203773	rs141847393	chr1:27019131	ESC_AaM	ESC	AaM	chr1	27019126	27019139	+	MA0471.2	E2F6	E2F	10.2181	0.781338	12.503	0.941332
ARID1A	rs112203773	rs141847393	chr1:27019131	ESC_AaM	ESC	AaM	chr1	27019128	27019139	+	MA1122.1	TFDP1	E2F	10.2491	1.18665	50.4103	0.962264
ARID1A	rs12738345	rs12735646	chr1:27019744	ESC_height	ESC	height	chr1	27019727	27019748	-	MA0138.2	REST	C2H2_ZF	7.0024	0.451614	12.0867	0.858988
ARID1A	rs12738345	rs12735646	chr1:27019744	ESC_height	ESC	height	chr1	27019740	27019755	-	MA0527.1	ZBTB33	C2H2_ZF	5.93875	1.53137	27.1887	0.968671
ARID1A	rs12738345	rs12735646	chr1:27019744	ESC_height	ESC	height	chr1	27019743	27019758	+	MA0527.1	ZBTB33	C2H2_ZF	6.64278	1.592	53.5881	0.975243
ARID1A	rs12738345	rs12735646	chr1:27019744	HN_height	HN	height	chr1	27019727	27019748	-	MA0138.2	REST	C2H2_ZF	7.0024	0.451614	12.0867	0.858988
ARID1A	rs12738345	rs12735646	chr1:27019744	HN_height	HN	height	chr1	27019740	27019755	-	MA0527.1	ZBTB33	C2H2_ZF	5.93875	1.53137	27.1887	0.968671
ARID1A	rs12738345	rs12735646	chr1:27019744	HN_height	HN	height	chr1	27019743	27019758	+	MA0527.1	ZBTB33	C2H2_ZF	6.64278	1.592	53.5881	0.975243
ARID1A	rs12738345	rs12735646	chr1:27019744	HP_height	HP	height	chr1	27019727	27019748	-	MA0138.2	REST	C2H2_ZF	7.0024	0.451614	12.0867	0.858988
ARID1A	rs12738345	rs12735646	chr1:27019744	HP_height	HP	height	chr1	27019740	27019755	-	MA0527.1	ZBTB33	C2H2_ZF	5.93875	1.53137	27.1887	0.968671
ARID1A	rs12738345	rs12735646	chr1:27019744	HP_height	HP	height	chr1	27019743	27019758	+	MA0527.1	ZBTB33	C2H2_ZF	6.64278	1.592	53.5881	0.975243
ARMC12	rs77715420	rs9470086	chr6:35551780	ESC_BMI	ESC	BMI	chr6	35551766	35551785	+	MA0139.1	CTCF	C2H2_ZF	8.67313	0.743366	11.4925	0.896578
ARMC12	rs77715420	rs9470086	chr6:35551780	ESC_BMI	ESC	BMI	chr6	35551771	35551783	+	MA1102.2	CTCFL	C2H2_ZF	9.93907	0.486064	21.1392	0.921683
ARMC12	rs77715420	rs9470086	chr6:35551780	HN_BMI	HN	BMI	chr6	35551766	35551785	+	MA0139.1	CTCF	C2H2_ZF	8.67313	0.743366	11.4925	0.896578
ARMC12	rs77715420	rs9470086	chr6:35551780	HN_BMI	HN	BMI	chr6	35551771	35551783	+	MA1102.2	CTCFL	C2H2_ZF	9.93907	0.486064	21.1392	0.921683
ARMC5	rs11643872	rs1549293	chr16:30969486	HN_BMI	HN	BMI	chr16	30969478	30969489	-	MA1628.1	Zic1::Zic2	C2H2_ZF	9.71714	1.29667	19.5796	0.894964
ARMC5	rs11643872	rs1549293	chr16:30969486	HN_BMI	HN	BMI	chr16	30969484	30969494	-	MA1578.1	VEZF1	C2H2_ZF	8.66004	1.00119	48.2098	0.895339
ARMC5	rs11643872	rs1549293	chr16:30969486	HN_BMI	HN	BMI	chr16	30969484	30969497	-	MA0753.2	ZNF740	C2H2_ZF	10.2036	0.317674	8.40136	0.816228
ARMC5	rs11643872	rs1549293	chr16:30969486	HN_BMI	HN	BMI	chr16	30969486	30969499	-	MA0753.2	ZNF740	C2H2_ZF	10.2344	0.988591	39.0616	0.908081
ARNTL	rs12786955	rs900144	chr11:13280635	HN_BMI	HN	BMI	chr11	13280634	13280648	-	MA1621.1	Rbpjl	CSL	9.9836	-0.276741	0.523122	0.853247
ARNTL	rs12786955	rs900144	chr11:13280635	HN_BMI	HN	BMI	chr11	13280635	13280647	-	MA1620.1	Ptf1a(var.3)	bHLH	10.3522	-0.137808	6.55694	0.852166
ASB1	rs72983853	rs80271258	chr2:239324210	ESC_sleep	ESC	sleep	chr2	239324204	239324215	+	MA0812.1	TFAP2B(var.2)	AP-2	8.55226	0.263249	13.4493	0.877325
ASB1	rs72983853	rs80271258	chr2:239324210	HP_sleep	HP	sleep	chr2	239324204	239324215	+	MA0812.1	TFAP2B(var.2)	AP-2	8.55226	0.263249	13.4493	0.877325
ASB8	rs76002385	rs10219510	chr12:48385695	HP_height	HP	height	chr12	48385680	48385696	-	MA1584.1	ZIC5	C2H2_ZF	6.48863	0.539039	23.7072	0.902455
ASB8	rs76002385	rs10219510	chr12:48385695	HP_height	HP	height	chr12	48385685	48385697	-	MA0694.1	ZBTB7B	C2H2_ZF	7.44704	0.103453	5.52384	0.816751
ATF7IP	rs12425125	rs12425125	chr12:14413123	ESC_height	ESC	height	chr12	14413117	14413128	+	MA1561.1	SOX12	Sox	8.5408	0.44833	12.6912	0.884797
ATF7IP	rs12425125	rs12425125	chr12:14413123	ESC_height	ESC	height	chr12	14413118	14413128	+	MA1562.1	SOX14	Sox	9.69097	0.874412	13.5642	0.922442
ATF7IP	rs12425125	rs12425125	chr12:14413123	ESC_height	ESC	height	chr12	14413119	14413129	+	MA0868.2	SOX8	Sox	8.7463	0.832622	10.8035	0.918085
ATF7IP	rs12425125	rs12425125	chr12:14413123	HN_height	HN	height	chr12	14413117	14413128	+	MA1561.1	SOX12	Sox	8.5408	0.44833	12.6912	0.884797
ATF7IP	rs12425125	rs12425125	chr12:14413123	HN_height	HN	height	chr12	14413118	14413128	+	MA1562.1	SOX14	Sox	9.69097	0.874412	13.5642	0.922442
ATF7IP	rs12425125	rs12425125	chr12:14413123	HN_height	HN	height	chr12	14413119	14413129	+	MA0868.2	SOX8	Sox	8.7463	0.832622	10.8035	0.918085
ATF7IP	rs12425125	rs12425125	chr12:14413123	HP_height	HP	height	chr12	14413117	14413128	+	MA1561.1	SOX12	Sox	8.5408	0.44833	12.6912	0.884797
ATF7IP	rs12425125	rs12425125	chr12:14413123	HP_height	HP	height	chr12	14413118	14413128	+	MA1562.1	SOX14	Sox	9.69097	0.874412	13.5642	0.922442
ATF7IP	rs12425125	rs12425125	chr12:14413123	HP_height	HP	height	chr12	14413119	14413129	+	MA0868.2	SOX8	Sox	8.7463	0.832622	10.8035	0.918085
ATF7IP	rs17221259	rs11055880	chr12:14410485	ESC_height	ESC	height	chr12	14410484	14410500	-	MA1599.1	ZNF682	C2H2_ZF	9.00289	1.08684	48.4849	0.941069
ATF7IP	rs17221259	rs11055880	chr12:14410485	HN_height	HN	height	chr12	14410484	14410500	-	MA1599.1	ZNF682	C2H2_ZF	9.00289	1.08684	48.4849	0.941069
ATF7IP	rs17221259	rs11055880	chr12:14410485	HP_height	HP	height	chr12	14410484	14410500	-	MA1599.1	ZNF682	C2H2_ZF	9.00289	1.08684	48.4849	0.941069
ATF7IP	rs17221259	rs12422552	chr12:14410485	ESC_BMI	ESC	BMI	chr12	14410484	14410500	-	MA1599.1	ZNF682	C2H2_ZF	9.00289	1.08684	48.4849	0.941069
ATF7IP	rs17221259	rs12422552	chr12:14410485	HN_BMI	HN	BMI	chr12	14410484	14410500	-	MA1599.1	ZNF682	C2H2_ZF	9.00289	1.08684	48.4849	0.941069
ATF7IP	rs17221259	rs12422552	chr12:14410485	HP_BMI	HP	BMI	chr12	14410484	14410500	-	MA1599.1	ZNF682	C2H2_ZF	9.00289	1.08684	48.4849	0.941069
ATP1A3	rs11880124	rs3826705	chr19:42683791	ESC_BMI	ESC	BMI	chr19	42683781	42683795	+	MA0736.1	GLIS2	C2H2_ZF	6.38397	0.251196	6.71831	0.824535
ATP1A3	rs11880124	rs3826705	chr19:42683791	HN_BMI	HN	BMI	chr19	42683781	42683795	+	MA0736.1	GLIS2	C2H2_ZF	6.38397	0.251196	6.71831	0.824535
ATP1A3	rs11880124	rs76753486	chr19:42683791	ESC_sleep	ESC	sleep	chr19	42683781	42683795	+	MA0736.1	GLIS2	C2H2_ZF	6.38397	0.251196	6.71831	0.824535
ATP1A3	rs11880124	rs76753486	chr19:42683791	HN_sleep	HN	sleep	chr19	42683781	42683795	+	MA0736.1	GLIS2	C2H2_ZF	6.38397	0.251196	6.71831	0.824535
ATP1A3	rs2303652	rs2267630	chr19:42703833	ESC_height	ESC	height	chr19	42703826	42703835	+	MA0511.2	RUNX2	Runt	8.20862	-0.560711	-19.5465	0.743552
ATP1A3	rs2303652	rs2267630	chr19:42703833	ESC_height	ESC	height	chr19	42703826	42703837	-	MA0002.2	RUNX1	Runt	10.5405	-0.562589	-0.632745	0.786985
ATP1A3	rs2303652	rs3826705	chr19:42703833	ESC_BMI	ESC	BMI	chr19	42703826	42703835	+	MA0511.2	RUNX2	Runt	8.20862	-0.560711	-19.5465	0.743552
ATP1A3	rs2303652	rs3826705	chr19:42703833	ESC_BMI	ESC	BMI	chr19	42703826	42703837	-	MA0002.2	RUNX1	Runt	10.5405	-0.562589	-0.632745	0.786985
ATP1A3	rs2303652	rs76753486	chr19:42703833	ESC_sleep	ESC	sleep	chr19	42703826	42703835	+	MA0511.2	RUNX2	Runt	8.20862	-0.560711	-19.5465	0.743552
ATP1A3	rs2303652	rs76753486	chr19:42703833	ESC_sleep	ESC	sleep	chr19	42703826	42703837	-	MA0002.2	RUNX1	Runt	10.5405	-0.562589	-0.632745	0.786985
ATP2A1	rs62037367	rs7187776	chr16:28874547	HN_BMI	HN	BMI	chr16	28874542	28874561	+	MA1576.1	THRB(var.3)	Nuclear_receptor	7.44329	0.495237	32.4638	0.846109
ATP5SL	rs11670757	rs17318596	chr19:41913431	ESC_height	ESC	height	chr19	41913425	41913435	+	MA0057.1	MZF1(var.2)	C2H2_ZF	8.32969	0.432471	13.4406	0.841148
AZI1	rs11150777	rs1048775	chr17:79206789	HN_BMI	HN	BMI	chr17	79206781	79206799	-	MA1529.1	NHLH2	bHLH	7.22188	1.30612	11.4812	0.903165
AZI1	rs11150777	rs1048775	chr17:79206789	HN_BMI	HN	BMI	chr17	79206784	79206796	-	MA1619.1	Ptf1a(var.2)	bHLH	9.19212	1.02055	19.2418	0.963362
AZI1	rs11150777	rs1048775	chr17:79206789	HN_BMI	HN	BMI	chr17	79206784	79206796	+	MA1619.1	Ptf1a(var.2)	bHLH	9.18858	0.0896509	1.76549	0.862092
AZI1	rs11150777	rs1048775	chr17:79206789	HP_BMI	HP	BMI	chr17	79206781	79206799	-	MA1529.1	NHLH2	bHLH	7.22188	1.30612	11.4812	0.903165
AZI1	rs11150777	rs1048775	chr17:79206789	HP_BMI	HP	BMI	chr17	79206784	79206796	-	MA1619.1	Ptf1a(var.2)	bHLH	9.19212	1.02055	19.2418	0.963362
AZI1	rs11150777	rs1048775	chr17:79206789	HP_BMI	HP	BMI	chr17	79206784	79206796	+	MA1619.1	Ptf1a(var.2)	bHLH	9.18858	0.0896509	1.76549	0.862092
AZI1	rs11150777	rs2659007	chr17:79206789	HN_AaM	HN	AaM	chr17	79206781	79206799	-	MA1529.1	NHLH2	bHLH	7.22188	1.30612	11.4812	0.903165
AZI1	rs11150777	rs2659007	chr17:79206789	HN_AaM	HN	AaM	chr17	79206784	79206796	-	MA1619.1	Ptf1a(var.2)	bHLH	9.19212	1.02055	19.2418	0.963362
AZI1	rs11150777	rs2659007	chr17:79206789	HN_AaM	HN	AaM	chr17	79206784	79206796	+	MA1619.1	Ptf1a(var.2)	bHLH	9.18858	0.0896509	1.76549	0.862092
AZI1	rs11150777	rs2659007	chr17:79206789	HP_AaM	HP	AaM	chr17	79206781	79206799	-	MA1529.1	NHLH2	bHLH	7.22188	1.30612	11.4812	0.903165
AZI1	rs11150777	rs2659007	chr17:79206789	HP_AaM	HP	AaM	chr17	79206784	79206796	-	MA1619.1	Ptf1a(var.2)	bHLH	9.19212	1.02055	19.2418	0.963362
AZI1	rs11150777	rs2659007	chr17:79206789	HP_AaM	HP	AaM	chr17	79206784	79206796	+	MA1619.1	Ptf1a(var.2)	bHLH	9.18858	0.0896509	1.76549	0.862092
B3GNT7	rs12998237	rs12694890	chr2:232276651	ESC_height	ESC	height	chr2	232276645	232276655	+	MA1132.1	JUN::JUNB	bZIP	8.25239	0.557049	9.47449	0.865225
B3GNT7	rs12998237	rs12694890	chr2:232276651	HN_height	HN	height	chr2	232276645	232276655	+	MA1132.1	JUN::JUNB	bZIP	8.25239	0.557049	9.47449	0.865225
B3GNT7	rs12998237	rs12694890	chr2:232276651	HP_height	HP	height	chr2	232276645	232276655	+	MA1132.1	JUN::JUNB	bZIP	8.25239	0.557049	9.47449	0.865225
B3GNT7	rs12999051	rs12694890	chr2:232276992	ESC_height	ESC	height	chr2	232276977	232276993	-	MA1107.2	KLF9	C2H2_ZF	10.1142	0.0144389	9.98191	0.810767
B3GNT7	rs12999051	rs12694890	chr2:232276992	ESC_height	ESC	height	chr2	232276977	232276994	-	MA0685.1	SP4	C2H2_ZF	5.38171	0.420666	16.6875	0.906205
B3GNT7	rs12999051	rs12694890	chr2:232276992	ESC_height	ESC	height	chr2	232276978	232276992	-	MA0740.1	KLF14	C2H2_ZF	8.33954	-0.376261	4.80934	0.815928
B3GNT7	rs12999051	rs12694890	chr2:232276992	ESC_height	ESC	height	chr2	232276980	232276993	-	MA0753.2	ZNF740	C2H2_ZF	8.91632	0.954316	22.5446	0.879523
B3GNT7	rs12999051	rs12694890	chr2:232276992	ESC_height	ESC	height	chr2	232276984	232276993	-	MA0739.1	Hic1	C2H2_ZF	8.47999	-0.1148	0.577921	0.770956
B3GNT7	rs12999051	rs12694890	chr2:232276992	HN_height	HN	height	chr2	232276977	232276993	-	MA1107.2	KLF9	C2H2_ZF	10.1142	0.0144389	9.98191	0.810767
B3GNT7	rs12999051	rs12694890	chr2:232276992	HN_height	HN	height	chr2	232276977	232276994	-	MA0685.1	SP4	C2H2_ZF	5.38171	0.420666	16.6875	0.906205
B3GNT7	rs12999051	rs12694890	chr2:232276992	HN_height	HN	height	chr2	232276978	232276992	-	MA0740.1	KLF14	C2H2_ZF	8.33954	-0.376261	4.80934	0.815928
B3GNT7	rs12999051	rs12694890	chr2:232276992	HN_height	HN	height	chr2	232276980	232276993	-	MA0753.2	ZNF740	C2H2_ZF	8.91632	0.954316	22.5446	0.879523
B3GNT7	rs12999051	rs12694890	chr2:232276992	HN_height	HN	height	chr2	232276984	232276993	-	MA0739.1	Hic1	C2H2_ZF	8.47999	-0.1148	0.577921	0.770956
B3GNT7	rs12999051	rs12694890	chr2:232276992	HP_height	HP	height	chr2	232276977	232276993	-	MA1107.2	KLF9	C2H2_ZF	10.1142	0.0144389	9.98191	0.810767
B3GNT7	rs12999051	rs12694890	chr2:232276992	HP_height	HP	height	chr2	232276977	232276994	-	MA0685.1	SP4	C2H2_ZF	5.38171	0.420666	16.6875	0.906205
B3GNT7	rs12999051	rs12694890	chr2:232276992	HP_height	HP	height	chr2	232276978	232276992	-	MA0740.1	KLF14	C2H2_ZF	8.33954	-0.376261	4.80934	0.815928
B3GNT7	rs12999051	rs12694890	chr2:232276992	HP_height	HP	height	chr2	232276980	232276993	-	MA0753.2	ZNF740	C2H2_ZF	8.91632	0.954316	22.5446	0.879523
B3GNT7	rs12999051	rs12694890	chr2:232276992	HP_height	HP	height	chr2	232276984	232276993	-	MA0739.1	Hic1	C2H2_ZF	8.47999	-0.1148	0.577921	0.770956
B3GNT7	rs55748426	rs17440378	chr2:232054897	ESC_height	ESC	height	chr2	232054895	232054906	+	MA1122.1	TFDP1	E2F	7.1662	0.559557	28.1023	0.913542
B3GNT8	rs11670757	rs17318596	chr19:41913431	ESC_height	ESC	height	chr19	41913425	41913435	+	MA0057.1	MZF1(var.2)	C2H2_ZF	8.32969	0.432471	13.4406	0.841148
BAD	rs11600867	rs11600990	chr11:63972052	ESC_BMI	ESC	BMI	chr11	63972044	63972056	-	MA1125.1	ZNF384	C2H2_ZF	11.7337	0.727041	46.6316	0.845774
BANF1	rs78578425	rs524281	chr11:65810239	HN_BMI	HN	BMI	chr11	65810231	65810243	-	MA1650.1	ZBTB14	C2H2_ZF	7.17157	0.370122	10.2879	0.906581
BANF1	rs78578425	rs524281	chr11:65810239	HN_BMI	HN	BMI	chr11	65810234	65810247	-	MA1583.1	ZFP57	C2H2_ZF	6.86889	-0.193577	0.554697	0.810474
BAP1	rs2015971	rs1133415	chr3:52546820	ESC_height	ESC	height	chr3	52546812	52546823	-	MA1122.1	TFDP1	E2F	7.69302	0.0985643	9.10543	0.881985
BAP1	rs2015971	rs1133415	chr3:52546820	ESC_height	ESC	height	chr3	52546812	52546825	-	MA0471.2	E2F6	E2F	9.42239	-0.178922	6.21442	0.814959
BAP1	rs2015971	rs1133415	chr3:52546820	ESC_height	ESC	height	chr3	52546814	52546825	+	MA1513.1	KLF15	C2H2_ZF	9.69195	0.0894574	9.89268	0.89632
BCL9	rs10900382	rs6695965	chr1:147058797	ESC_height	ESC	height	chr1	147058797	147058810	-	MA0090.3	TEAD1	TEA	10.4165	-0.385038	-0.144421	0.811092
BCL9	rs10900382	rs6695965	chr1:147058797	ESC_height	ESC	height	chr1	147058797	147058810	-	MA1121.1	TEAD2	TEA	10.9049	0.0707953	11.0431	0.865951
BDNF	rs11030370	rs4923541	chr11:28562244	HP_sleep	HP	sleep	chr11	28562232	28562245	-	MA0090.3	TEAD1	TEA	9.39628	0.890194	12.614	0.895072
BDNF	rs11030370	rs4923541	chr11:28562244	HP_sleep	HP	sleep	chr11	28562232	28562245	-	MA1121.1	TEAD2	TEA	10.5177	0.0856783	10.7303	0.858933
BDNF	rs11030370	rs4923541	chr11:28562244	HP_sleep	HP	sleep	chr11	28562233	28562245	-	MA0809.2	TEAD4	TEA	10.1428	0.135394	-4.15652	0.823855
BDNF	rs4575255	rs11030385	chr11:28650182	HP_BMI	HP	BMI	chr11	28650180	28650190	-	MA0754.1	CUX1	CUT.Homeodomain	9.17595	0.380792	9.91746	0.835587
BDNF	rs4575255	rs11030385	chr11:28650182	HP_BMI	HP	BMI	chr11	28650180	28650190	-	MA0755.1	CUX2	CUT.Homeodomain	8.84522	0.253524	13.1432	0.856271
BDNF	rs618767	rs1552717	chr11:29182787	HN_BMI	HN	BMI	chr11	29182779	29182794	+	MA0501.1	MAF::NFE2	bZIP	7.98181	0.513503	4.90779	0.865631
BFSP1	rs6136148	rs2236250	chr20:17591925	ESC_height	ESC	height	chr20	17591923	17591937	-	MA0003.4	TFAP2A	AP-2	9.17503	0.244562	9.82251	0.861965
BFSP1	rs6136148	rs2236250	chr20:17591925	HN_height	HN	height	chr20	17591923	17591937	-	MA0003.4	TFAP2A	AP-2	9.17503	0.244562	9.82251	0.861965
BLOC1S2	rs17113137	rs1800662	chr10:102241998	HN_height	HN	height	chr10	102241991	102241999	+	MA0711.1	OTX1	Homeodomain	8.58858	0.167403	8.88661	0.80673
BMPER	rs17170429	rs17170429	chr7:33830300	ESC_height	ESC	height	chr7	33830293	33830306	+	MA1642.1	NEUROG2(var.2)	bHLH	9.50795	-0.134366	9.88115	0.828172
BMPER	rs17170429	rs17170429	chr7:33830300	ESC_height	ESC	height	chr7	33830294	33830307	+	MA1109.1	NEUROD1	bHLH	9.30001	0.260443	11.6169	0.876264
BOC	rs4682132	rs10511323	chr3:112983256	HN_height	HN	height	chr3	112983253	112983269	+	MA1119.1	SIX2	Homeodomain	13.2353	0.581688	17.875	0.91692
BOC	rs61579027	rs10511323	chr3:112952047	HP_height	HP	height	chr3	112952031	112952047	-	MA1107.2	KLF9	C2H2_ZF	10.4237	-0.404571	8.3858	0.740694
BOC	rs61579027	rs10511323	chr3:112952047	HP_height	HP	height	chr3	112952042	112952054	-	MA0694.1	ZBTB7B	C2H2_ZF	8.07823	-0.68117	-6.97559	0.709756
BOLA1	rs113970015	rs7544145	chr1:150159700	HN_Bipolar	HN	Bipolar	chr1	150159690	150159707	+	MA0685.1	SP4	C2H2_ZF	5.07392	0.739234	11.0984	0.905573
BOLA1	rs113970015	rs7544145	chr1:150159700	HN_Bipolar	HN	Bipolar	chr1	150159691	150159704	+	MA0753.2	ZNF740	C2H2_ZF	9.47181	0.0369317	11.2408	0.835348
BOLA1	rs113970015	rs7544145	chr1:150159700	HN_Bipolar	HN	Bipolar	chr1	150159694	150159708	+	MA0736.1	GLIS2	C2H2_ZF	6.78327	-0.279779	-0.213703	0.76211
BOLA1	rs113970015	rs7544145	chr1:150159700	HN_Bipolar	HN	Bipolar	chr1	150159695	150159705	+	MA1578.1	VEZF1	C2H2_ZF	9.10533	-0.306228	7.53631	0.755855
BOLA1	rs113970015	rs7544145	chr1:150159700	HN_Bipolar	HN	Bipolar	chr1	150159696	150159706	+	MA1578.1	VEZF1	C2H2_ZF	9.4443	-0.175624	8.54446	0.79357
BOLA1	rs45548131	rs12060830	chr1:149899389	ESC_height	ESC	height	chr1	149899378	149899392	-	MA1645.1	NKX2-2	Homeodomain	8.30082	-0.48152	5.26727	0.736056
BOLA1	rs72692803	rs12060830	chr1:149888384	HP_height	HP	height	chr1	149888382	149888393	+	MA1522.1	MAZ	C2H2_ZF	11.1933	0.0159069	11.0098	0.846104
BOLA1	rs72692803	rs12060830	chr1:149888384	HP_height	HP	height	chr1	149888382	149888394	+	MA1653.1	ZNF148	NA	10.6369	0.00491264	14.2795	0.830773
BSN	rs1491986	rs2230590	chr3:49739086	ESC_BMI	ESC	BMI	chr3	49739069	49739087	+	MA1149.1	RARA::RXRG	Nuclear_receptor	10.0361	-0.206771	13.3245	0.817825
BSN	rs1491986	rs2230590	chr3:49739086	ESC_BMI	ESC	BMI	chr3	49739070	49739087	+	MA0730.1	RARA(var.2)	Nuclear_receptor	5.12465	0.20038	8.29063	0.856649
BSN	rs1491986	rs2230590	chr3:49739086	HN_BMI	HN	BMI	chr3	49739069	49739087	+	MA1149.1	RARA::RXRG	Nuclear_receptor	10.0361	-0.206771	13.3245	0.817825
BSN	rs1491986	rs2230590	chr3:49739086	HN_BMI	HN	BMI	chr3	49739070	49739087	+	MA0730.1	RARA(var.2)	Nuclear_receptor	5.12465	0.20038	8.29063	0.856649
BSN	rs2029591	rs6797299	chr3:49646981	HN_height	HN	height	chr3	49646974	49646985	+	MA0059.1	MAX::MYC	bHLH	7.82048	0.181977	8.92626	0.836044
BSN	rs2029591	rs6797299	chr3:49646981	HN_height	HN	height	chr3	49646975	49646985	+	MA1108.2	MXI1	bHLH	8.56266	-0.525011	7.23138	0.769065
BSN	rs62262676	rs12631248	chr3:49673855	ESC_BMI	ESC	BMI	chr3	49673854	49673862	+	MA0067.1	Pax2	Homeodomain.Paired_box	6.55419	0.990285	8.90758	0.938424
BSN	rs62262676	rs12631248	chr3:49673855	HP_BMI	HP	BMI	chr3	49673854	49673862	+	MA0067.1	Pax2	Homeodomain.Paired_box	6.55419	0.990285	8.90758	0.938424
BSN	rs62262676	rs12636669	chr3:49673855	ESC_sleep	ESC	sleep	chr3	49673854	49673862	+	MA0067.1	Pax2	Homeodomain.Paired_box	6.55419	0.990285	8.90758	0.938424
BSN	rs62262676	rs12636669	chr3:49673855	HP_sleep	HP	sleep	chr3	49673854	49673862	+	MA0067.1	Pax2	Homeodomain.Paired_box	6.55419	0.990285	8.90758	0.938424
BSN-AS2	rs1491986	rs2230590	chr3:49739086	ESC_BMI	ESC	BMI	chr3	49739069	49739087	+	MA1149.1	RARA::RXRG	Nuclear_receptor	10.0361	-0.206771	13.3245	0.817825
BSN-AS2	rs1491986	rs2230590	chr3:49739086	ESC_BMI	ESC	BMI	chr3	49739070	49739087	+	MA0730.1	RARA(var.2)	Nuclear_receptor	5.12465	0.20038	8.29063	0.856649
BSN-AS2	rs1491986	rs2230590	chr3:49739086	HN_BMI	HN	BMI	chr3	49739069	49739087	+	MA1149.1	RARA::RXRG	Nuclear_receptor	10.0361	-0.206771	13.3245	0.817825
BSN-AS2	rs1491986	rs2230590	chr3:49739086	HN_BMI	HN	BMI	chr3	49739070	49739087	+	MA0730.1	RARA(var.2)	Nuclear_receptor	5.12465	0.20038	8.29063	0.856649
BSN-AS2	rs62262676	rs12631248	chr3:49673855	ESC_BMI	ESC	BMI	chr3	49673854	49673862	+	MA0067.1	Pax2	Homeodomain.Paired_box	6.55419	0.990285	8.90758	0.938424
BSN-AS2	rs62262676	rs12631248	chr3:49673855	HP_BMI	HP	BMI	chr3	49673854	49673862	+	MA0067.1	Pax2	Homeodomain.Paired_box	6.55419	0.990285	8.90758	0.938424
BSN-AS2	rs62262676	rs12636669	chr3:49673855	ESC_sleep	ESC	sleep	chr3	49673854	49673862	+	MA0067.1	Pax2	Homeodomain.Paired_box	6.55419	0.990285	8.90758	0.938424
BSN-AS2	rs62262676	rs12636669	chr3:49673855	HP_sleep	HP	sleep	chr3	49673854	49673862	+	MA0067.1	Pax2	Homeodomain.Paired_box	6.55419	0.990285	8.90758	0.938424
BUB1B	rs11634644	rs34513772	chr15:40631943	HN_AaM	HN	AaM	chr15	40631930	40631944	+	MA0638.1	CREB3	bZIP	5.92805	-0.379427	-4.49097	0.740417
BUB1B	rs11634644	rs34513772	chr15:40631943	HN_AaM	HN	AaM	chr15	40631931	40631943	+	MA1474.1	CREB3L4	bZIP	8.60425	0.0538491	8.74345	0.79478
C12orf61	rs138076087	rs7972031	chr12:63026141	ESC_height	ESC	height	chr12	63026141	63026153	-	MA0024.3	E2F1	E2F	5.96016	0.22913	16.6122	0.866879
C12orf61	rs138076087	rs7972031	chr12:63026141	HN_height	HN	height	chr12	63026141	63026153	-	MA0024.3	E2F1	E2F	5.96016	0.22913	16.6122	0.866879
C12orf61	rs138076087	rs7972031	chr12:63026141	HP_height	HP	height	chr12	63026141	63026153	-	MA0024.3	E2F1	E2F	5.96016	0.22913	16.6122	0.866879
C12orf73	rs10861149	rs10861149	chr12:104344215	ESC_height	ESC	height	chr12	104344210	104344220	-	MA0663.1	MLX	bHLH	6.97667	-0.481226	-14.5341	0.766966
C12orf73	rs10861149	rs10861149	chr12:104344215	ESC_height	ESC	height	chr12	104344210	104344220	-	MA1560.1	SOHLH2	bHLH	8.35048	-0.687571	-8.70125	0.720123
C12orf73	rs10861149	rs10861149	chr12:104344215	ESC_height	ESC	height	chr12	104344210	104344220	+	MA0464.2	BHLHE40	bHLH	9.43817	-0.609037	-13.8415	0.757425
C12orf73	rs10861149	rs10861149	chr12:104344215	ESC_height	ESC	height	chr12	104344210	104344220	+	MA1560.1	SOHLH2	bHLH	8.612	-0.610425	-11.7331	0.729361
C12orf73	rs10861149	rs10861149	chr12:104344215	ESC_height	ESC	height	chr12	104344211	104344219	-	MA0622.1	Mlxip	bHLH	8.55392	-0.566149	-19.6403	0.735071
C14orf39	rs2350893	rs2145540	chr14:60795621	ESC_height	ESC	height	chr14	60795614	60795626	+	MA0039.4	KLF4	C2H2_ZF	10.3037	0.354894	11.0665	0.844269
C14orf39	rs2350893	rs2145540	chr14:60795621	ESC_height	ESC	height	chr14	60795615	60795625	+	MA0599.1	KLF5	C2H2_ZF	9.67467	0.298152	2.06894	0.83609
C14orf39	rs34849182	rs10138913	chr14:60794629	HN_AaM	HN	AaM	chr14	60794628	60794640	-	MA1650.1	ZBTB14	C2H2_ZF	7.51129	1.51169	24.1342	0.98004
C14orf39	rs34849182	rs1254337	chr14:60794629	ESC_AaM	ESC	AaM	chr14	60794628	60794640	-	MA1650.1	ZBTB14	C2H2_ZF	7.51129	1.51169	24.1342	0.98004
C14orf39	rs34849182	rs17097336	chr14:60794629	ESC_height	ESC	height	chr14	60794628	60794640	-	MA1650.1	ZBTB14	C2H2_ZF	7.51129	1.51169	24.1342	0.98004
C14orf39	rs34849182	rs17097336	chr14:60794629	HN_height	HN	height	chr14	60794628	60794640	-	MA1650.1	ZBTB14	C2H2_ZF	7.51129	1.51169	24.1342	0.98004
C14orf39	rs6573307	rs10138913	chr14:60798009	HN_AaM	HN	AaM	chr14	60797997	60798009	-	MA1650.1	ZBTB14	C2H2_ZF	8.94125	-0.117129	7.81989	0.861898
C14orf39	rs6573307	rs10138913	chr14:60798009	HN_AaM	HN	AaM	chr14	60797999	60798009	-	MA0632.2	TCFL5	bHLH	9.68072	-0.612194	1.1253	0.774068
C14orf39	rs6573307	rs10138913	chr14:60798009	HN_AaM	HN	AaM	chr14	60798001	60798011	+	MA0632.2	TCFL5	bHLH	7.14979	-0.0981082	5.43662	0.849482
C14orf39	rs6573307	rs1254337	chr14:60798009	ESC_AaM	ESC	AaM	chr14	60797997	60798009	-	MA1650.1	ZBTB14	C2H2_ZF	8.94125	-0.117129	7.81989	0.861898
C14orf39	rs6573307	rs1254337	chr14:60798009	ESC_AaM	ESC	AaM	chr14	60797999	60798009	-	MA0632.2	TCFL5	bHLH	9.68072	-0.612194	1.1253	0.774068
C14orf39	rs6573307	rs1254337	chr14:60798009	ESC_AaM	ESC	AaM	chr14	60798001	60798011	+	MA0632.2	TCFL5	bHLH	7.14979	-0.0981082	5.43662	0.849482
C14orf39	rs6573307	rs1254337	chr14:60798009	HP_AaM	HP	AaM	chr14	60797997	60798009	-	MA1650.1	ZBTB14	C2H2_ZF	8.94125	-0.117129	7.81989	0.861898
C14orf39	rs6573307	rs1254337	chr14:60798009	HP_AaM	HP	AaM	chr14	60797999	60798009	-	MA0632.2	TCFL5	bHLH	9.68072	-0.612194	1.1253	0.774068
C14orf39	rs6573307	rs1254337	chr14:60798009	HP_AaM	HP	AaM	chr14	60798001	60798011	+	MA0632.2	TCFL5	bHLH	7.14979	-0.0981082	5.43662	0.849482
C14orf39	rs6573307	rs6573308	chr14:60798009	ESC_sleep	ESC	sleep	chr14	60797997	60798009	-	MA1650.1	ZBTB14	C2H2_ZF	8.94125	-0.117129	7.81989	0.861898
C14orf39	rs6573307	rs6573308	chr14:60798009	ESC_sleep	ESC	sleep	chr14	60797999	60798009	-	MA0632.2	TCFL5	bHLH	9.68072	-0.612194	1.1253	0.774068
C14orf39	rs6573307	rs6573308	chr14:60798009	ESC_sleep	ESC	sleep	chr14	60798001	60798011	+	MA0632.2	TCFL5	bHLH	7.14979	-0.0981082	5.43662	0.849482
C14orf39	rs6573307	rs6573308	chr14:60798009	HN_sleep	HN	sleep	chr14	60797997	60798009	-	MA1650.1	ZBTB14	C2H2_ZF	8.94125	-0.117129	7.81989	0.861898
C14orf39	rs6573307	rs6573308	chr14:60798009	HN_sleep	HN	sleep	chr14	60797999	60798009	-	MA0632.2	TCFL5	bHLH	9.68072	-0.612194	1.1253	0.774068
C14orf39	rs6573307	rs6573308	chr14:60798009	HN_sleep	HN	sleep	chr14	60798001	60798011	+	MA0632.2	TCFL5	bHLH	7.14979	-0.0981082	5.43662	0.849482
C14orf39	rs6573307	rs6573308	chr14:60798009	HP_sleep	HP	sleep	chr14	60797997	60798009	-	MA1650.1	ZBTB14	C2H2_ZF	8.94125	-0.117129	7.81989	0.861898
C14orf39	rs6573307	rs6573308	chr14:60798009	HP_sleep	HP	sleep	chr14	60797999	60798009	-	MA0632.2	TCFL5	bHLH	9.68072	-0.612194	1.1253	0.774068
C14orf39	rs6573307	rs6573308	chr14:60798009	HP_sleep	HP	sleep	chr14	60798001	60798011	+	MA0632.2	TCFL5	bHLH	7.14979	-0.0981082	5.43662	0.849482
C15orf61	rs13329413	rs13329567	chr15:68097126	ESC_BMI	ESC	BMI	chr15	68097111	68097126	+	MA1531.1	NR1D1	Nuclear_receptor	8.01753	-0.413754	-12.0801	0.825241
C15orf61	rs28399056	rs13329567	chr15:68116010	ESC_BMI	ESC	BMI	chr15	68116007	68116015	-	MA0259.1	ARNT::HIF1A	bHLH	7.27375	0.254203	8.02671	0.83301
C15orf61	rs28399056	rs13329567	chr15:68116010	ESC_BMI	ESC	BMI	chr15	68116008	68116018	-	MA0028.2	ELK1	Ets	7.14543	-0.248462	2.45795	0.810612
C15orf61	rs28399056	rs13329567	chr15:68116010	ESC_BMI	ESC	BMI	chr15	68116008	68116018	-	MA0759.1	ELK3	Ets	7.06345	0.0292604	7.16721	0.749081
C15orf61	rs28399056	rs13329567	chr15:68116010	HN_BMI	HN	BMI	chr15	68116007	68116015	-	MA0259.1	ARNT::HIF1A	bHLH	7.27375	0.254203	8.02671	0.83301
C15orf61	rs28399056	rs13329567	chr15:68116010	HN_BMI	HN	BMI	chr15	68116008	68116018	-	MA0028.2	ELK1	Ets	7.14543	-0.248462	2.45795	0.810612
C15orf61	rs28399056	rs13329567	chr15:68116010	HN_BMI	HN	BMI	chr15	68116008	68116018	-	MA0759.1	ELK3	Ets	7.06345	0.0292604	7.16721	0.749081
C15orf61	rs28399056	rs13329567	chr15:68116010	HP_BMI	HP	BMI	chr15	68116007	68116015	-	MA0259.1	ARNT::HIF1A	bHLH	7.27375	0.254203	8.02671	0.83301
C15orf61	rs28399056	rs13329567	chr15:68116010	HP_BMI	HP	BMI	chr15	68116008	68116018	-	MA0028.2	ELK1	Ets	7.14543	-0.248462	2.45795	0.810612
C15orf61	rs28399056	rs13329567	chr15:68116010	HP_BMI	HP	BMI	chr15	68116008	68116018	-	MA0759.1	ELK3	Ets	7.06345	0.0292604	7.16721	0.749081
C15orf61	rs3784718	rs13329567	chr15:68098004	ESC_BMI	ESC	BMI	chr15	68097995	68098005	+	MA1108.2	MXI1	bHLH	8.7697	-0.65588	-12.1528	0.771708
C15orf61	rs3784718	rs13329567	chr15:68098004	ESC_BMI	ESC	BMI	chr15	68097997	68098013	-	MA0864.2	E2F2	E2F	7.93525	-0.560647	-0.279835	0.770879
C15orf61	rs3784718	rs13329567	chr15:68098004	ESC_BMI	ESC	BMI	chr15	68097998	68098012	-	MA0470.2	E2F4	E2F	6.11451	-0.410138	-2.13898	0.795459
C15orf61	rs3784718	rs13329567	chr15:68098004	ESC_BMI	ESC	BMI	chr15	68097998	68098012	+	MA0470.2	E2F4	E2F	6.30344	-0.399382	-3.11256	0.801874
C15orf61	rs3784718	rs13329567	chr15:68098004	ESC_BMI	ESC	BMI	chr15	68097999	68098011	-	MA0024.3	E2F1	E2F	6.3963	0.366755	24.7707	0.887953
C15orf61	rs3784718	rs13329567	chr15:68098004	ESC_BMI	ESC	BMI	chr15	68097999	68098011	+	MA0024.3	E2F1	E2F	6.35602	-0.166832	0.0845997	0.795854
C16orf92	rs9938630	rs1057452	chr16:29837108	ESC_BMI	ESC	BMI	chr16	29837103	29837109	+	MA0130.1	ZNF354C	C2H2_ZF	7.05186	0.519484	8.14275	0.822429
C16orf92	rs9938630	rs1057452	chr16:29837108	HP_BMI	HP	BMI	chr16	29837103	29837109	+	MA0130.1	ZNF354C	C2H2_ZF	7.05186	0.519484	8.14275	0.822429
C1orf94	rs10799033	rs915416	chr1:34733985	HN_sleep	HN	sleep	chr1	34733983	34733994	+	MA0765.2	ETV5	Ets	7.7835	0.0508141	7.92967	0.813961
C1orf94	rs10799034	rs915416	chr1:34734026	HN_sleep	HN	sleep	chr1	34734014	34734028	+	MA1622.1	Smad2::Smad3	NA_SMAD	9.67935	0.800517	13.7198	0.961326
C1orf94	rs10799034	rs915416	chr1:34734026	HN_sleep	HN	sleep	chr1	34734015	34734028	-	MA1141.1	FOS::JUND	bZIP	8.77735	0.794857	11.2602	0.938955
C1orf94	rs10799034	rs915416	chr1:34734026	HN_sleep	HN	sleep	chr1	34734015	34734028	+	MA0477.2	FOSL1	bZIP	9.02087	0.793763	11.68	0.939489
C1orf94	rs10799034	rs915416	chr1:34734026	HN_sleep	HN	sleep	chr1	34734015	34734028	+	MA0490.2	JUNB	bZIP	8.97295	0.563538	12.2846	0.944622
C1orf94	rs10799034	rs915416	chr1:34734026	HN_sleep	HN	sleep	chr1	34734015	34734028	+	MA0491.2	JUND	bZIP	8.82875	0.683976	13.1017	0.953241
C1orf94	rs10799034	rs915416	chr1:34734026	HN_sleep	HN	sleep	chr1	34734015	34734028	+	MA1128.1	FOSL1::JUN	bZIP	8.83747	0.592719	10.2254	0.905729
C1orf94	rs10799034	rs915416	chr1:34734026	HN_sleep	HN	sleep	chr1	34734016	34734026	-	MA0099.3	FOS::JUN	bZIP	8.87025	0.916315	11.398	0.959425
C1orf94	rs10799034	rs915416	chr1:34734026	HN_sleep	HN	sleep	chr1	34734016	34734026	+	MA1132.1	JUN::JUNB	bZIP	8.4399	0.687499	10.0737	0.937347
C1orf94	rs10799034	rs915416	chr1:34734026	HN_sleep	HN	sleep	chr1	34734016	34734027	+	MA0462.2	BATF::JUN	bZIP	9.84619	0.619452	11.2856	0.958793
C1orf94	rs10799034	rs915416	chr1:34734026	HN_sleep	HN	sleep	chr1	34734016	34734027	+	MA0476.1	FOS	bZIP	10.9436	0.0411167	13.9843	0.843704
C1orf94	rs10799034	rs915416	chr1:34734026	HN_sleep	HN	sleep	chr1	34734016	34734027	+	MA0835.2	BATF3	bZIP	10.0281	0.71568	13.3047	0.967975
C1orf94	rs10799034	rs915416	chr1:34734026	HN_sleep	HN	sleep	chr1	34734016	34734027	+	MA1634.1	BATF	bZIP	9.79021	0.79982	12.3075	0.965066
C1orf94	rs10799034	rs915416	chr1:34734026	HN_sleep	HN	sleep	chr1	34734017	34734028	-	MA0478.1	FOSL2	bZIP	9.54257	1.16191	11.8862	0.96252
C1orf94	rs771396	rs915416	chr1:34734177	HN_sleep	HN	sleep	chr1	34734163	34734178	-	MA1491.1	GLI3	C2H2_ZF	7.38701	-0.344605	-10.0237	0.783006
C1orf94	rs771396	rs915416	chr1:34734177	HN_sleep	HN	sleep	chr1	34734167	34734179	-	MA0694.1	ZBTB7B	C2H2_ZF	8.862	0.0973919	9.33692	0.858488
C3orf17	rs4682483	rs10511323	chr3:112993982	HN_height	HN	height	chr3	112993965	112993982	+	MA0629.1	Rhox11	NA	8.86895	0.789204	22.0301	0.906733
C3orf18	rs2236971	rs175634	chr3:50473349	ESC_height	ESC	height	chr3	50473341	50473358	+	MA1114.1	PBX3	Homeodomain	9.52103	-0.114324	1.84988	0.840721
C3orf18	rs34889917	rs175634	chr3:50628537	ESC_height	ESC	height	chr3	50628523	50628537	+	MA1485.1	FERD3L	bHLH	7.04921	-0.25194	-3.41181	0.772848
C3orf18	rs34889917	rs9838283	chr3:50628537	ESC_BMI	ESC	BMI	chr3	50628523	50628537	+	MA1485.1	FERD3L	bHLH	7.04921	-0.25194	-3.41181	0.772848
C3orf18	rs34889917	rs9838283	chr3:50628537	HP_BMI	HP	BMI	chr3	50628523	50628537	+	MA1485.1	FERD3L	bHLH	7.04921	-0.25194	-3.41181	0.772848
C3orf18	rs3792325	rs9838283	chr3:50663574	ESC_BMI	ESC	BMI	chr3	50663568	50663578	-	MA0594.2	HOXA9	Homeodomain	6.83017	0.0275552	6.88488	0.807537
C3orf18	rs548996841	rs175634	chr3:50639468	HP_height	HP	height	chr3	50639466	50639472	+	MA0006.1	Ahr::Arnt	bHLH	7.40993	-0.319578	6.73883	0.772713
C3orf18	rs548996841	rs175634	chr3:50639468	HP_height	HP	height	chr3	50639466	50639477	-	MA0472.2	EGR2	C2H2_ZF	6.32711	-0.279762	-1.43552	0.832999
C3orf18	rs548996841	rs175634	chr3:50639468	HP_height	HP	height	chr3	50639467	50639479	-	MA1650.1	ZBTB14	C2H2_ZF	9.18374	-0.562344	2.8972	0.787756
C3orf18	rs548996841	rs9838283	chr3:50639468	ESC_BMI	ESC	BMI	chr3	50639466	50639472	+	MA0006.1	Ahr::Arnt	bHLH	7.40993	-0.319578	6.73883	0.772713
C3orf18	rs548996841	rs9838283	chr3:50639468	ESC_BMI	ESC	BMI	chr3	50639466	50639477	-	MA0472.2	EGR2	C2H2_ZF	6.32711	-0.279762	-1.43552	0.832999
C3orf18	rs548996841	rs9838283	chr3:50639468	ESC_BMI	ESC	BMI	chr3	50639467	50639479	-	MA1650.1	ZBTB14	C2H2_ZF	9.18374	-0.562344	2.8972	0.787756
C3orf18	rs548996841	rs9838283	chr3:50639468	HN_BMI	HN	BMI	chr3	50639466	50639472	+	MA0006.1	Ahr::Arnt	bHLH	7.40993	-0.319578	6.73883	0.772713
C3orf18	rs548996841	rs9838283	chr3:50639468	HN_BMI	HN	BMI	chr3	50639466	50639477	-	MA0472.2	EGR2	C2H2_ZF	6.32711	-0.279762	-1.43552	0.832999
C3orf18	rs548996841	rs9838283	chr3:50639468	HN_BMI	HN	BMI	chr3	50639467	50639479	-	MA1650.1	ZBTB14	C2H2_ZF	9.18374	-0.562344	2.8972	0.787756
C3orf18	rs548996841	rs9838283	chr3:50639468	HP_BMI	HP	BMI	chr3	50639466	50639472	+	MA0006.1	Ahr::Arnt	bHLH	7.40993	-0.319578	6.73883	0.772713
C3orf18	rs548996841	rs9838283	chr3:50639468	HP_BMI	HP	BMI	chr3	50639466	50639477	-	MA0472.2	EGR2	C2H2_ZF	6.32711	-0.279762	-1.43552	0.832999
C3orf18	rs548996841	rs9838283	chr3:50639468	HP_BMI	HP	BMI	chr3	50639467	50639479	-	MA1650.1	ZBTB14	C2H2_ZF	9.18374	-0.562344	2.8972	0.787756
C3orf18	rs616589	rs9838283	chr3:50663629	ESC_BMI	ESC	BMI	chr3	50663629	50663641	+	MA0694.1	ZBTB7B	C2H2_ZF	9.76777	-0.75695	2.08199	0.722056
C6orf106	rs13215181	rs2814992	chr6:34759881	ESC_BMI	ESC	BMI	chr6	34759871	34759883	-	MA0024.3	E2F1	E2F	6.5921	1.49073	56.1065	0.950351
C6orf106	rs13215181	rs2814992	chr6:34759881	ESC_BMI	ESC	BMI	chr6	34759871	34759883	+	MA0024.3	E2F1	E2F	6.74983	1.48414	37.8596	0.950153
C6orf106	rs7769820	rs2814992	chr6:34760228	ESC_BMI	ESC	BMI	chr6	34760228	34760239	+	MA1513.1	KLF15	C2H2_ZF	8.39338	1.37021	41.3363	0.970441
C6orf106	rs7769820	rs2814992	chr6:34760228	HP_BMI	HP	BMI	chr6	34760228	34760239	+	MA1513.1	KLF15	C2H2_ZF	8.39338	1.37021	41.3363	0.970441
C9orf3	rs10821450	rs944934	chr9:97865250	HP_height	HP	height	chr9	97865244	97865254	-	MA0632.2	TCFL5	bHLH	7.07369	-0.490946	-2.65031	0.76891
C9orf3	rs10821450	rs944934	chr9:97865250	HP_height	HP	height	chr9	97865244	97865254	-	MA1106.1	HIF1A	bHLH	8.68364	-0.221576	8.03583	0.840736
C9orf3	rs10821450	rs944934	chr9:97865250	HP_height	HP	height	chr9	97865244	97865254	+	MA0603.1	Arntl	bHLH	8.46248	-0.353883	7.73798	0.731701
C9orf3	rs10821450	rs944934	chr9:97865250	HP_height	HP	height	chr9	97865244	97865255	-	MA0871.2	TFEC	bHLH	7.38828	-0.359913	5.47022	0.731486
C9orf3	rs10821450	rs944934	chr9:97865250	HP_height	HP	height	chr9	97865244	97865256	-	MA0147.3	MYC	bHLH	7.92931	-0.234155	6.7764	0.766041
C9orf3	rs10821450	rs944934	chr9:97865250	HP_height	HP	height	chr9	97865244	97865256	-	MA0821.1	HES5	bHLH	13.2034	-1.08895	9.87904	0.76058
C9orf3	rs10821450	rs944934	chr9:97865250	HP_height	HP	height	chr9	97865244	97865256	-	MA0822.1	HES7	bHLH	13.0521	-0.941533	9.41619	0.839181
C9orf3	rs10821450	rs944934	chr9:97865250	HP_height	HP	height	chr9	97865244	97865256	+	MA0147.3	MYC	bHLH	7.72728	-0.258926	6.34273	0.750816
C9orf3	rs10821450	rs944934	chr9:97865250	HP_height	HP	height	chr9	97865244	97865256	+	MA0821.1	HES5	bHLH	13.1438	-0.917481	10.4614	0.712628
C9orf3	rs10821450	rs944934	chr9:97865250	HP_height	HP	height	chr9	97865244	97865256	+	MA0822.1	HES7	bHLH	13.3479	-0.974488	9.3754	0.848282
C9orf3	rs10821450	rs944934	chr9:97865250	HP_height	HP	height	chr9	97865245	97865255	-	MA0058.3	MAX	bHLH	8.36332	-0.281042	1.49924	0.797563
C9orf3	rs10821450	rs944934	chr9:97865250	HP_height	HP	height	chr9	97865245	97865255	-	MA0464.2	BHLHE40	bHLH	9.97726	-0.302271	9.03914	0.851091
C9orf3	rs10821450	rs944934	chr9:97865250	HP_height	HP	height	chr9	97865245	97865255	-	MA0616.2	HES2	bHLH	11.2901	-0.44126	-10.817	0.781677
C9orf3	rs10821450	rs944934	chr9:97865250	HP_height	HP	height	chr9	97865245	97865255	-	MA0626.1	Npas2	bHLH	8.54762	-0.354821	-0.997038	0.783121
C9orf3	rs10821450	rs944934	chr9:97865250	HP_height	HP	height	chr9	97865245	97865255	-	MA0636.1	BHLHE41	bHLH	9.74189	-0.447632	7.03243	0.808007
C9orf3	rs10821450	rs944934	chr9:97865250	HP_height	HP	height	chr9	97865245	97865255	-	MA0649.1	HEY2	bHLH	10.9133	-0.69626	9.53435	0.80213
C9orf3	rs10821450	rs944934	chr9:97865250	HP_height	HP	height	chr9	97865245	97865255	-	MA0823.1	HEY1	bHLH	10.9272	-0.454295	10.0297	0.852883
C9orf3	rs10821450	rs944934	chr9:97865250	HP_height	HP	height	chr9	97865245	97865255	-	MA0825.1	MNT	bHLH	8.93864	-0.597134	1.43464	0.745151
C9orf3	rs10821450	rs944934	chr9:97865250	HP_height	HP	height	chr9	97865245	97865255	-	MA1099.2	HES1	bHLH	10.0422	-0.348773	-7.18717	0.789827
C9orf3	rs10821450	rs944934	chr9:97865250	HP_height	HP	height	chr9	97865245	97865255	-	MA1464.1	ARNT2	bHLH	9.31655	-0.554403	6.16452	0.766769
C9orf3	rs10821450	rs944934	chr9:97865250	HP_height	HP	height	chr9	97865245	97865255	-	MA1493.1	HES6	bHLH	8.97209	-0.153042	1.31638	0.853826
C9orf3	rs10821450	rs944934	chr9:97865250	HP_height	HP	height	chr9	97865245	97865255	-	MA1560.1	SOHLH2	bHLH	9.18723	0.0787391	11.3428	0.868442
C9orf3	rs10821450	rs944934	chr9:97865250	HP_height	HP	height	chr9	97865245	97865255	+	MA0058.3	MAX	bHLH	8.36332	-0.120634	7.25063	0.814751
C9orf3	rs10821450	rs944934	chr9:97865250	HP_height	HP	height	chr9	97865245	97865255	+	MA0464.2	BHLHE40	bHLH	9.97726	-0.066371	9.78814	0.881869
C9orf3	rs10821450	rs944934	chr9:97865250	HP_height	HP	height	chr9	97865245	97865255	+	MA0616.2	HES2	bHLH	11.2901	-0.404902	-8.91454	0.781706
C9orf3	rs10821450	rs944934	chr9:97865250	HP_height	HP	height	chr9	97865245	97865255	+	MA0626.1	Npas2	bHLH	8.54762	-0.553648	-1.26506	0.747499
C9orf3	rs10821450	rs944934	chr9:97865250	HP_height	HP	height	chr9	97865245	97865255	+	MA0636.1	BHLHE41	bHLH	9.74189	-0.454796	8.86447	0.733434
C9orf3	rs10821450	rs944934	chr9:97865250	HP_height	HP	height	chr9	97865245	97865255	+	MA0649.1	HEY2	bHLH	10.9133	-0.79978	-3.27432	0.758959
C9orf3	rs10821450	rs944934	chr9:97865250	HP_height	HP	height	chr9	97865245	97865255	+	MA0664.1	MLXIPL	bHLH	7.54561	-0.219722	6.07348	0.777999
C9orf3	rs10821450	rs944934	chr9:97865250	HP_height	HP	height	chr9	97865245	97865255	+	MA0823.1	HEY1	bHLH	10.9272	-0.535733	9.88386	0.840306
C9orf3	rs10821450	rs944934	chr9:97865250	HP_height	HP	height	chr9	97865245	97865255	+	MA0825.1	MNT	bHLH	8.93864	-0.32042	-5.64044	0.790776
C9orf3	rs10821450	rs944934	chr9:97865250	HP_height	HP	height	chr9	97865245	97865255	+	MA1099.2	HES1	bHLH	10.0422	-0.438548	-11.6706	0.783619
C9orf3	rs10821450	rs944934	chr9:97865250	HP_height	HP	height	chr9	97865245	97865255	+	MA1464.1	ARNT2	bHLH	9.31655	-0.137641	8.73195	0.854121
C9orf3	rs10821450	rs944934	chr9:97865250	HP_height	HP	height	chr9	97865245	97865255	+	MA1560.1	SOHLH2	bHLH	9.18723	-0.249147	1.93706	0.826752
C9orf3	rs10821450	rs944934	chr9:97865250	HP_height	HP	height	chr9	97865245	97865256	+	MA0871.2	TFEC	bHLH	7.55494	-0.233424	5.20286	0.796754
C9orf3	rs10821450	rs944934	chr9:97865250	HP_height	HP	height	chr9	97865246	97865254	-	MA0259.1	ARNT::HIF1A	bHLH	8.05078	-0.504415	-8.20015	0.760457
C9orf3	rs10821450	rs944934	chr9:97865250	HP_height	HP	height	chr9	97865246	97865254	+	MA0259.1	ARNT::HIF1A	bHLH	8.05078	-0.477417	6.6437	0.779503
C9orf3	rs10821450	rs944934	chr9:97865250	HP_height	HP	height	chr9	97865246	97865256	-	MA0603.1	Arntl	bHLH	8.49385	-0.314871	6.78894	0.789395
C9orf3	rs10821450	rs944934	chr9:97865250	HP_height	HP	height	chr9	97865246	97865256	+	MA0632.2	TCFL5	bHLH	7.27354	-0.33201	-2.41774	0.803607
C9orf3	rs10821450	rs944934	chr9:97865250	HP_height	HP	height	chr9	97865246	97865256	+	MA1106.1	HIF1A	bHLH	8.34543	-0.230604	6.25236	0.816781
C9orf3	rs10821450	rs944934	chr9:97865250	HP_height	HP	height	chr9	97865247	97865253	-	MA0004.1	Arnt	bHLH	8.04333	0.45286	8.99431	0.838047
C9orf3	rs10821450	rs944934	chr9:97865250	HP_height	HP	height	chr9	97865247	97865253	+	MA0004.1	Arnt	bHLH	8.04333	0.45286	8.99431	0.838047
C9orf3	rs10821451	rs1027710	chr9:97866383	HP_height	HP	height	chr9	97866383	97866404	-	MA0138.2	REST	C2H2_ZF	12.3994	0.0165099	9.35197	0.89678
C9orf3	rs3780560	rs4743989	chr9:97866518	HP_height	HP	height	chr9	97866512	97866526	-	MA0638.1	CREB3	bZIP	9.14295	-0.716009	-19.8008	0.706508
C9orf3	rs3780560	rs4743989	chr9:97866518	HP_height	HP	height	chr9	97866512	97866526	-	MA0839.1	CREB3L1	bZIP	7.31	-0.483154	-7.02741	0.73307
C9orf3	rs3780560	rs4743989	chr9:97866518	HP_height	HP	height	chr9	97866513	97866527	-	MA0844.1	XBP1	bZIP	11.6628	-0.788496	5.17844	0.759783
C9orf3	rs3780560	rs4743989	chr9:97866518	HP_height	HP	height	chr9	97866515	97866524	-	MA0608.1	Creb3l2	bZIP	7.31778	-0.173928	-5.20885	0.777428
CACNA2D2	rs2236971	rs175634	chr3:50473349	HN_height	HN	height	chr3	50473341	50473358	+	MA1114.1	PBX3	Homeodomain	9.52103	-0.114324	1.84988	0.840721
CACNA2D2	rs35829757	rs175634	chr3:50528212	HN_height	HN	height	chr3	50528204	50528216	+	MA0039.4	KLF4	C2H2_ZF	10.2687	0.0407356	10.1385	0.833201
CACNA2D2	rs35829757	rs9838283	chr3:50528212	ESC_BMI	ESC	BMI	chr3	50528204	50528216	+	MA0039.4	KLF4	C2H2_ZF	10.2687	0.0407356	10.1385	0.833201
CACNA2D2	rs35829757	rs9838283	chr3:50528212	HN_BMI	HN	BMI	chr3	50528204	50528216	+	MA0039.4	KLF4	C2H2_ZF	10.2687	0.0407356	10.1385	0.833201
CACNA2D2	rs443030	rs9838283	chr3:50592768	ESC_BMI	ESC	BMI	chr3	50592758	50592772	+	MA1627.1	Wt1	C2H2_ZF	9.47415	0.356449	22.0812	0.871367
CACNA2D2	rs443030	rs9838283	chr3:50592768	HN_BMI	HN	BMI	chr3	50592758	50592772	+	MA1627.1	Wt1	C2H2_ZF	9.47415	0.356449	22.0812	0.871367
CACNA2D2	rs443030	rs9838283	chr3:50592768	HP_BMI	HP	BMI	chr3	50592758	50592772	+	MA1627.1	Wt1	C2H2_ZF	9.47415	0.356449	22.0812	0.871367
CACNA2D2	rs8180034	rs175634	chr3:50518935	HP_height	HP	height	chr3	50518928	50518939	+	MA1628.1	Zic1::Zic2	C2H2_ZF	9.77873	-0.112536	4.69975	0.847746
CACNA2D2	rs8180034	rs9838283	chr3:50518935	ESC_BMI	ESC	BMI	chr3	50518928	50518939	+	MA1628.1	Zic1::Zic2	C2H2_ZF	9.77873	-0.112536	4.69975	0.847746
CACNA2D2	rs8180034	rs9838283	chr3:50518935	HN_BMI	HN	BMI	chr3	50518928	50518939	+	MA1628.1	Zic1::Zic2	C2H2_ZF	9.77873	-0.112536	4.69975	0.847746
CACNA2D2	rs8180034	rs9838283	chr3:50518935	HP_BMI	HP	BMI	chr3	50518928	50518939	+	MA1628.1	Zic1::Zic2	C2H2_ZF	9.77873	-0.112536	4.69975	0.847746
CAPSL	rs2291698	rs10521021	chr5:35033047	HN_AaM	HN	AaM	chr5	35033043	35033054	-	MA1630.1	Znf281	C2H2_ZF	10.4484	0.251352	11.847	0.823485
CARD9	rs3812573	rs12380242	chr9:139276680	ESC_sleep	ESC	sleep	chr9	139276671	139276685	-	MA0162.4	EGR1	C2H2_ZF	9.32221	0.163316	10.0931	0.888693
CARD9	rs3812573	rs12380242	chr9:139276680	ESC_sleep	ESC	sleep	chr9	139276672	139276683	-	MA0472.2	EGR2	C2H2_ZF	6.43719	0.127	14.7753	0.877641
CARD9	rs3812573	rs12380242	chr9:139276680	ESC_sleep	ESC	sleep	chr9	139276673	139276685	-	MA1650.1	ZBTB14	C2H2_ZF	9.71605	-0.101499	7.52376	0.874641
CARD9	rs3812573	rs12380242	chr9:139276680	ESC_sleep	ESC	sleep	chr9	139276675	139276685	-	MA0632.2	TCFL5	bHLH	9.82812	-0.462342	4.27184	0.839586
CARD9	rs3812573	rs12380242	chr9:139276680	ESC_sleep	ESC	sleep	chr9	139276676	139276686	+	MA1099.2	HES1	bHLH	7.8201	-0.648682	-24.2247	0.753084
CARD9	rs3812573	rs12380242	chr9:139276680	ESC_sleep	ESC	sleep	chr9	139276676	139276691	-	MA0732.1	EGR3	C2H2_ZF	7.76986	-0.205687	5.90712	0.824272
CARD9	rs3812573	rs12380242	chr9:139276680	ESC_sleep	ESC	sleep	chr9	139276677	139276691	-	MA0162.4	EGR1	C2H2_ZF	10.3561	-0.377189	6.22171	0.805216
CARD9	rs3812573	rs12380242	chr9:139276680	ESC_sleep	ESC	sleep	chr9	139276678	139276689	-	MA0472.2	EGR2	C2H2_ZF	9.77929	-0.244133	5.19342	0.822411
CARD9	rs3812573	rs12380242	chr9:139276680	HN_sleep	HN	sleep	chr9	139276671	139276685	-	MA0162.4	EGR1	C2H2_ZF	9.32221	0.163316	10.0931	0.888693
CARD9	rs3812573	rs12380242	chr9:139276680	HN_sleep	HN	sleep	chr9	139276672	139276683	-	MA0472.2	EGR2	C2H2_ZF	6.43719	0.127	14.7753	0.877641
CARD9	rs3812573	rs12380242	chr9:139276680	HN_sleep	HN	sleep	chr9	139276673	139276685	-	MA1650.1	ZBTB14	C2H2_ZF	9.71605	-0.101499	7.52376	0.874641
CARD9	rs3812573	rs12380242	chr9:139276680	HN_sleep	HN	sleep	chr9	139276675	139276685	-	MA0632.2	TCFL5	bHLH	9.82812	-0.462342	4.27184	0.839586
CARD9	rs3812573	rs12380242	chr9:139276680	HN_sleep	HN	sleep	chr9	139276676	139276686	+	MA1099.2	HES1	bHLH	7.8201	-0.648682	-24.2247	0.753084
CARD9	rs3812573	rs12380242	chr9:139276680	HN_sleep	HN	sleep	chr9	139276676	139276691	-	MA0732.1	EGR3	C2H2_ZF	7.76986	-0.205687	5.90712	0.824272
CARD9	rs3812573	rs12380242	chr9:139276680	HN_sleep	HN	sleep	chr9	139276677	139276691	-	MA0162.4	EGR1	C2H2_ZF	10.3561	-0.377189	6.22171	0.805216
CARD9	rs3812573	rs12380242	chr9:139276680	HN_sleep	HN	sleep	chr9	139276678	139276689	-	MA0472.2	EGR2	C2H2_ZF	9.77929	-0.244133	5.19342	0.822411
CARD9	rs3812573	rs12380242	chr9:139276680	HP_sleep	HP	sleep	chr9	139276671	139276685	-	MA0162.4	EGR1	C2H2_ZF	9.32221	0.163316	10.0931	0.888693
CARD9	rs3812573	rs12380242	chr9:139276680	HP_sleep	HP	sleep	chr9	139276672	139276683	-	MA0472.2	EGR2	C2H2_ZF	6.43719	0.127	14.7753	0.877641
CARD9	rs3812573	rs12380242	chr9:139276680	HP_sleep	HP	sleep	chr9	139276673	139276685	-	MA1650.1	ZBTB14	C2H2_ZF	9.71605	-0.101499	7.52376	0.874641
CARD9	rs3812573	rs12380242	chr9:139276680	HP_sleep	HP	sleep	chr9	139276675	139276685	-	MA0632.2	TCFL5	bHLH	9.82812	-0.462342	4.27184	0.839586
CARD9	rs3812573	rs12380242	chr9:139276680	HP_sleep	HP	sleep	chr9	139276676	139276686	+	MA1099.2	HES1	bHLH	7.8201	-0.648682	-24.2247	0.753084
CARD9	rs3812573	rs12380242	chr9:139276680	HP_sleep	HP	sleep	chr9	139276676	139276691	-	MA0732.1	EGR3	C2H2_ZF	7.76986	-0.205687	5.90712	0.824272
CARD9	rs3812573	rs12380242	chr9:139276680	HP_sleep	HP	sleep	chr9	139276677	139276691	-	MA0162.4	EGR1	C2H2_ZF	10.3561	-0.377189	6.22171	0.805216
CARD9	rs3812573	rs12380242	chr9:139276680	HP_sleep	HP	sleep	chr9	139276678	139276689	-	MA0472.2	EGR2	C2H2_ZF	9.77929	-0.244133	5.19342	0.822411
CARD9	rs4078099	rs12380242	chr9:139267533	ESC_sleep	ESC	sleep	chr9	139267527	139267538	+	MA0059.1	MAX::MYC	bHLH	10.8162	-0.141999	9.74005	0.847382
CARD9	rs4078099	rs12380242	chr9:139267533	ESC_sleep	ESC	sleep	chr9	139267527	139267539	-	MA0104.4	MYCN	bHLH	10.7868	0.222495	14.9851	0.843113
CARD9	rs4078099	rs12380242	chr9:139267533	ESC_sleep	ESC	sleep	chr9	139267527	139267539	-	MA0147.3	MYC	bHLH	9.20114	0.0213149	8.71611	0.844061
CARD9	rs4078099	rs12380242	chr9:139267533	ESC_sleep	ESC	sleep	chr9	139267527	139267539	+	MA0104.4	MYCN	bHLH	10.7868	0.222495	14.9851	0.843113
CARD9	rs4078099	rs12380242	chr9:139267533	ESC_sleep	ESC	sleep	chr9	139267527	139267539	+	MA0147.3	MYC	bHLH	9.7399	0.13712	11.1817	0.836024
CARD9	rs4078099	rs12380242	chr9:139267533	ESC_sleep	ESC	sleep	chr9	139267527	139267539	+	MA1474.1	CREB3L4	bZIP	7.35726	0.297188	8.07047	0.730017
CARD9	rs4078099	rs12380242	chr9:139267533	ESC_sleep	ESC	sleep	chr9	139267528	139267537	+	MA0608.1	Creb3l2	bZIP	10.018	0.162789	17.7035	0.836165
CARD9	rs4078099	rs12380242	chr9:139267533	ESC_sleep	ESC	sleep	chr9	139267528	139267538	-	MA0058.3	MAX	bHLH	9.51632	0.00358802	10.3913	0.812582
CARD9	rs4078099	rs12380242	chr9:139267533	ESC_sleep	ESC	sleep	chr9	139267528	139267538	-	MA0626.1	Npas2	bHLH	8.45785	-0.260429	5.25782	0.762281
CARD9	rs4078099	rs12380242	chr9:139267533	ESC_sleep	ESC	sleep	chr9	139267528	139267538	-	MA0663.1	MLX	bHLH	6.41277	-0.126145	1.56684	0.7879
CARD9	rs4078099	rs12380242	chr9:139267533	ESC_sleep	ESC	sleep	chr9	139267528	139267538	-	MA0819.1	CLOCK	bHLH	7.86641	-0.120364	7.34248	0.701695
CARD9	rs4078099	rs12380242	chr9:139267533	ESC_sleep	ESC	sleep	chr9	139267528	139267538	-	MA0825.1	MNT	bHLH	8.9461	-0.246407	5.32692	0.787669
CARD9	rs4078099	rs12380242	chr9:139267533	ESC_sleep	ESC	sleep	chr9	139267528	139267538	+	MA0058.3	MAX	bHLH	8.71237	-0.0927822	10.0939	0.790915
CARD9	rs4078099	rs12380242	chr9:139267533	ESC_sleep	ESC	sleep	chr9	139267528	139267538	+	MA0663.1	MLX	bHLH	6.96587	0.161667	10.8617	0.832743
CARD9	rs4078099	rs12380242	chr9:139267533	ESC_sleep	ESC	sleep	chr9	139267528	139267538	+	MA0825.1	MNT	bHLH	8.24697	-0.0164359	7.48067	0.798862
CARD9	rs4078099	rs12380242	chr9:139267533	ESC_sleep	ESC	sleep	chr9	139267528	139267539	-	MA0059.1	MAX::MYC	bHLH	11.4338	-0.0368027	11.3243	0.860509
CARD9	rs4078099	rs12380242	chr9:139267533	ESC_sleep	ESC	sleep	chr9	139267529	139267537	-	MA0622.1	Mlxip	bHLH	8.36846	0.103584	10.2388	0.804511
CARD9	rs4078099	rs12380242	chr9:139267533	ESC_sleep	ESC	sleep	chr9	139267529	139267537	+	MA0622.1	Mlxip	bHLH	8.36846	-0.159481	4.45575	0.781394
CARD9	rs4078099	rs12380242	chr9:139267533	ESC_sleep	ESC	sleep	chr9	139267530	139267536	-	MA0004.1	Arnt	bHLH	8.04333	0.0304434	8.10726	0.765607
CARD9	rs4078099	rs12380242	chr9:139267533	ESC_sleep	ESC	sleep	chr9	139267530	139267536	+	MA0004.1	Arnt	bHLH	8.04333	0.0304434	8.10726	0.765607
CARD9	rs4078099	rs12380242	chr9:139267533	HN_sleep	HN	sleep	chr9	139267527	139267538	+	MA0059.1	MAX::MYC	bHLH	10.8162	-0.141999	9.74005	0.847382
CARD9	rs4078099	rs12380242	chr9:139267533	HN_sleep	HN	sleep	chr9	139267527	139267539	-	MA0104.4	MYCN	bHLH	10.7868	0.222495	14.9851	0.843113
CARD9	rs4078099	rs12380242	chr9:139267533	HN_sleep	HN	sleep	chr9	139267527	139267539	-	MA0147.3	MYC	bHLH	9.20114	0.0213149	8.71611	0.844061
CARD9	rs4078099	rs12380242	chr9:139267533	HN_sleep	HN	sleep	chr9	139267527	139267539	+	MA0104.4	MYCN	bHLH	10.7868	0.222495	14.9851	0.843113
CARD9	rs4078099	rs12380242	chr9:139267533	HN_sleep	HN	sleep	chr9	139267527	139267539	+	MA0147.3	MYC	bHLH	9.7399	0.13712	11.1817	0.836024
CARD9	rs4078099	rs12380242	chr9:139267533	HN_sleep	HN	sleep	chr9	139267527	139267539	+	MA1474.1	CREB3L4	bZIP	7.35726	0.297188	8.07047	0.730017
CARD9	rs4078099	rs12380242	chr9:139267533	HN_sleep	HN	sleep	chr9	139267528	139267537	+	MA0608.1	Creb3l2	bZIP	10.018	0.162789	17.7035	0.836165
CARD9	rs4078099	rs12380242	chr9:139267533	HN_sleep	HN	sleep	chr9	139267528	139267538	-	MA0058.3	MAX	bHLH	9.51632	0.00358802	10.3913	0.812582
CARD9	rs4078099	rs12380242	chr9:139267533	HN_sleep	HN	sleep	chr9	139267528	139267538	-	MA0626.1	Npas2	bHLH	8.45785	-0.260429	5.25782	0.762281
CARD9	rs4078099	rs12380242	chr9:139267533	HN_sleep	HN	sleep	chr9	139267528	139267538	-	MA0663.1	MLX	bHLH	6.41277	-0.126145	1.56684	0.7879
CARD9	rs4078099	rs12380242	chr9:139267533	HN_sleep	HN	sleep	chr9	139267528	139267538	-	MA0819.1	CLOCK	bHLH	7.86641	-0.120364	7.34248	0.701695
CARD9	rs4078099	rs12380242	chr9:139267533	HN_sleep	HN	sleep	chr9	139267528	139267538	-	MA0825.1	MNT	bHLH	8.9461	-0.246407	5.32692	0.787669
CARD9	rs4078099	rs12380242	chr9:139267533	HN_sleep	HN	sleep	chr9	139267528	139267538	+	MA0058.3	MAX	bHLH	8.71237	-0.0927822	10.0939	0.790915
CARD9	rs4078099	rs12380242	chr9:139267533	HN_sleep	HN	sleep	chr9	139267528	139267538	+	MA0663.1	MLX	bHLH	6.96587	0.161667	10.8617	0.832743
CARD9	rs4078099	rs12380242	chr9:139267533	HN_sleep	HN	sleep	chr9	139267528	139267538	+	MA0825.1	MNT	bHLH	8.24697	-0.0164359	7.48067	0.798862
CARD9	rs4078099	rs12380242	chr9:139267533	HN_sleep	HN	sleep	chr9	139267528	139267539	-	MA0059.1	MAX::MYC	bHLH	11.4338	-0.0368027	11.3243	0.860509
CARD9	rs4078099	rs12380242	chr9:139267533	HN_sleep	HN	sleep	chr9	139267529	139267537	-	MA0622.1	Mlxip	bHLH	8.36846	0.103584	10.2388	0.804511
CARD9	rs4078099	rs12380242	chr9:139267533	HN_sleep	HN	sleep	chr9	139267529	139267537	+	MA0622.1	Mlxip	bHLH	8.36846	-0.159481	4.45575	0.781394
CARD9	rs4078099	rs12380242	chr9:139267533	HN_sleep	HN	sleep	chr9	139267530	139267536	-	MA0004.1	Arnt	bHLH	8.04333	0.0304434	8.10726	0.765607
CARD9	rs4078099	rs12380242	chr9:139267533	HN_sleep	HN	sleep	chr9	139267530	139267536	+	MA0004.1	Arnt	bHLH	8.04333	0.0304434	8.10726	0.765607
CARD9	rs4078099	rs12380242	chr9:139267533	HP_sleep	HP	sleep	chr9	139267527	139267538	+	MA0059.1	MAX::MYC	bHLH	10.8162	-0.141999	9.74005	0.847382
CARD9	rs4078099	rs12380242	chr9:139267533	HP_sleep	HP	sleep	chr9	139267527	139267539	-	MA0104.4	MYCN	bHLH	10.7868	0.222495	14.9851	0.843113
CARD9	rs4078099	rs12380242	chr9:139267533	HP_sleep	HP	sleep	chr9	139267527	139267539	-	MA0147.3	MYC	bHLH	9.20114	0.0213149	8.71611	0.844061
CARD9	rs4078099	rs12380242	chr9:139267533	HP_sleep	HP	sleep	chr9	139267527	139267539	+	MA0104.4	MYCN	bHLH	10.7868	0.222495	14.9851	0.843113
CARD9	rs4078099	rs12380242	chr9:139267533	HP_sleep	HP	sleep	chr9	139267527	139267539	+	MA0147.3	MYC	bHLH	9.7399	0.13712	11.1817	0.836024
CARD9	rs4078099	rs12380242	chr9:139267533	HP_sleep	HP	sleep	chr9	139267527	139267539	+	MA1474.1	CREB3L4	bZIP	7.35726	0.297188	8.07047	0.730017
CARD9	rs4078099	rs12380242	chr9:139267533	HP_sleep	HP	sleep	chr9	139267528	139267537	+	MA0608.1	Creb3l2	bZIP	10.018	0.162789	17.7035	0.836165
CARD9	rs4078099	rs12380242	chr9:139267533	HP_sleep	HP	sleep	chr9	139267528	139267538	-	MA0058.3	MAX	bHLH	9.51632	0.00358802	10.3913	0.812582
CARD9	rs4078099	rs12380242	chr9:139267533	HP_sleep	HP	sleep	chr9	139267528	139267538	-	MA0626.1	Npas2	bHLH	8.45785	-0.260429	5.25782	0.762281
CARD9	rs4078099	rs12380242	chr9:139267533	HP_sleep	HP	sleep	chr9	139267528	139267538	-	MA0663.1	MLX	bHLH	6.41277	-0.126145	1.56684	0.7879
CARD9	rs4078099	rs12380242	chr9:139267533	HP_sleep	HP	sleep	chr9	139267528	139267538	-	MA0819.1	CLOCK	bHLH	7.86641	-0.120364	7.34248	0.701695
CARD9	rs4078099	rs12380242	chr9:139267533	HP_sleep	HP	sleep	chr9	139267528	139267538	-	MA0825.1	MNT	bHLH	8.9461	-0.246407	5.32692	0.787669
CARD9	rs4078099	rs12380242	chr9:139267533	HP_sleep	HP	sleep	chr9	139267528	139267538	+	MA0058.3	MAX	bHLH	8.71237	-0.0927822	10.0939	0.790915
CARD9	rs4078099	rs12380242	chr9:139267533	HP_sleep	HP	sleep	chr9	139267528	139267538	+	MA0663.1	MLX	bHLH	6.96587	0.161667	10.8617	0.832743
CARD9	rs4078099	rs12380242	chr9:139267533	HP_sleep	HP	sleep	chr9	139267528	139267538	+	MA0825.1	MNT	bHLH	8.24697	-0.0164359	7.48067	0.798862
CARD9	rs4078099	rs12380242	chr9:139267533	HP_sleep	HP	sleep	chr9	139267528	139267539	-	MA0059.1	MAX::MYC	bHLH	11.4338	-0.0368027	11.3243	0.860509
CARD9	rs4078099	rs12380242	chr9:139267533	HP_sleep	HP	sleep	chr9	139267529	139267537	-	MA0622.1	Mlxip	bHLH	8.36846	0.103584	10.2388	0.804511
CARD9	rs4078099	rs12380242	chr9:139267533	HP_sleep	HP	sleep	chr9	139267529	139267537	+	MA0622.1	Mlxip	bHLH	8.36846	-0.159481	4.45575	0.781394
CARD9	rs4078099	rs12380242	chr9:139267533	HP_sleep	HP	sleep	chr9	139267530	139267536	-	MA0004.1	Arnt	bHLH	8.04333	0.0304434	8.10726	0.765607
CARD9	rs4078099	rs12380242	chr9:139267533	HP_sleep	HP	sleep	chr9	139267530	139267536	+	MA0004.1	Arnt	bHLH	8.04333	0.0304434	8.10726	0.765607
CARHSP1	rs79820989	rs30778	chr16:8980091	HN_height	HN	height	chr16	8980082	8980095	+	MA1631.1	ASCL1(var.2)	bHLH	9.55376	0.192494	19.0822	0.883057
CARHSP1	rs79820989	rs30778	chr16:8980091	HN_height	HN	height	chr16	8980083	8980093	+	MA0649.1	HEY2	bHLH	7.74325	-0.57609	-8.90574	0.788334
CARHSP1	rs79820989	rs30778	chr16:8980091	HN_height	HN	height	chr16	8980083	8980094	+	MA0103.3	ZEB1	C2H2_ZF.Homeodomain	9.07119	-0.201875	8.64127	0.812387
CARHSP1	rs79820989	rs30778	chr16:8980091	HN_height	HN	height	chr16	8980083	8980094	+	MA0522.3	TCF3	bHLH	9.43074	-4.86127e-05	9.90416	0.819505
CARHSP1	rs79820989	rs30778	chr16:8980091	HN_height	HN	height	chr16	8980083	8980094	+	MA1648.1	TCF12(var.2)	bHLH	9.34913	-0.0795016	9.33872	0.808742
CARM1P1	rs6476138	rs1354115	chr9:2957875	ESC_MDD	ESC	MDD	chr9	2957869	2957883	+	MA0518.1	Stat4	STAT	10.2729	-0.248274	9.01592	0.766802
CARM1P1	rs6476138	rs1354115	chr9:2957875	HN_MDD	HN	MDD	chr9	2957869	2957883	+	MA0518.1	Stat4	STAT	10.2729	-0.248274	9.01592	0.766802
CARM1P1	rs6476138	rs1354115	chr9:2957875	HP_MDD	HP	MDD	chr9	2957869	2957883	+	MA0518.1	Stat4	STAT	10.2729	-0.248274	9.01592	0.766802
CASC3	rs117827273	rs2715554	chr17:38279036	HN_height	HN	height	chr17	38279029	38279039	-	MA1548.1	PLAGL2	C2H2_ZF	8.3771	-0.0555126	4.24111	0.810458
CASC3	rs117827273	rs2715554	chr17:38279036	HN_height	HN	height	chr17	38279029	38279039	+	MA1548.1	PLAGL2	C2H2_ZF	8.3771	0.355916	10.0788	0.842018
CASC3	rs117827273	rs2715554	chr17:38279036	HN_height	HN	height	chr17	38279030	38279040	+	MA1548.1	PLAGL2	C2H2_ZF	9.76214	0.183972	5.03538	0.841193
CASC3	rs117827273	rs2715554	chr17:38279036	HP_height	HP	height	chr17	38279029	38279039	-	MA1548.1	PLAGL2	C2H2_ZF	8.3771	-0.0555126	4.24111	0.810458
CASC3	rs117827273	rs2715554	chr17:38279036	HP_height	HP	height	chr17	38279029	38279039	+	MA1548.1	PLAGL2	C2H2_ZF	8.3771	0.355916	10.0788	0.842018
CASC3	rs117827273	rs2715554	chr17:38279036	HP_height	HP	height	chr17	38279030	38279040	+	MA1548.1	PLAGL2	C2H2_ZF	9.76214	0.183972	5.03538	0.841193
CAST	rs17086188	rs17086188	chr5:95845854	HN_AaM	HN	AaM	chr5	95845844	95845859	-	MA1625.1	Stat5b	STAT	11.6564	0.458951	12.5418	0.868922
CAST	rs17086188	rs17086188	chr5:95845854	HN_AaM	HN	AaM	chr5	95845846	95845857	+	MA0137.3	STAT1	STAT	10.1032	0.332059	12.2284	0.836079
CAST	rs17086188	rs17086188	chr5:95845854	HN_AaM	HN	AaM	chr5	95845846	95845857	+	MA0144.2	STAT3	STAT	11.2829	0.0139858	11.3619	0.847804
CAST	rs17086188	rs17086188	chr5:95845854	HN_AaM	HN	AaM	chr5	95845846	95845860	+	MA0518.1	Stat4	STAT	10.0466	0.489263	13.2384	0.848806
CAST	rs17086188	rs17086188	chr5:95845854	HN_AaM	HN	AaM	chr5	95845847	95845858	-	MA0519.1	Stat5a::Stat5b	STAT	10.821	0.403989	12.2313	0.843348
CAST	rs17086188	rs17086188	chr5:95845854	HP_AaM	HP	AaM	chr5	95845844	95845859	-	MA1625.1	Stat5b	STAT	11.6564	0.458951	12.5418	0.868922
CAST	rs17086188	rs17086188	chr5:95845854	HP_AaM	HP	AaM	chr5	95845846	95845857	+	MA0137.3	STAT1	STAT	10.1032	0.332059	12.2284	0.836079
CAST	rs17086188	rs17086188	chr5:95845854	HP_AaM	HP	AaM	chr5	95845846	95845857	+	MA0144.2	STAT3	STAT	11.2829	0.0139858	11.3619	0.847804
CAST	rs17086188	rs17086188	chr5:95845854	HP_AaM	HP	AaM	chr5	95845846	95845860	+	MA0518.1	Stat4	STAT	10.0466	0.489263	13.2384	0.848806
CAST	rs17086188	rs17086188	chr5:95845854	HP_AaM	HP	AaM	chr5	95845847	95845858	-	MA0519.1	Stat5a::Stat5b	STAT	10.821	0.403989	12.2313	0.843348
CAST	rs74962817	rs17086188	chr5:95839321	HN_AaM	HN	AaM	chr5	95839306	95839323	+	MA0516.2	SP2	C2H2_ZF	7.53682	1.15875	17.5362	0.94439
CAST	rs74962817	rs17086188	chr5:95839321	HN_AaM	HN	AaM	chr5	95839310	95839325	+	MA0734.2	GLI2	C2H2_ZF	6.62625	0.467983	19.6826	0.846368
CAST	rs74962817	rs17086188	chr5:95839321	HN_AaM	HN	AaM	chr5	95839310	95839325	+	MA1491.1	GLI3	C2H2_ZF	7.44515	0.181228	1.64631	0.814509
CAV2	rs71564561	rs6965508	chr7:116228454	ESC_height	ESC	height	chr7	116228441	116228456	-	MA1531.1	NR1D1	Nuclear_receptor	11.341	-0.13616	5.31061	0.868186
CAV2	rs71564561	rs6965508	chr7:116228454	ESC_height	ESC	height	chr7	116228441	116228456	-	MA1532.1	NR1D2	Nuclear_receptor	9.98684	0.0206406	5.92745	0.808424
CBFB	rs2204708	rs9931407	chr16:67122543	HN_BMI	HN	BMI	chr16	67122529	67122544	-	MA0496.3	MAFK	bZIP	9.37311	1.27482	72.4768	0.977885
CBX1	rs33983467	rs2905851	chr17:46102904	HN_height	HN	height	chr17	46102887	46102904	+	MA1597.1	ZNF528	C2H2_ZF	6.7886	0.629595	14.0853	0.812595
CBX1	rs33983467	rs2905851	chr17:46102904	HP_height	HP	height	chr17	46102887	46102904	+	MA1597.1	ZNF528	C2H2_ZF	6.7886	0.629595	14.0853	0.812595
CBX1	rs7224461	rs208015	chr17:46203430	ESC_BMI	ESC	BMI	chr17	46203424	46203435	-	MA1122.1	TFDP1	E2F	8.19224	-0.678386	-14.6769	0.73821
CBX1	rs7224461	rs208015	chr17:46203430	HN_BMI	HN	BMI	chr17	46203424	46203435	-	MA1122.1	TFDP1	E2F	8.19224	-0.678386	-14.6769	0.73821
CBX1	rs7224461	rs208015	chr17:46203430	HP_BMI	HP	BMI	chr17	46203424	46203435	-	MA1122.1	TFDP1	E2F	8.19224	-0.678386	-14.6769	0.73821
CCDC12	rs11705936	rs724448	chr3:46967722	HN_height	HN	height	chr3	46967720	46967731	-	MA0506.1	NRF1	Unknown	6.33463	-0.00716828	6.23452	0.779371
CCDC12	rs11705936	rs724448	chr3:46967722	HN_height	HN	height	chr3	46967720	46967734	+	MA0146.2	Zfx	C2H2_ZF	11.6115	0.369802	12.4151	0.920597
CCDC12	rs11705936	rs724448	chr3:46967722	HP_height	HP	height	chr3	46967720	46967731	-	MA0506.1	NRF1	Unknown	6.33463	-0.00716828	6.23452	0.779371
CCDC12	rs11705936	rs724448	chr3:46967722	HP_height	HP	height	chr3	46967720	46967734	+	MA0146.2	Zfx	C2H2_ZF	11.6115	0.369802	12.4151	0.920597
CCDC12	rs9852082	rs724448	chr3:46972377	HP_height	HP	height	chr3	46972376	46972386	-	MA0632.2	TCFL5	bHLH	6.81947	0.421114	14.6483	0.924482
CCDC12	rs9852082	rs724448	chr3:46972377	HP_height	HP	height	chr3	46972376	46972386	-	MA1106.1	HIF1A	bHLH	7.7495	0.177636	8.22939	0.832758
CCDC12	rs9852082	rs724448	chr3:46972377	HP_height	HP	height	chr3	46972376	46972388	-	MA0104.4	MYCN	bHLH	8.36007	-0.523034	-4.47078	0.727086
CCDC12	rs9852082	rs724448	chr3:46972377	HP_height	HP	height	chr3	46972376	46972388	-	MA0147.3	MYC	bHLH	10.1341	-0.446726	7.19091	0.812549
CCDC12	rs9852082	rs724448	chr3:46972377	HP_height	HP	height	chr3	46972376	46972388	+	MA0104.4	MYCN	bHLH	8.36007	-0.523034	-4.47078	0.727086
CCDC12	rs9852082	rs724448	chr3:46972377	HP_height	HP	height	chr3	46972377	46972387	-	MA0058.3	MAX	bHLH	8.29675	-0.344613	1.60635	0.768322
CCDC12	rs9852082	rs724448	chr3:46972377	HP_height	HP	height	chr3	46972377	46972387	-	MA0616.2	HES2	bHLH	7.72302	-0.0968744	5.36349	0.834594
CCDC12	rs9852082	rs724448	chr3:46972377	HP_height	HP	height	chr3	46972377	46972387	-	MA0626.1	Npas2	bHLH	8.4329	-0.323543	0.947619	0.769823
CCDC12	rs9852082	rs724448	chr3:46972377	HP_height	HP	height	chr3	46972377	46972387	-	MA0649.1	HEY2	bHLH	9.08907	-0.184569	4.30676	0.782727
CCDC12	rs9852082	rs724448	chr3:46972377	HP_height	HP	height	chr3	46972377	46972387	-	MA0823.1	HEY1	bHLH	8.80407	-0.178959	3.45354	0.758215
CCDC12	rs9852082	rs724448	chr3:46972377	HP_height	HP	height	chr3	46972377	46972387	-	MA0825.1	MNT	bHLH	8.68996	-0.327346	2.9387	0.776241
CCDC12	rs9852082	rs724448	chr3:46972377	HP_height	HP	height	chr3	46972377	46972387	-	MA1464.1	ARNT2	bHLH	8.19636	0.125712	8.9111	0.85938
CCDC12	rs9852082	rs724448	chr3:46972377	HP_height	HP	height	chr3	46972377	46972387	-	MA1560.1	SOHLH2	bHLH	8.12948	0.119905	11.7	0.838827
CCDC12	rs9852082	rs724448	chr3:46972377	HP_height	HP	height	chr3	46972377	46972387	+	MA0616.2	HES2	bHLH	7.64681	-0.0666939	3.58505	0.835933
CCDC12	rs9852082	rs724448	chr3:46972377	HP_height	HP	height	chr3	46972377	46972387	+	MA0626.1	Npas2	bHLH	8.50547	-0.510958	-1.59265	0.747348
CCDC12	rs9852082	rs724448	chr3:46972377	HP_height	HP	height	chr3	46972377	46972387	+	MA0663.1	MLX	bHLH	6.22785	-0.0658179	4.42445	0.814361
CCDC12	rs9852082	rs724448	chr3:46972377	HP_height	HP	height	chr3	46972377	46972387	+	MA1099.2	HES1	bHLH	8.59235	0.103297	13.6758	0.870173
CCDC12	rs9852082	rs724448	chr3:46972377	HP_height	HP	height	chr3	46972377	46972387	+	MA1560.1	SOHLH2	bHLH	7.76596	-0.187879	-1.9527	0.791477
CCDC12	rs9852082	rs724448	chr3:46972377	HP_height	HP	height	chr3	46972377	46972388	+	MA0871.2	TFEC	bHLH	7.06951	-0.266414	4.44421	0.778077
CCDC153	rs1815811	rs1815811	chr11:119059404	HN_AaM	HN	AaM	chr11	119059398	119059410	-	MA0524.2	TFAP2C	AP-2	9.86751	-0.336048	0.518684	0.809157
CCDC153	rs1815811	rs1815811	chr11:119059404	HN_AaM	HN	AaM	chr11	119059398	119059410	-	MA0810.1	TFAP2A(var.2)	AP-2	10.152	-0.348393	-1.56183	0.809852
CCDC153	rs1815811	rs1815811	chr11:119059404	HN_AaM	HN	AaM	chr11	119059398	119059410	-	MA0811.1	TFAP2B	AP-2	10.0787	-0.14921	8.24177	0.852136
CCDC153	rs1815811	rs1815811	chr11:119059404	HN_AaM	HN	AaM	chr11	119059398	119059410	+	MA0524.2	TFAP2C	AP-2	10.404	-0.396542	-4.39234	0.813645
CCDC153	rs1815811	rs1815811	chr11:119059404	HN_AaM	HN	AaM	chr11	119059398	119059410	+	MA0810.1	TFAP2A(var.2)	AP-2	10.3161	-0.287441	-2.24371	0.819952
CCDC153	rs1815811	rs1815811	chr11:119059404	HN_AaM	HN	AaM	chr11	119059398	119059410	+	MA0811.1	TFAP2B	AP-2	10.4008	-0.363162	8.7455	0.825488
CCDC153	rs4245191	rs1815811	chr11:119052826	HN_AaM	HN	AaM	chr11	119052822	119052835	-	MA1583.1	ZFP57	C2H2_ZF	6.3229	0.610052	24.6854	0.91955
CCDC153	rs4245191	rs1815811	chr11:119052826	HN_AaM	HN	AaM	chr11	119052825	119052838	-	MA0830.2	TCF4	bHLH	9.50438	0.563479	11.1651	0.90388
CCDC153	rs4245191	rs1815811	chr11:119052826	HN_AaM	HN	AaM	chr11	119052825	119052838	-	MA1631.1	ASCL1(var.2)	bHLH	10.2913	0.866259	53.5175	0.926433
CCDC153	rs4245191	rs1815811	chr11:119052826	HN_AaM	HN	AaM	chr11	119052825	119052839	-	MA1485.1	FERD3L	bHLH	8.94784	0.951374	13.2492	0.90964
CCDC153	rs4245191	rs1815811	chr11:119052826	HN_AaM	HN	AaM	chr11	119052825	119052839	+	MA1485.1	FERD3L	bHLH	8.89072	0.158204	-4.24938	0.81429
CCDC153	rs4245191	rs1815811	chr11:119052826	HN_AaM	HN	AaM	chr11	119052826	119052837	-	MA0522.3	TCF3	bHLH	9.12187	0.888834	11.0984	0.907415
CCDC153	rs4245191	rs1815811	chr11:119052826	HN_AaM	HN	AaM	chr11	119052826	119052837	-	MA1648.1	TCF12(var.2)	bHLH	9.08218	0.816214	10.6716	0.906165
CCDC92	rs7978610	rs7133378	chr12:124468572	HN_BMI	HN	BMI	chr12	124468571	124468581	-	MA0665.1	MSC	bHLH	8.96786	0.948316	26.4995	0.917456
CCDC92	rs7978610	rs7133378	chr12:124468572	HN_BMI	HN	BMI	chr12	124468571	124468581	-	MA0820.1	FIGLA	bHLH	8.7023	0.688621	20.3219	0.870074
CCHCR1	rs2073718	rs9501057	chr6:31110969	ESC_height	ESC	height	chr6	31110967	31110977	-	MA1566.1	TBX3	T-box	7.71595	0.882348	32.1225	0.879815
CCND1	rs930785	rs10792020	chr11:68868974	ESC_height	ESC	height	chr11	68868970	68868980	+	MA1585.1	ZKSCAN1	C2H2_ZF	8.56158	-0.16589	1.54049	0.835216
CCND1	rs930785	rs10792020	chr11:68868974	HN_height	HN	height	chr11	68868970	68868980	+	MA1585.1	ZKSCAN1	C2H2_ZF	8.56158	-0.16589	1.54049	0.835216
CCND1	rs930785	rs10792020	chr11:68868974	HP_height	HP	height	chr11	68868970	68868980	+	MA1585.1	ZKSCAN1	C2H2_ZF	8.56158	-0.16589	1.54049	0.835216
CCND3	rs12661131	rs10948007	chr6:42007468	HN_height	HN	height	chr6	42007458	42007474	+	MA1599.1	ZNF682	C2H2_ZF	11.1489	-0.308883	5.07998	0.813126
CCND3	rs12661131	rs10948007	chr6:42007468	HN_height	HN	height	chr6	42007462	42007476	+	MA1656.1	ZNF449	C2H2_ZF	8.39558	-0.0908229	8.6967	0.807078
CCNL1	rs4680343	rs6767619	chr3:156892436	HN_BMI	HN	BMI	chr3	156892428	156892445	+	MA0860.1	Rarg(var.2)	Nuclear_receptor	6.33873	-0.158176	0.901414	0.841452
CCNL1	rs4680343	rs6767619	chr3:156892436	HN_BMI	HN	BMI	chr3	156892436	156892449	+	MA0017.2	NR2F1	Nuclear_receptor	9.90443	-0.286713	-4.37387	0.884474
CCNL1	rs4680343	rs7652298	chr3:156892436	HN_height	HN	height	chr3	156892428	156892445	+	MA0860.1	Rarg(var.2)	Nuclear_receptor	6.33873	-0.158176	0.901414	0.841452
CCNL1	rs4680343	rs7652298	chr3:156892436	HN_height	HN	height	chr3	156892436	156892449	+	MA0017.2	NR2F1	Nuclear_receptor	9.90443	-0.286713	-4.37387	0.884474
CCNL1	rs4680343	rs7652298	chr3:156892436	HP_height	HP	height	chr3	156892428	156892445	+	MA0860.1	Rarg(var.2)	Nuclear_receptor	6.33873	-0.158176	0.901414	0.841452
CCNL1	rs4680343	rs7652298	chr3:156892436	HP_height	HP	height	chr3	156892436	156892449	+	MA0017.2	NR2F1	Nuclear_receptor	9.90443	-0.286713	-4.37387	0.884474
CCNL1	rs4680344	rs6767619	chr3:156892462	HN_BMI	HN	BMI	chr3	156892456	156892471	-	MA1579.1	ZBTB26	C2H2_ZF	10.5435	1.27847	44.0996	0.953634
CCNL1	rs4680344	rs7652298	chr3:156892462	HN_height	HN	height	chr3	156892456	156892471	-	MA1579.1	ZBTB26	C2H2_ZF	10.5435	1.27847	44.0996	0.953634
CCNL1	rs4680344	rs7652298	chr3:156892462	HP_height	HP	height	chr3	156892456	156892471	-	MA1579.1	ZBTB26	C2H2_ZF	10.5435	1.27847	44.0996	0.953634
CDC23	rs6874130	rs3815212	chr5:137618925	ESC_AaM	ESC	AaM	chr5	137618920	137618931	+	MA0467.1	Crx	Homeodomain	9.13455	-0.360367	6.78249	0.743357
CDC23	rs6874130	rs3815212	chr5:137618925	ESC_AaM	ESC	AaM	chr5	137618921	137618933	+	MA0712.2	OTX2	Homeodomain	9.69135	-0.505106	4.19956	0.811044
CDC23	rs6874130	rs3815212	chr5:137618925	ESC_AaM	ESC	AaM	chr5	137618922	137618932	-	MA0648.1	GSC	Homeodomain	9.35361	-0.341459	3.02961	0.835686
CDC23	rs6874130	rs3815212	chr5:137618925	ESC_AaM	ESC	AaM	chr5	137618922	137618932	-	MA0891.1	GSC2	Homeodomain	8.39703	-0.395358	7.51243	0.821799
CDC23	rs6874130	rs3815212	chr5:137618925	ESC_AaM	ESC	AaM	chr5	137618923	137618931	-	MA0682.2	PITX1	Homeodomain	9.02769	-0.523867	3.10984	0.814233
CDC23	rs6874130	rs3815212	chr5:137618925	ESC_AaM	ESC	AaM	chr5	137618923	137618931	-	MA1547.1	PITX2	Homeodomain	8.87236	-0.196541	7.72297	0.843523
CDC23	rs6874130	rs3815212	chr5:137618925	ESC_AaM	ESC	AaM	chr5	137618923	137618932	-	MA0714.1	PITX3	Homeodomain	8.76504	-0.406333	7.5012	0.796494
CDC23	rs6874130	rs3815212	chr5:137618925	HP_AaM	HP	AaM	chr5	137618920	137618931	+	MA0467.1	Crx	Homeodomain	9.13455	-0.360367	6.78249	0.743357
CDC23	rs6874130	rs3815212	chr5:137618925	HP_AaM	HP	AaM	chr5	137618921	137618933	+	MA0712.2	OTX2	Homeodomain	9.69135	-0.505106	4.19956	0.811044
CDC23	rs6874130	rs3815212	chr5:137618925	HP_AaM	HP	AaM	chr5	137618922	137618932	-	MA0648.1	GSC	Homeodomain	9.35361	-0.341459	3.02961	0.835686
CDC23	rs6874130	rs3815212	chr5:137618925	HP_AaM	HP	AaM	chr5	137618922	137618932	-	MA0891.1	GSC2	Homeodomain	8.39703	-0.395358	7.51243	0.821799
CDC23	rs6874130	rs3815212	chr5:137618925	HP_AaM	HP	AaM	chr5	137618923	137618931	-	MA0682.2	PITX1	Homeodomain	9.02769	-0.523867	3.10984	0.814233
CDC23	rs6874130	rs3815212	chr5:137618925	HP_AaM	HP	AaM	chr5	137618923	137618931	-	MA1547.1	PITX2	Homeodomain	8.87236	-0.196541	7.72297	0.843523
CDC23	rs6874130	rs3815212	chr5:137618925	HP_AaM	HP	AaM	chr5	137618923	137618932	-	MA0714.1	PITX3	Homeodomain	8.76504	-0.406333	7.5012	0.796494
CDC23	rs6874130	rs4835672	chr5:137618925	ESC_height	ESC	height	chr5	137618920	137618931	+	MA0467.1	Crx	Homeodomain	9.13455	-0.360367	6.78249	0.743357
CDC23	rs6874130	rs4835672	chr5:137618925	ESC_height	ESC	height	chr5	137618921	137618933	+	MA0712.2	OTX2	Homeodomain	9.69135	-0.505106	4.19956	0.811044
CDC23	rs6874130	rs4835672	chr5:137618925	ESC_height	ESC	height	chr5	137618922	137618932	-	MA0648.1	GSC	Homeodomain	9.35361	-0.341459	3.02961	0.835686
CDC23	rs6874130	rs4835672	chr5:137618925	ESC_height	ESC	height	chr5	137618922	137618932	-	MA0891.1	GSC2	Homeodomain	8.39703	-0.395358	7.51243	0.821799
CDC23	rs6874130	rs4835672	chr5:137618925	ESC_height	ESC	height	chr5	137618923	137618931	-	MA0682.2	PITX1	Homeodomain	9.02769	-0.523867	3.10984	0.814233
CDC23	rs6874130	rs4835672	chr5:137618925	ESC_height	ESC	height	chr5	137618923	137618931	-	MA1547.1	PITX2	Homeodomain	8.87236	-0.196541	7.72297	0.843523
CDC23	rs6874130	rs4835672	chr5:137618925	ESC_height	ESC	height	chr5	137618923	137618932	-	MA0714.1	PITX3	Homeodomain	8.76504	-0.406333	7.5012	0.796494
CDK4	rs4760335	rs10783856	chr12:58239548	ESC_height	ESC	height	chr12	58239542	58239553	-	MA0506.1	NRF1	Unknown	6.9395	1.73445	17.7791	0.981388
CDK5RAP3	rs16949676	rs11650043	chr17:46024500	ESC_height	ESC	height	chr17	46024494	46024506	-	MA1134.1	FOS::JUNB	bZIP	9.0605	0.501469	6.4972	0.864527
CDK5RAP3	rs16949676	rs11650043	chr17:46024500	ESC_height	ESC	height	chr17	46024494	46024506	+	MA1130.1	FOSL2::JUN	bZIP	9.81909	0.663992	10.1189	0.879939
CDK5RAP3	rs16949676	rs11650043	chr17:46024500	ESC_height	ESC	height	chr17	46024494	46024507	-	MA0477.2	FOSL1	bZIP	9.83127	0.575765	18.7762	0.869904
CDK5RAP3	rs16949676	rs11650043	chr17:46024500	ESC_height	ESC	height	chr17	46024494	46024507	-	MA0490.2	JUNB	bZIP	9.51163	0.736816	27.2722	0.923801
CDK5RAP3	rs16949676	rs11650043	chr17:46024500	ESC_height	ESC	height	chr17	46024494	46024507	-	MA0491.2	JUND	bZIP	9.37309	0.346699	15.8286	0.861813
CDK5RAP3	rs16949676	rs11650043	chr17:46024500	ESC_height	ESC	height	chr17	46024494	46024507	-	MA1128.1	FOSL1::JUN	bZIP	10.0104	0.589752	30.6781	0.873792
CDK5RAP3	rs16949676	rs11650043	chr17:46024500	ESC_height	ESC	height	chr17	46024494	46024507	-	MA1137.1	FOSL1::JUNB	bZIP	8.87396	0.401269	11.9425	0.870949
CDK5RAP3	rs16949676	rs11650043	chr17:46024500	ESC_height	ESC	height	chr17	46024494	46024507	+	MA0491.2	JUND	bZIP	8.94395	0.229188	4.50221	0.845324
CDK5RAP3	rs16949676	rs11650043	chr17:46024500	ESC_height	ESC	height	chr17	46024494	46024507	+	MA1137.1	FOSL1::JUNB	bZIP	8.40198	0.173955	20.9468	0.856495
CDK5RAP3	rs16949676	rs11650043	chr17:46024500	ESC_height	ESC	height	chr17	46024494	46024507	+	MA1141.1	FOS::JUND	bZIP	10.0282	0.685194	30.5461	0.882993
CDK5RAP3	rs16949676	rs11650043	chr17:46024500	ESC_height	ESC	height	chr17	46024494	46024508	-	MA1622.1	Smad2::Smad3	NA_SMAD	9.6179	0.702251	17.1148	0.882545
CDK5RAP3	rs16949676	rs11650043	chr17:46024500	ESC_height	ESC	height	chr17	46024495	46024505	-	MA0099.3	FOS::JUN	bZIP	8.72175	0.424208	6.26536	0.857203
CDK5RAP3	rs16949676	rs11650043	chr17:46024500	ESC_height	ESC	height	chr17	46024495	46024505	+	MA1135.1	FOSB::JUNB	bZIP	9.41039	0.34294	18.378	0.879197
CDK5RAP3	rs16949676	rs11650043	chr17:46024500	ESC_height	ESC	height	chr17	46024495	46024505	+	MA1138.1	FOSL2::JUNB	bZIP	9.45774	0.68858	11.0373	0.913208
CDK5RAP3	rs16949676	rs11650043	chr17:46024500	ESC_height	ESC	height	chr17	46024495	46024505	+	MA1144.1	FOSL2::JUND	bZIP	9.33681	0.879714	12.3513	0.905234
CDK5RAP3	rs16949676	rs11650043	chr17:46024500	ESC_height	ESC	height	chr17	46024495	46024506	-	MA0462.2	BATF::JUN	bZIP	9.99325	0.341958	4.06961	0.880865
CDK5RAP3	rs16949676	rs11650043	chr17:46024500	ESC_height	ESC	height	chr17	46024495	46024506	-	MA0835.2	BATF3	bZIP	10.1318	0.197125	6.09136	0.869461
CDK5RAP3	rs16949676	rs11650043	chr17:46024500	ESC_height	ESC	height	chr17	46024495	46024506	-	MA1634.1	BATF	bZIP	9.89165	0.359758	7.79357	0.886853
CDK5RAP3	rs16949676	rs11650043	chr17:46024500	ESC_height	ESC	height	chr17	46024495	46024506	+	MA0476.1	FOS	bZIP	9.941	0.584314	13.9271	0.884854
CDK5RAP3	rs16949676	rs11650043	chr17:46024500	ESC_height	ESC	height	chr17	46024495	46024507	+	MA1134.1	FOS::JUNB	bZIP	10.4631	0.618543	9.60146	0.866549
CDK5RAP3	rs16949676	rs11650043	chr17:46024500	ESC_height	ESC	height	chr17	46024496	46024505	-	MA0655.1	JDP2	bZIP	10.3511	0.486403	27.086	0.86482
CDK5RAP3	rs16949676	rs11650043	chr17:46024500	ESC_height	ESC	height	chr17	46024496	46024505	+	MA0655.1	JDP2	bZIP	8.27429	0.43703	5.1676	0.860764
CDK5RAP3	rs16949676	rs11650043	chr17:46024500	ESC_height	ESC	height	chr17	46024496	46024506	-	MA1132.1	JUN::JUNB	bZIP	9.28183	0.4088	10.1415	0.859439
CDK5RAP3	rs16949676	rs11650043	chr17:46024500	ESC_height	ESC	height	chr17	46024496	46024506	-	MA1135.1	FOSB::JUNB	bZIP	9.88669	0.635537	26.3921	0.867771
CDK5RAP3	rs16949676	rs11650043	chr17:46024500	ESC_height	ESC	height	chr17	46024496	46024506	-	MA1138.1	FOSL2::JUNB	bZIP	9.93024	0.543777	27.3848	0.856577
CDK5RAP3	rs16949676	rs11650043	chr17:46024500	ESC_height	ESC	height	chr17	46024496	46024506	-	MA1142.1	FOSL1::JUND	bZIP	8.29725	0.63856	9.85135	0.930807
CDK5RAP3	rs16949676	rs11650043	chr17:46024500	ESC_height	ESC	height	chr17	46024496	46024506	-	MA1144.1	FOSL2::JUND	bZIP	10.0577	0.565984	15.0874	0.870977
CDK5RAP3	rs16949676	rs11650043	chr17:46024500	ESC_height	ESC	height	chr17	46024496	46024506	+	MA0099.3	FOS::JUN	bZIP	9.82407	0.554192	14.6273	0.859365
CDK5RAP3	rs16949676	rs11650043	chr17:46024500	ESC_height	ESC	height	chr17	46024496	46024507	-	MA0478.1	FOSL2	bZIP	9.4143	1.15895	11.7553	0.925113
CDK5RAP3	rs16949676	rs11650043	chr17:46024500	HN_height	HN	height	chr17	46024494	46024506	-	MA1134.1	FOS::JUNB	bZIP	9.0605	0.501469	6.4972	0.864527
CDK5RAP3	rs16949676	rs11650043	chr17:46024500	HN_height	HN	height	chr17	46024494	46024506	+	MA1130.1	FOSL2::JUN	bZIP	9.81909	0.663992	10.1189	0.879939
CDK5RAP3	rs16949676	rs11650043	chr17:46024500	HN_height	HN	height	chr17	46024494	46024507	-	MA0477.2	FOSL1	bZIP	9.83127	0.575765	18.7762	0.869904
CDK5RAP3	rs16949676	rs11650043	chr17:46024500	HN_height	HN	height	chr17	46024494	46024507	-	MA0490.2	JUNB	bZIP	9.51163	0.736816	27.2722	0.923801
CDK5RAP3	rs16949676	rs11650043	chr17:46024500	HN_height	HN	height	chr17	46024494	46024507	-	MA0491.2	JUND	bZIP	9.37309	0.346699	15.8286	0.861813
CDK5RAP3	rs16949676	rs11650043	chr17:46024500	HN_height	HN	height	chr17	46024494	46024507	-	MA1128.1	FOSL1::JUN	bZIP	10.0104	0.589752	30.6781	0.873792
CDK5RAP3	rs16949676	rs11650043	chr17:46024500	HN_height	HN	height	chr17	46024494	46024507	-	MA1137.1	FOSL1::JUNB	bZIP	8.87396	0.401269	11.9425	0.870949
CDK5RAP3	rs16949676	rs11650043	chr17:46024500	HN_height	HN	height	chr17	46024494	46024507	+	MA0491.2	JUND	bZIP	8.94395	0.229188	4.50221	0.845324
CDK5RAP3	rs16949676	rs11650043	chr17:46024500	HN_height	HN	height	chr17	46024494	46024507	+	MA1137.1	FOSL1::JUNB	bZIP	8.40198	0.173955	20.9468	0.856495
CDK5RAP3	rs16949676	rs11650043	chr17:46024500	HN_height	HN	height	chr17	46024494	46024507	+	MA1141.1	FOS::JUND	bZIP	10.0282	0.685194	30.5461	0.882993
CDK5RAP3	rs16949676	rs11650043	chr17:46024500	HN_height	HN	height	chr17	46024494	46024508	-	MA1622.1	Smad2::Smad3	NA_SMAD	9.6179	0.702251	17.1148	0.882545
CDK5RAP3	rs16949676	rs11650043	chr17:46024500	HN_height	HN	height	chr17	46024495	46024505	-	MA0099.3	FOS::JUN	bZIP	8.72175	0.424208	6.26536	0.857203
CDK5RAP3	rs16949676	rs11650043	chr17:46024500	HN_height	HN	height	chr17	46024495	46024505	+	MA1135.1	FOSB::JUNB	bZIP	9.41039	0.34294	18.378	0.879197
CDK5RAP3	rs16949676	rs11650043	chr17:46024500	HN_height	HN	height	chr17	46024495	46024505	+	MA1138.1	FOSL2::JUNB	bZIP	9.45774	0.68858	11.0373	0.913208
CDK5RAP3	rs16949676	rs11650043	chr17:46024500	HN_height	HN	height	chr17	46024495	46024505	+	MA1144.1	FOSL2::JUND	bZIP	9.33681	0.879714	12.3513	0.905234
CDK5RAP3	rs16949676	rs11650043	chr17:46024500	HN_height	HN	height	chr17	46024495	46024506	-	MA0462.2	BATF::JUN	bZIP	9.99325	0.341958	4.06961	0.880865
CDK5RAP3	rs16949676	rs11650043	chr17:46024500	HN_height	HN	height	chr17	46024495	46024506	-	MA0835.2	BATF3	bZIP	10.1318	0.197125	6.09136	0.869461
CDK5RAP3	rs16949676	rs11650043	chr17:46024500	HN_height	HN	height	chr17	46024495	46024506	-	MA1634.1	BATF	bZIP	9.89165	0.359758	7.79357	0.886853
CDK5RAP3	rs16949676	rs11650043	chr17:46024500	HN_height	HN	height	chr17	46024495	46024506	+	MA0476.1	FOS	bZIP	9.941	0.584314	13.9271	0.884854
CDK5RAP3	rs16949676	rs11650043	chr17:46024500	HN_height	HN	height	chr17	46024495	46024507	+	MA1134.1	FOS::JUNB	bZIP	10.4631	0.618543	9.60146	0.866549
CDK5RAP3	rs16949676	rs11650043	chr17:46024500	HN_height	HN	height	chr17	46024496	46024505	-	MA0655.1	JDP2	bZIP	10.3511	0.486403	27.086	0.86482
CDK5RAP3	rs16949676	rs11650043	chr17:46024500	HN_height	HN	height	chr17	46024496	46024505	+	MA0655.1	JDP2	bZIP	8.27429	0.43703	5.1676	0.860764
CDK5RAP3	rs16949676	rs11650043	chr17:46024500	HN_height	HN	height	chr17	46024496	46024506	-	MA1132.1	JUN::JUNB	bZIP	9.28183	0.4088	10.1415	0.859439
CDK5RAP3	rs16949676	rs11650043	chr17:46024500	HN_height	HN	height	chr17	46024496	46024506	-	MA1135.1	FOSB::JUNB	bZIP	9.88669	0.635537	26.3921	0.867771
CDK5RAP3	rs16949676	rs11650043	chr17:46024500	HN_height	HN	height	chr17	46024496	46024506	-	MA1138.1	FOSL2::JUNB	bZIP	9.93024	0.543777	27.3848	0.856577
CDK5RAP3	rs16949676	rs11650043	chr17:46024500	HN_height	HN	height	chr17	46024496	46024506	-	MA1142.1	FOSL1::JUND	bZIP	8.29725	0.63856	9.85135	0.930807
CDK5RAP3	rs16949676	rs11650043	chr17:46024500	HN_height	HN	height	chr17	46024496	46024506	-	MA1144.1	FOSL2::JUND	bZIP	10.0577	0.565984	15.0874	0.870977
CDK5RAP3	rs16949676	rs11650043	chr17:46024500	HN_height	HN	height	chr17	46024496	46024506	+	MA0099.3	FOS::JUN	bZIP	9.82407	0.554192	14.6273	0.859365
CDK5RAP3	rs16949676	rs11650043	chr17:46024500	HN_height	HN	height	chr17	46024496	46024507	-	MA0478.1	FOSL2	bZIP	9.4143	1.15895	11.7553	0.925113
CDK5RAP3	rs16949676	rs11650043	chr17:46024500	HP_height	HP	height	chr17	46024494	46024506	-	MA1134.1	FOS::JUNB	bZIP	9.0605	0.501469	6.4972	0.864527
CDK5RAP3	rs16949676	rs11650043	chr17:46024500	HP_height	HP	height	chr17	46024494	46024506	+	MA1130.1	FOSL2::JUN	bZIP	9.81909	0.663992	10.1189	0.879939
CDK5RAP3	rs16949676	rs11650043	chr17:46024500	HP_height	HP	height	chr17	46024494	46024507	-	MA0477.2	FOSL1	bZIP	9.83127	0.575765	18.7762	0.869904
CDK5RAP3	rs16949676	rs11650043	chr17:46024500	HP_height	HP	height	chr17	46024494	46024507	-	MA0490.2	JUNB	bZIP	9.51163	0.736816	27.2722	0.923801
CDK5RAP3	rs16949676	rs11650043	chr17:46024500	HP_height	HP	height	chr17	46024494	46024507	-	MA0491.2	JUND	bZIP	9.37309	0.346699	15.8286	0.861813
CDK5RAP3	rs16949676	rs11650043	chr17:46024500	HP_height	HP	height	chr17	46024494	46024507	-	MA1128.1	FOSL1::JUN	bZIP	10.0104	0.589752	30.6781	0.873792
CDK5RAP3	rs16949676	rs11650043	chr17:46024500	HP_height	HP	height	chr17	46024494	46024507	-	MA1137.1	FOSL1::JUNB	bZIP	8.87396	0.401269	11.9425	0.870949
CDK5RAP3	rs16949676	rs11650043	chr17:46024500	HP_height	HP	height	chr17	46024494	46024507	+	MA0491.2	JUND	bZIP	8.94395	0.229188	4.50221	0.845324
CDK5RAP3	rs16949676	rs11650043	chr17:46024500	HP_height	HP	height	chr17	46024494	46024507	+	MA1137.1	FOSL1::JUNB	bZIP	8.40198	0.173955	20.9468	0.856495
CDK5RAP3	rs16949676	rs11650043	chr17:46024500	HP_height	HP	height	chr17	46024494	46024507	+	MA1141.1	FOS::JUND	bZIP	10.0282	0.685194	30.5461	0.882993
CDK5RAP3	rs16949676	rs11650043	chr17:46024500	HP_height	HP	height	chr17	46024494	46024508	-	MA1622.1	Smad2::Smad3	NA_SMAD	9.6179	0.702251	17.1148	0.882545
CDK5RAP3	rs16949676	rs11650043	chr17:46024500	HP_height	HP	height	chr17	46024495	46024505	-	MA0099.3	FOS::JUN	bZIP	8.72175	0.424208	6.26536	0.857203
CDK5RAP3	rs16949676	rs11650043	chr17:46024500	HP_height	HP	height	chr17	46024495	46024505	+	MA1135.1	FOSB::JUNB	bZIP	9.41039	0.34294	18.378	0.879197
CDK5RAP3	rs16949676	rs11650043	chr17:46024500	HP_height	HP	height	chr17	46024495	46024505	+	MA1138.1	FOSL2::JUNB	bZIP	9.45774	0.68858	11.0373	0.913208
CDK5RAP3	rs16949676	rs11650043	chr17:46024500	HP_height	HP	height	chr17	46024495	46024505	+	MA1144.1	FOSL2::JUND	bZIP	9.33681	0.879714	12.3513	0.905234
CDK5RAP3	rs16949676	rs11650043	chr17:46024500	HP_height	HP	height	chr17	46024495	46024506	-	MA0462.2	BATF::JUN	bZIP	9.99325	0.341958	4.06961	0.880865
CDK5RAP3	rs16949676	rs11650043	chr17:46024500	HP_height	HP	height	chr17	46024495	46024506	-	MA0835.2	BATF3	bZIP	10.1318	0.197125	6.09136	0.869461
CDK5RAP3	rs16949676	rs11650043	chr17:46024500	HP_height	HP	height	chr17	46024495	46024506	-	MA1634.1	BATF	bZIP	9.89165	0.359758	7.79357	0.886853
CDK5RAP3	rs16949676	rs11650043	chr17:46024500	HP_height	HP	height	chr17	46024495	46024506	+	MA0476.1	FOS	bZIP	9.941	0.584314	13.9271	0.884854
CDK5RAP3	rs16949676	rs11650043	chr17:46024500	HP_height	HP	height	chr17	46024495	46024507	+	MA1134.1	FOS::JUNB	bZIP	10.4631	0.618543	9.60146	0.866549
CDK5RAP3	rs16949676	rs11650043	chr17:46024500	HP_height	HP	height	chr17	46024496	46024505	-	MA0655.1	JDP2	bZIP	10.3511	0.486403	27.086	0.86482
CDK5RAP3	rs16949676	rs11650043	chr17:46024500	HP_height	HP	height	chr17	46024496	46024505	+	MA0655.1	JDP2	bZIP	8.27429	0.43703	5.1676	0.860764
CDK5RAP3	rs16949676	rs11650043	chr17:46024500	HP_height	HP	height	chr17	46024496	46024506	-	MA1132.1	JUN::JUNB	bZIP	9.28183	0.4088	10.1415	0.859439
CDK5RAP3	rs16949676	rs11650043	chr17:46024500	HP_height	HP	height	chr17	46024496	46024506	-	MA1135.1	FOSB::JUNB	bZIP	9.88669	0.635537	26.3921	0.867771
CDK5RAP3	rs16949676	rs11650043	chr17:46024500	HP_height	HP	height	chr17	46024496	46024506	-	MA1138.1	FOSL2::JUNB	bZIP	9.93024	0.543777	27.3848	0.856577
CDK5RAP3	rs16949676	rs11650043	chr17:46024500	HP_height	HP	height	chr17	46024496	46024506	-	MA1142.1	FOSL1::JUND	bZIP	8.29725	0.63856	9.85135	0.930807
CDK5RAP3	rs16949676	rs11650043	chr17:46024500	HP_height	HP	height	chr17	46024496	46024506	-	MA1144.1	FOSL2::JUND	bZIP	10.0577	0.565984	15.0874	0.870977
CDK5RAP3	rs16949676	rs11650043	chr17:46024500	HP_height	HP	height	chr17	46024496	46024506	+	MA0099.3	FOS::JUN	bZIP	9.82407	0.554192	14.6273	0.859365
CDK5RAP3	rs16949676	rs11650043	chr17:46024500	HP_height	HP	height	chr17	46024496	46024507	-	MA0478.1	FOSL2	bZIP	9.4143	1.15895	11.7553	0.925113
CDK5RAP3	rs33983467	rs2905851	chr17:46102904	HN_height	HN	height	chr17	46102887	46102904	+	MA1597.1	ZNF528	C2H2_ZF	6.7886	0.629595	14.0853	0.812595
CDK5RAP3	rs33983467	rs2905851	chr17:46102904	HP_height	HP	height	chr17	46102887	46102904	+	MA1597.1	ZNF528	C2H2_ZF	6.7886	0.629595	14.0853	0.812595
CDK5RAP3	rs7224461	rs208015	chr17:46203430	ESC_BMI	ESC	BMI	chr17	46203424	46203435	-	MA1122.1	TFDP1	E2F	8.19224	-0.678386	-14.6769	0.73821
CDK6	rs2237573	rs10278890	chr7:92313733	ESC_height	ESC	height	chr7	92313723	92313744	+	MA1651.1	ZFP42	C2H2_ZF	8.77382	0.0744465	-0.538916	0.809487
CDK6	rs2237573	rs10278890	chr7:92313733	HN_height	HN	height	chr7	92313723	92313744	+	MA1651.1	ZFP42	C2H2_ZF	8.77382	0.0744465	-0.538916	0.809487
CDK6	rs2237573	rs10278890	chr7:92313733	HP_height	HP	height	chr7	92313723	92313744	+	MA1651.1	ZFP42	C2H2_ZF	8.77382	0.0744465	-0.538916	0.809487
CDKN2D	rs10948	rs7248205	chr19:10754905	ESC_sleep	ESC	sleep	chr19	10754898	10754911	+	MA1632.1	ATF2	bZIP	9.62184	-0.848659	-31.3684	0.705087
CDKN2D	rs10948	rs7248205	chr19:10754905	ESC_sleep	ESC	sleep	chr19	10754904	10754916	+	MA0155.1	INSM1	C2H2_ZF	11.5104	-0.724216	-9.3553	0.726175
CDKN2D	rs10948	rs7248205	chr19:10754905	HN_sleep	HN	sleep	chr19	10754898	10754911	+	MA1632.1	ATF2	bZIP	9.62184	-0.848659	-31.3684	0.705087
CDKN2D	rs10948	rs7248205	chr19:10754905	HN_sleep	HN	sleep	chr19	10754904	10754916	+	MA0155.1	INSM1	C2H2_ZF	11.5104	-0.724216	-9.3553	0.726175
CDON	rs111977000	rs2322193	chr11:126017059	ESC_height	ESC	height	chr11	126017053	126017065	-	MA0528.2	ZNF263	C2H2_ZF	9.96958	0.398354	11.0716	0.842002
CDON	rs111977000	rs2322193	chr11:126017059	HN_height	HN	height	chr11	126017053	126017065	-	MA0528.2	ZNF263	C2H2_ZF	9.96958	0.398354	11.0716	0.842002
CDON	rs11606126	rs2322193	chr11:126016485	ESC_height	ESC	height	chr11	126016475	126016486	-	MA0161.2	NFIC	SMAD	9.3764	0.319401	21.1105	0.856376
CDON	rs11606126	rs2322193	chr11:126016485	HN_height	HN	height	chr11	126016475	126016486	-	MA0161.2	NFIC	SMAD	9.3764	0.319401	21.1105	0.856376
CENPL	rs6702835	rs12039524	chr1:173459100	HN_BMI	HN	BMI	chr1	173459088	173459105	+	MA1114.1	PBX3	Homeodomain	9.20972	-0.371805	-4.99322	0.855138
CENPL	rs6702835	rs12039524	chr1:173459100	HN_BMI	HN	BMI	chr1	173459089	173459104	+	MA0782.2	PKNOX1	Homeodomain	8.72245	-0.409283	6.13428	0.760564
CENPL	rs6702835	rs12039524	chr1:173459100	HN_BMI	HN	BMI	chr1	173459098	173459109	-	MA1110.1	NR1H4	Nuclear_receptor	9.84962	-0.322128	4.82443	0.802423
CENPL	rs6702835	rs12039524	chr1:173459100	HN_BMI	HN	BMI	chr1	173459100	173459110	+	MA1497.1	HOXA6	Homeodomain	7.63686	-0.278531	7.0585	0.730539
CENPL	rs7525100	rs12039524	chr1:173475612	ESC_BMI	ESC	BMI	chr1	173475601	173475615	-	MA0638.1	CREB3	bZIP	5.64116	0.0472042	7.54933	0.834063
CENPL	rs7525100	rs12039524	chr1:173475612	ESC_BMI	ESC	BMI	chr1	173475602	173475614	-	MA1474.1	CREB3L4	bZIP	8.02343	-0.262803	3.25992	0.749907
CENPP	rs1111047	rs9969804	chr9:95397418	ESC_height	ESC	height	chr9	95397413	95397427	-	MA0696.1	ZIC1	C2H2_ZF	5.54097	0.346627	8.77777	0.880288
CENPP	rs1111047	rs9969804	chr9:95397418	HN_height	HN	height	chr9	95397413	95397427	-	MA0696.1	ZIC1	C2H2_ZF	5.54097	0.346627	8.77777	0.880288
CENPP	rs1111047	rs9969804	chr9:95397418	HP_height	HP	height	chr9	95397413	95397427	-	MA0696.1	ZIC1	C2H2_ZF	5.54097	0.346627	8.77777	0.880288
CENPP	rs2277165	rs3780348	chr9:95432055	ESC_height	ESC	height	chr9	95432044	95432055	-	MA1117.1	RELB	Rel	9.6126	0.317156	11.9799	0.84382
CENPP	rs2277165	rs3780348	chr9:95432055	ESC_height	ESC	height	chr9	95432046	95432056	+	MA0101.1	REL	Rel	9.58605	0.510723	15.4645	0.846151
CENPP	rs2277165	rs3780348	chr9:95432055	ESC_height	ESC	height	chr9	95432046	95432056	+	MA0107.1	RELA	Rel	9.46605	0.825578	17.3363	0.861119
CENPP	rs2277165	rs3780348	chr9:95432055	ESC_height	ESC	height	chr9	95432047	95432057	-	MA0107.1	RELA	Rel	8.90644	0.346368	23.0782	0.822623
CENPP	rs2277165	rs3780348	chr9:95432055	HN_height	HN	height	chr9	95432044	95432055	-	MA1117.1	RELB	Rel	9.6126	0.317156	11.9799	0.84382
CENPP	rs2277165	rs3780348	chr9:95432055	HN_height	HN	height	chr9	95432046	95432056	+	MA0101.1	REL	Rel	9.58605	0.510723	15.4645	0.846151
CENPP	rs2277165	rs3780348	chr9:95432055	HN_height	HN	height	chr9	95432046	95432056	+	MA0107.1	RELA	Rel	9.46605	0.825578	17.3363	0.861119
CENPP	rs2277165	rs3780348	chr9:95432055	HN_height	HN	height	chr9	95432047	95432057	-	MA0107.1	RELA	Rel	8.90644	0.346368	23.0782	0.822623
CENPP	rs72752502	rs3780348	chr9:95217739	ESC_height	ESC	height	chr9	95217725	95217744	-	MA0139.1	CTCF	C2H2_ZF	10.351	-0.0455642	10.2024	0.8313
CENPP	rs72756443	rs3780348	chr9:95426895	ESC_height	ESC	height	chr9	95426882	95426898	-	MA1599.1	ZNF682	C2H2_ZF	7.97595	0.621709	29.4877	0.909842
CENPP	rs72756443	rs3780348	chr9:95426895	HN_height	HN	height	chr9	95426882	95426898	-	MA1599.1	ZNF682	C2H2_ZF	7.97595	0.621709	29.4877	0.909842
CENPP	rs72756443	rs3780348	chr9:95426895	HP_height	HP	height	chr9	95426882	95426898	-	MA1599.1	ZNF682	C2H2_ZF	7.97595	0.621709	29.4877	0.909842
CENPT	rs59343240	rs8058835	chr16:67850529	ESC_height	ESC	height	chr16	67850520	67850532	+	MA1650.1	ZBTB14	C2H2_ZF	8.41939	1.08807	29.7996	0.962555
CEP104	rs12722891	rs17404435	chr1:3774296	ESC_height	ESC	height	chr1	3774283	3774296	-	MA0813.1	TFAP2B(var.3)	AP-2	8.42343	1.17966	42.8369	0.919232
CEP104	rs12722891	rs17404435	chr1:3774296	ESC_height	ESC	height	chr1	3774283	3774296	-	MA0815.1	TFAP2C(var.3)	AP-2	8.67625	1.16853	49.5817	0.926129
CEP104	rs12722891	rs17404435	chr1:3774296	ESC_height	ESC	height	chr1	3774283	3774296	-	MA0872.1	TFAP2A(var.3)	AP-2	8.74413	1.16435	56.3303	0.921026
CEP104	rs12722891	rs17404435	chr1:3774296	ESC_height	ESC	height	chr1	3774283	3774296	+	MA0815.1	TFAP2C(var.3)	AP-2	8.50869	1.17966	60.0798	0.920649
CEP104	rs12722891	rs17404435	chr1:3774296	ESC_height	ESC	height	chr1	3774283	3774296	+	MA0872.1	TFAP2A(var.3)	AP-2	9.06467	1.11364	35.6819	0.924042
CEP104	rs12722891	rs17404435	chr1:3774296	ESC_height	ESC	height	chr1	3774296	3774307	+	MA1122.1	TFDP1	E2F	7.13056	1.09852	46.0441	0.95549
CEP104	rs12722891	rs17404435	chr1:3774296	HP_height	HP	height	chr1	3774283	3774296	-	MA0813.1	TFAP2B(var.3)	AP-2	8.42343	1.17966	42.8369	0.919232
CEP104	rs12722891	rs17404435	chr1:3774296	HP_height	HP	height	chr1	3774283	3774296	-	MA0815.1	TFAP2C(var.3)	AP-2	8.67625	1.16853	49.5817	0.926129
CEP104	rs12722891	rs17404435	chr1:3774296	HP_height	HP	height	chr1	3774283	3774296	-	MA0872.1	TFAP2A(var.3)	AP-2	8.74413	1.16435	56.3303	0.921026
CEP104	rs12722891	rs17404435	chr1:3774296	HP_height	HP	height	chr1	3774283	3774296	+	MA0815.1	TFAP2C(var.3)	AP-2	8.50869	1.17966	60.0798	0.920649
CEP104	rs12722891	rs17404435	chr1:3774296	HP_height	HP	height	chr1	3774283	3774296	+	MA0872.1	TFAP2A(var.3)	AP-2	9.06467	1.11364	35.6819	0.924042
CEP104	rs12722891	rs17404435	chr1:3774296	HP_height	HP	height	chr1	3774296	3774307	+	MA1122.1	TFDP1	E2F	7.13056	1.09852	46.0441	0.95549
CEP104	rs34891610	rs17404435	chr1:3774130	ESC_height	ESC	height	chr1	3774115	3774134	+	MA0139.1	CTCF	C2H2_ZF	8.11363	-0.186454	7.12275	0.77504
CEP104	rs34891610	rs17404435	chr1:3774130	ESC_height	ESC	height	chr1	3774116	3774134	+	MA1529.1	NHLH2	bHLH	6.8228	0.549439	25.3938	0.891256
CEP104	rs34891610	rs17404435	chr1:3774130	ESC_height	ESC	height	chr1	3774118	3774131	-	MA0830.2	TCF4	bHLH	9.976	0.0316812	26.3624	0.820833
CEP104	rs34891610	rs17404435	chr1:3774130	ESC_height	ESC	height	chr1	3774118	3774131	-	MA1631.1	ASCL1(var.2)	bHLH	10.2501	0.734797	13.049	0.867129
CEP104	rs34891610	rs17404435	chr1:3774130	ESC_height	ESC	height	chr1	3774118	3774132	-	MA1485.1	FERD3L	bHLH	7.03726	0.945805	13.8988	0.872447
CEP104	rs34891610	rs17404435	chr1:3774130	ESC_height	ESC	height	chr1	3774118	3774132	+	MA1485.1	FERD3L	bHLH	7.88328	0.741592	27.357	0.874655
CEP104	rs34891610	rs17404435	chr1:3774130	ESC_height	ESC	height	chr1	3774119	3774130	-	MA0522.3	TCF3	bHLH	9.40365	0.171846	9.73379	0.852487
CEP104	rs34891610	rs17404435	chr1:3774130	ESC_height	ESC	height	chr1	3774119	3774130	-	MA1648.1	TCF12(var.2)	bHLH	9.48471	0.579304	10.7612	0.886985
CEP104	rs34891610	rs17404435	chr1:3774130	HP_height	HP	height	chr1	3774115	3774134	+	MA0139.1	CTCF	C2H2_ZF	8.11363	-0.186454	7.12275	0.77504
CEP104	rs34891610	rs17404435	chr1:3774130	HP_height	HP	height	chr1	3774116	3774134	+	MA1529.1	NHLH2	bHLH	6.8228	0.549439	25.3938	0.891256
CEP104	rs34891610	rs17404435	chr1:3774130	HP_height	HP	height	chr1	3774118	3774131	-	MA0830.2	TCF4	bHLH	9.976	0.0316812	26.3624	0.820833
CEP104	rs34891610	rs17404435	chr1:3774130	HP_height	HP	height	chr1	3774118	3774131	-	MA1631.1	ASCL1(var.2)	bHLH	10.2501	0.734797	13.049	0.867129
CEP104	rs34891610	rs17404435	chr1:3774130	HP_height	HP	height	chr1	3774118	3774132	-	MA1485.1	FERD3L	bHLH	7.03726	0.945805	13.8988	0.872447
CEP104	rs34891610	rs17404435	chr1:3774130	HP_height	HP	height	chr1	3774118	3774132	+	MA1485.1	FERD3L	bHLH	7.88328	0.741592	27.357	0.874655
CEP104	rs34891610	rs17404435	chr1:3774130	HP_height	HP	height	chr1	3774119	3774130	-	MA0522.3	TCF3	bHLH	9.40365	0.171846	9.73379	0.852487
CEP104	rs34891610	rs17404435	chr1:3774130	HP_height	HP	height	chr1	3774119	3774130	-	MA1648.1	TCF12(var.2)	bHLH	9.48471	0.579304	10.7612	0.886985
CEP63	rs2241556	rs4539979	chr3:134183312	ESC_height	ESC	height	chr3	134183312	134183327	+	MA0150.2	Nfe2l2	bZIP	8.96939	-0.550454	-15.1535	0.771233
CFLAR	rs17860389	rs10497854	chr2:202013826	HP_height	HP	height	chr2	202013819	202013839	+	MA0066.1	PPARG	Nuclear_receptor	7.34629	-0.449043	4.70751	0.712314
CHADL	rs35445172	rs5758265	chr22:41660301	ESC_MDD	ESC	MDD	chr22	41660293	41660303	+	MA1578.1	VEZF1	C2H2_ZF	8.81674	-0.359732	-0.061782	0.738934
CHADL	rs35445172	rs5758265	chr22:41660301	HN_MDD	HN	MDD	chr22	41660293	41660303	+	MA1578.1	VEZF1	C2H2_ZF	8.81674	-0.359732	-0.061782	0.738934
CHADL	rs35445172	rs5758265	chr22:41660301	HP_MDD	HP	MDD	chr22	41660293	41660303	+	MA1578.1	VEZF1	C2H2_ZF	8.81674	-0.359732	-0.061782	0.738934
CHADL	rs9611519	rs5758265	chr22:41613188	ESC_MDD	ESC	MDD	chr22	41613188	41613201	-	MA0842.2	NRL	bZIP	8.47164	0.299236	13.8048	0.841225
CHADL	rs9611519	rs5758265	chr22:41613188	HN_MDD	HN	MDD	chr22	41613188	41613201	-	MA0842.2	NRL	bZIP	8.47164	0.299236	13.8048	0.841225
CHD9	rs190882713	rs2388011	chr16:53165374	HN_height	HN	height	chr16	53165373	53165383	-	MA0632.2	TCFL5	bHLH	7.15357	1.40361	25.7384	0.977674
CHD9	rs190882713	rs2388011	chr16:53165374	HN_height	HN	height	chr16	53165373	53165383	-	MA1106.1	HIF1A	bHLH	8.50568	0.937651	10.7777	0.923491
CHD9	rs190882713	rs2388011	chr16:53165374	HN_height	HN	height	chr16	53165373	53165385	-	MA0147.3	MYC	bHLH	7.79363	0.773494	12.307	0.865158
CHD9	rs190882713	rs2388011	chr16:53165374	HN_height	HN	height	chr16	53165374	53165384	-	MA0464.2	BHLHE40	bHLH	8.70339	0.883499	11.9495	0.903257
CHD9	rs190882713	rs2388011	chr16:53165374	HN_height	HN	height	chr16	53165374	53165384	-	MA0616.2	HES2	bHLH	7.79784	0.994019	49.127	0.915955
CHD9	rs190882713	rs2388011	chr16:53165374	HN_height	HN	height	chr16	53165374	53165384	-	MA0823.1	HEY1	bHLH	8.55293	1.12478	29.9485	0.92172
CHD9	rs190882713	rs2388011	chr16:53165374	HN_height	HN	height	chr16	53165374	53165384	-	MA0825.1	MNT	bHLH	8.44912	0.966206	21.8219	0.863989
CHD9	rs190882713	rs2388011	chr16:53165374	HN_height	HN	height	chr16	53165374	53165384	-	MA1560.1	SOHLH2	bHLH	10.6228	1.21936	49.0828	0.936162
CHD9	rs190882713	rs2388011	chr16:53165374	HN_height	HN	height	chr16	53165374	53165384	+	MA0464.2	BHLHE40	bHLH	7.8573	0.846735	18.4708	0.885363
CHD9	rs190882713	rs2388011	chr16:53165374	HN_height	HN	height	chr16	53165374	53165384	+	MA0616.2	HES2	bHLH	7.98132	1.10729	61.1078	0.938352
CHD9	rs190882713	rs2388011	chr16:53165374	HN_height	HN	height	chr16	53165374	53165384	+	MA1099.2	HES1	bHLH	7.83451	1.37771	76.5289	0.966453
CHD9	rs190882713	rs2388011	chr16:53165374	HN_height	HN	height	chr16	53165374	53165384	+	MA1560.1	SOHLH2	bHLH	10.1528	1.20214	49.2748	0.938811
CHMP6	rs11655132	rs4969387	chr17:79064645	ESC_BMI	ESC	BMI	chr17	79064642	79064654	-	MA1655.1	ZNF341	C2H2_ZF	10.0512	0.291957	20.7312	0.897301
CHMP6	rs7218211	rs4969387	chr17:79065048	ESC_BMI	ESC	BMI	chr17	79065044	79065059	+	MA0527.1	ZBTB33	C2H2_ZF	8.17734	-0.122353	1.9295	0.845544
CHST1	rs10838460	rs970179	chr11:45413385	ESC_AaM	ESC	AaM	chr11	45413380	45413395	-	MA1155.1	ZSCAN4	C2H2_ZF	7.47001	0.191007	7.50538	0.836949
CHST1	rs10838460	rs970179	chr11:45413385	HP_AaM	HP	AaM	chr11	45413380	45413395	-	MA1155.1	ZSCAN4	C2H2_ZF	7.47001	0.191007	7.50538	0.836949
CHST1	rs4755323	rs970179	chr11:45412543	HP_AaM	HP	AaM	chr11	45412530	45412551	+	MA1651.1	ZFP42	C2H2_ZF	8.60637	0.0470768	10.3294	0.856826
CHST1	rs4755323	rs970179	chr11:45412543	HP_AaM	HP	AaM	chr11	45412536	45412547	+	MA0748.2	YY2	C2H2_ZF	10.5663	-0.54477	7.75062	0.804548
CHST1	rs970179	rs970179	chr11:45433845	HN_AaM	HN	AaM	chr11	45433845	45433858	+	MA0842.2	NRL	bZIP	9.09003	0.447401	11.3472	0.868441
CHST14	rs11634644	rs34513772	chr15:40631943	ESC_AaM	ESC	AaM	chr15	40631930	40631944	+	MA0638.1	CREB3	bZIP	5.92805	-0.379427	-4.49097	0.740417
CHST14	rs11634644	rs34513772	chr15:40631943	ESC_AaM	ESC	AaM	chr15	40631931	40631943	+	MA1474.1	CREB3L4	bZIP	8.60425	0.0538491	8.74345	0.79478
CHTF8	rs2288036	rs10500548	chr16:69177268	ESC_BMI	ESC	BMI	chr16	69177257	69177270	+	MA0842.2	NRL	bZIP	8.6938	-0.0266575	8.55931	0.788242
CHTF8	rs2288036	rs10500548	chr16:69177268	ESC_BMI	ESC	BMI	chr16	69177262	69177276	-	MA0638.1	CREB3	bZIP	5.50981	-0.303928	-6.77609	0.786385
CHTF8	rs2288036	rs10500548	chr16:69177268	HN_BMI	HN	BMI	chr16	69177257	69177270	+	MA0842.2	NRL	bZIP	8.6938	-0.0266575	8.55931	0.788242
CHTF8	rs2288036	rs10500548	chr16:69177268	HN_BMI	HN	BMI	chr16	69177262	69177276	-	MA0638.1	CREB3	bZIP	5.50981	-0.303928	-6.77609	0.786385
CHTF8	rs2288036	rs10500548	chr16:69177268	HP_BMI	HP	BMI	chr16	69177257	69177270	+	MA0842.2	NRL	bZIP	8.6938	-0.0266575	8.55931	0.788242
CHTF8	rs2288036	rs10500548	chr16:69177268	HP_BMI	HP	BMI	chr16	69177262	69177276	-	MA0638.1	CREB3	bZIP	5.50981	-0.303928	-6.77609	0.786385
CIC	rs11880124	rs3826705	chr19:42683791	ESC_BMI	ESC	BMI	chr19	42683781	42683795	+	MA0736.1	GLIS2	C2H2_ZF	6.38397	0.251196	6.71831	0.824535
CIC	rs11880124	rs76753486	chr19:42683791	ESC_sleep	ESC	sleep	chr19	42683781	42683795	+	MA0736.1	GLIS2	C2H2_ZF	6.38397	0.251196	6.71831	0.824535
CIC	rs78856064	rs3826705	chr19:42711309	ESC_BMI	ESC	BMI	chr19	42711307	42711320	+	MA1583.1	ZFP57	C2H2_ZF	6.41818	-0.398698	-5.63245	0.773501
CIC	rs78856064	rs76753486	chr19:42711309	ESC_sleep	ESC	sleep	chr19	42711307	42711320	+	MA1583.1	ZFP57	C2H2_ZF	6.41818	-0.398698	-5.63245	0.773501
CIRH1A	rs2288036	rs10500548	chr16:69177268	ESC_BMI	ESC	BMI	chr16	69177257	69177270	+	MA0842.2	NRL	bZIP	8.6938	-0.0266575	8.55931	0.788242
CIRH1A	rs2288036	rs10500548	chr16:69177268	ESC_BMI	ESC	BMI	chr16	69177262	69177276	-	MA0638.1	CREB3	bZIP	5.50981	-0.303928	-6.77609	0.786385
CIRH1A	rs2288036	rs10500548	chr16:69177268	HN_BMI	HN	BMI	chr16	69177257	69177270	+	MA0842.2	NRL	bZIP	8.6938	-0.0266575	8.55931	0.788242
CIRH1A	rs2288036	rs10500548	chr16:69177268	HN_BMI	HN	BMI	chr16	69177262	69177276	-	MA0638.1	CREB3	bZIP	5.50981	-0.303928	-6.77609	0.786385
CIRH1A	rs2288036	rs10500548	chr16:69177268	HP_BMI	HP	BMI	chr16	69177257	69177270	+	MA0842.2	NRL	bZIP	8.6938	-0.0266575	8.55931	0.788242
CIRH1A	rs2288036	rs10500548	chr16:69177268	HP_BMI	HP	BMI	chr16	69177262	69177276	-	MA0638.1	CREB3	bZIP	5.50981	-0.303928	-6.77609	0.786385
CLDN4	rs6949053	rs11316	chr7:73269937	ESC_height	ESC	height	chr7	73269930	73269944	-	MA0844.1	XBP1	bZIP	7.3311	-0.362333	0.342935	0.766915
CMIP	rs2966116	rs2966116	chr16:81599367	HP_height	HP	height	chr16	81599354	81599367	+	MA0477.2	FOSL1	bZIP	8.78522	-0.351937	-12.5074	0.796001
CMIP	rs2966116	rs2966116	chr16:81599367	HP_height	HP	height	chr16	81599366	81599383	-	MA1114.1	PBX3	Homeodomain	9.31434	0.0222535	9.1548	0.839448
CMIP	rs2966116	rs2966116	chr16:81599367	HP_height	HP	height	chr16	81599367	81599382	-	MA0782.2	PKNOX1	Homeodomain	9.97834	-0.318144	9.02971	0.750075
CMIP	rs4281702	rs753108	chr16:81728587	HN_height	HN	height	chr16	81728587	81728602	-	MA0154.4	EBF1	EBF1	8.83508	0.64223	14.4529	0.828845
CMIP	rs4281702	rs753108	chr16:81728587	HP_height	HP	height	chr16	81728587	81728602	-	MA0154.4	EBF1	EBF1	8.83508	0.64223	14.4529	0.828845
CNKSR1	rs55657303	rs17163588	chr1:26421012	ESC_height	ESC	height	chr1	26421003	26421021	-	MA1149.1	RARA::RXRG	Nuclear_receptor	8.33706	-0.1149	7.88623	0.776936
CNNM2	rs1926032	rs12411886	chr10:104829469	ESC_BMI	ESC	BMI	chr10	104829463	104829474	+	MA0748.2	YY2	C2H2_ZF	7.11735	0.774377	13.3862	0.900817
CNNM2	rs1926032	rs12411886	chr10:104829469	HN_BMI	HN	BMI	chr10	104829463	104829474	+	MA0748.2	YY2	C2H2_ZF	7.11735	0.774377	13.3862	0.900817
CNNM2	rs1926032	rs12411886	chr10:104829469	HP_BMI	HP	BMI	chr10	104829463	104829474	+	MA0748.2	YY2	C2H2_ZF	7.11735	0.774377	13.3862	0.900817
CNNM2	rs2275271	rs2066323	chr10:104814162	HN_AaM	HN	AaM	chr10	104814149	104814162	-	MA0513.1	SMAD2::SMAD3::SMAD4	NA_SMAD	9.87391	0.897092	54.6601	0.968824
CNTF	rs61889537	rs10896788	chr11:58395627	HN_height	HN	height	chr11	58395615	58395627	-	MA1650.1	ZBTB14	C2H2_ZF	9.85478	-0.839099	-0.238947	0.744514
CNTF	rs61889537	rs10896788	chr11:58395627	HN_height	HN	height	chr11	58395617	58395627	-	MA0632.2	TCFL5	bHLH	9.68072	-0.333159	8.75083	0.855794
CNTF	rs61889537	rs10896788	chr11:58395627	HN_height	HN	height	chr11	58395618	58395629	-	MA0506.1	NRF1	Unknown	9.7197	-0.579726	5.47609	0.831998
CNTF	rs61889537	rs10896788	chr11:58395627	HN_height	HN	height	chr11	58395619	58395629	-	MA0632.2	TCFL5	bHLH	8.34602	-0.231878	5.14061	0.809704
CNTF	rs61889537	rs10896788	chr11:58395627	HN_height	HN	height	chr11	58395619	58395629	+	MA0632.2	TCFL5	bHLH	8.34602	-0.593857	-13.6685	0.748194
CNTF	rs61889537	rs10896788	chr11:58395627	HN_height	HN	height	chr11	58395619	58395630	+	MA0506.1	NRF1	Unknown	9.36525	-0.793989	1.06089	0.734149
CNTF	rs61889537	rs10896788	chr11:58395627	HN_height	HN	height	chr11	58395620	58395631	-	MA0506.1	NRF1	Unknown	9.36525	-0.562786	5.24564	0.822364
CNTF	rs61889537	rs10896788	chr11:58395627	HN_height	HN	height	chr11	58395621	58395631	-	MA0632.2	TCFL5	bHLH	8.34602	0.86326	20.2794	0.961662
CNTF	rs61889537	rs10896788	chr11:58395627	HN_height	HN	height	chr11	58395621	58395632	+	MA0506.1	NRF1	Unknown	9.36525	-0.72467	1.78589	0.764262
CNTF	rs61889537	rs10896788	chr11:58395627	HN_height	HN	height	chr11	58395622	58395633	-	MA0506.1	NRF1	Unknown	7.56385	0.74253	12.1377	0.918826
CNTF	rs61889537	rs10896788	chr11:58395627	HN_height	HN	height	chr11	58395625	58395635	-	MA0632.2	TCFL5	bHLH	7.16745	0.662137	16.3206	0.939273
CNTF	rs61889537	rs12808544	chr11:58395627	HN_sleep	HN	sleep	chr11	58395615	58395627	-	MA1650.1	ZBTB14	C2H2_ZF	9.85478	-0.839099	-0.238947	0.744514
CNTF	rs61889537	rs12808544	chr11:58395627	HN_sleep	HN	sleep	chr11	58395617	58395627	-	MA0632.2	TCFL5	bHLH	9.68072	-0.333159	8.75083	0.855794
CNTF	rs61889537	rs12808544	chr11:58395627	HN_sleep	HN	sleep	chr11	58395618	58395629	-	MA0506.1	NRF1	Unknown	9.7197	-0.579726	5.47609	0.831998
CNTF	rs61889537	rs12808544	chr11:58395627	HN_sleep	HN	sleep	chr11	58395619	58395629	-	MA0632.2	TCFL5	bHLH	8.34602	-0.231878	5.14061	0.809704
CNTF	rs61889537	rs12808544	chr11:58395627	HN_sleep	HN	sleep	chr11	58395619	58395629	+	MA0632.2	TCFL5	bHLH	8.34602	-0.593857	-13.6685	0.748194
CNTF	rs61889537	rs12808544	chr11:58395627	HN_sleep	HN	sleep	chr11	58395619	58395630	+	MA0506.1	NRF1	Unknown	9.36525	-0.793989	1.06089	0.734149
CNTF	rs61889537	rs12808544	chr11:58395627	HN_sleep	HN	sleep	chr11	58395620	58395631	-	MA0506.1	NRF1	Unknown	9.36525	-0.562786	5.24564	0.822364
CNTF	rs61889537	rs12808544	chr11:58395627	HN_sleep	HN	sleep	chr11	58395621	58395631	-	MA0632.2	TCFL5	bHLH	8.34602	0.86326	20.2794	0.961662
CNTF	rs61889537	rs12808544	chr11:58395627	HN_sleep	HN	sleep	chr11	58395621	58395632	+	MA0506.1	NRF1	Unknown	9.36525	-0.72467	1.78589	0.764262
CNTF	rs61889537	rs12808544	chr11:58395627	HN_sleep	HN	sleep	chr11	58395622	58395633	-	MA0506.1	NRF1	Unknown	7.56385	0.74253	12.1377	0.918826
CNTF	rs61889537	rs12808544	chr11:58395627	HN_sleep	HN	sleep	chr11	58395625	58395635	-	MA0632.2	TCFL5	bHLH	7.16745	0.662137	16.3206	0.939273
CNTF	rs61889537	rs12808544	chr11:58395627	HP_sleep	HP	sleep	chr11	58395615	58395627	-	MA1650.1	ZBTB14	C2H2_ZF	9.85478	-0.839099	-0.238947	0.744514
CNTF	rs61889537	rs12808544	chr11:58395627	HP_sleep	HP	sleep	chr11	58395617	58395627	-	MA0632.2	TCFL5	bHLH	9.68072	-0.333159	8.75083	0.855794
CNTF	rs61889537	rs12808544	chr11:58395627	HP_sleep	HP	sleep	chr11	58395618	58395629	-	MA0506.1	NRF1	Unknown	9.7197	-0.579726	5.47609	0.831998
CNTF	rs61889537	rs12808544	chr11:58395627	HP_sleep	HP	sleep	chr11	58395619	58395629	-	MA0632.2	TCFL5	bHLH	8.34602	-0.231878	5.14061	0.809704
CNTF	rs61889537	rs12808544	chr11:58395627	HP_sleep	HP	sleep	chr11	58395619	58395629	+	MA0632.2	TCFL5	bHLH	8.34602	-0.593857	-13.6685	0.748194
CNTF	rs61889537	rs12808544	chr11:58395627	HP_sleep	HP	sleep	chr11	58395619	58395630	+	MA0506.1	NRF1	Unknown	9.36525	-0.793989	1.06089	0.734149
CNTF	rs61889537	rs12808544	chr11:58395627	HP_sleep	HP	sleep	chr11	58395620	58395631	-	MA0506.1	NRF1	Unknown	9.36525	-0.562786	5.24564	0.822364
CNTF	rs61889537	rs12808544	chr11:58395627	HP_sleep	HP	sleep	chr11	58395621	58395631	-	MA0632.2	TCFL5	bHLH	8.34602	0.86326	20.2794	0.961662
CNTF	rs61889537	rs12808544	chr11:58395627	HP_sleep	HP	sleep	chr11	58395621	58395632	+	MA0506.1	NRF1	Unknown	9.36525	-0.72467	1.78589	0.764262
CNTF	rs61889537	rs12808544	chr11:58395627	HP_sleep	HP	sleep	chr11	58395622	58395633	-	MA0506.1	NRF1	Unknown	7.56385	0.74253	12.1377	0.918826
CNTF	rs61889537	rs12808544	chr11:58395627	HP_sleep	HP	sleep	chr11	58395625	58395635	-	MA0632.2	TCFL5	bHLH	7.16745	0.662137	16.3206	0.939273
CNTN5	rs7935196	rs11021590	chr11:96198120	HN_height	HN	height	chr11	96198120	96198134	+	MA1629.1	Zic2	C2H2_ZF	10.1551	1.01227	13.8155	0.922309
CNTN5	rs7938315	rs11021590	chr11:96198190	HN_height	HN	height	chr11	96198185	96198193	-	MA0725.1	VSX1	Homeodomain	8.2027	-0.463638	-0.791856	0.710087
CNTN5	rs7938315	rs11021590	chr11:96198190	HN_height	HN	height	chr11	96198185	96198193	-	MA0726.1	VSX2	Homeodomain	8.52679	-0.463638	7.51403	0.701443
CNTN5	rs7938315	rs11021590	chr11:96198190	HN_height	HN	height	chr11	96198185	96198193	+	MA0618.1	LBX1	Homeodomain	8.3689	-0.0920055	7.91321	0.702367
COPZ2	rs7224461	rs208015	chr17:46203430	ESC_BMI	ESC	BMI	chr17	46203424	46203435	-	MA1122.1	TFDP1	E2F	8.19224	-0.678386	-14.6769	0.73821
COPZ2	rs7224461	rs208015	chr17:46203430	HN_BMI	HN	BMI	chr17	46203424	46203435	-	MA1122.1	TFDP1	E2F	8.19224	-0.678386	-14.6769	0.73821
CORO7	rs186918006	rs3848370	chr16:4366206	ESC_height	ESC	height	chr16	4366195	4366206	+	MA1513.1	KLF15	C2H2_ZF	7.88381	1.3973	41.5963	0.973022
CORO7	rs186918006	rs3848370	chr16:4366206	ESC_height	ESC	height	chr16	4366196	4366208	+	MA1650.1	ZBTB14	C2H2_ZF	7.37758	1.01543	27.281	0.947595
CORO7	rs186918006	rs3848370	chr16:4366206	ESC_height	ESC	height	chr16	4366197	4366208	+	MA1513.1	KLF15	C2H2_ZF	8.31948	1.2929	38.5676	0.970959
CORO7	rs186918006	rs3848370	chr16:4366206	ESC_height	ESC	height	chr16	4366200	4366212	+	MA0694.1	ZBTB7B	C2H2_ZF	9.18359	0.510479	14.4037	0.854145
CORO7	rs186918006	rs3848370	chr16:4366206	ESC_height	ESC	height	chr16	4366200	4366212	+	MA0695.1	ZBTB7C	C2H2_ZF	8.78274	0.479145	10.5524	0.854603
CPD	rs4795548	rs3764417	chr17:28715193	HN_height	HN	height	chr17	28715189	28715201	+	MA0528.2	ZNF263	C2H2_ZF	10.2843	-0.433011	4.22218	0.737037
CPD	rs4795548	rs3764417	chr17:28715193	HN_height	HN	height	chr17	28715193	28715203	+	MA0645.1	ETV6	Ets	8.92879	0.0391249	10.1739	0.861935
CPD	rs4795548	rs3764417	chr17:28715193	HN_height	HN	height	chr17	28715193	28715204	-	MA0765.2	ETV5	Ets	7.65234	-0.312397	6.55183	0.761538
CPEB4	rs13178258	rs13173671	chr5:173065880	HN_height	HN	height	chr5	173065877	173065886	+	MA0673.1	NKX2-8	Homeodomain	8.045	0.133476	14.1449	0.868243
CPEB4	rs13178258	rs13173671	chr5:173065880	HP_height	HP	height	chr5	173065877	173065886	+	MA0673.1	NKX2-8	Homeodomain	8.045	0.133476	14.1449	0.868243
CPNE1	rs6121020	rs6058283	chr20:34252006	HN_height	HN	height	chr20	34251992	34252007	+	MA0732.1	EGR3	C2H2_ZF	5.49557	0.317927	11.1442	0.880993
CPNE1	rs6121020	rs6058283	chr20:34252006	HN_height	HN	height	chr20	34251999	34252013	-	MA1652.1	ZKSCAN5	C2H2_ZF	11.5628	-0.125114	11.677	0.779551
CPNE1	rs6121021	rs11543239	chr20:34252438	HN_height	HN	height	chr20	34252432	34252448	+	MA1592.1	ZNF274	C2H2_ZF	10.0703	0.124288	9.02621	0.808118
CPNE4	rs2178385	rs1320903	chr3:131753297	ESC_BMI	ESC	BMI	chr3	131753294	131753314	+	MA0066.1	PPARG	Nuclear_receptor	6.16126	-0.184559	4.26441	0.726826
CPNE4	rs2178385	rs1320903	chr3:131753297	HP_BMI	HP	BMI	chr3	131753294	131753314	+	MA0066.1	PPARG	Nuclear_receptor	6.16126	-0.184559	4.26441	0.726826
CRADD	rs930316	rs11107116	chr12:93967035	ESC_height	ESC	height	chr12	93967025	93967036	+	MA1122.1	TFDP1	E2F	9.86061	0.256237	16.4006	0.867622
CRADD	rs930316	rs11107116	chr12:93967035	ESC_height	ESC	height	chr12	93967035	93967050	-	MA1625.1	Stat5b	STAT	10.5116	0.0698211	10.6193	0.75573
CREB3	rs1048638	rs741917	chr9:35681122	ESC_height	ESC	height	chr9	35681117	35681128	-	MA0161.2	NFIC	SMAD	9.66816	-0.575051	-8.71233	0.776263
CREB3	rs2236288	rs13294264	chr9:35749845	HN_height	HN	height	chr9	35749836	35749849	-	MA0750.2	ZBTB7A	C2H2_ZF	7.99895	-0.145804	7.31061	0.768549
CREB3	rs2236288	rs13294264	chr9:35749845	HN_height	HN	height	chr9	35749841	35749855	+	MA0162.4	EGR1	C2H2_ZF	8.78945	0.422416	11.9926	0.910132
CREB3	rs2236288	rs13294264	chr9:35749845	HN_height	HN	height	chr9	35749841	35749857	+	MA0733.1	EGR4	C2H2_ZF	8.38503	0.184314	22.9006	0.866818
CREB3	rs2236288	rs13294264	chr9:35749845	HN_height	HN	height	chr9	35749843	35749854	+	MA0472.2	EGR2	C2H2_ZF	6.17216	0.435835	20.739	0.907058
CRLF1	rs34746918	rs875396	chr19:18539744	HN_height	HN	height	chr19	18539730	18539750	+	MA0066.1	PPARG	Nuclear_receptor	6.73838	0.65349	11.7259	0.805941
CRLF1	rs8103622	rs875396	chr19:18572834	HN_height	HN	height	chr19	18572831	18572850	-	MA0139.1	CTCF	C2H2_ZF	12.8185	1.35316	17.8614	0.985221
CRLF1	rs8103622	rs875396	chr19:18572834	HN_height	HN	height	chr19	18572833	18572845	-	MA1102.2	CTCFL	C2H2_ZF	9.61836	0.723678	16.2832	0.93175
CRLF1	rs8103622	rs875396	chr19:18572834	HN_height	HN	height	chr19	18572833	18572847	-	MA1485.1	FERD3L	bHLH	6.64623	0.324056	8.11907	0.775306
CRLF1	rs8103622	rs875396	chr19:18572834	HN_height	HN	height	chr19	18572833	18572847	+	MA1485.1	FERD3L	bHLH	8.87007	0.317797	10.5136	0.8458
CRLF1	rs8103622	rs875396	chr19:18572834	HN_height	HN	height	chr19	18572833	18572849	+	MA1584.1	ZIC5	C2H2_ZF	6.56154	0.828952	40.8382	0.908765
CRLF1	rs8103622	rs875396	chr19:18572834	HN_height	HN	height	chr19	18572834	18572848	+	MA0696.1	ZIC1	C2H2_ZF	5.88383	0.79697	16.2195	0.895237
CRLF1	rs8103622	rs875396	chr19:18572834	HN_height	HN	height	chr19	18572834	18572849	+	MA0751.1	ZIC4	C2H2_ZF	7.67644	0.763474	44.8489	0.903437
CSK	rs1378941	rs936226	chr15:75080150	HP_height	HP	height	chr15	75080134	75080152	+	MA1529.1	NHLH2	bHLH	7.50491	-0.71157	-16.5461	0.74818
CSK	rs1378941	rs936226	chr15:75080150	HP_height	HP	height	chr15	75080146	75080160	-	MA0163.1	PLAG1	C2H2_ZF	11.2392	-0.225202	7.52469	0.798552
CSMD2	rs10799033	rs915416	chr1:34733985	HN_sleep	HN	sleep	chr1	34733983	34733994	+	MA0765.2	ETV5	Ets	7.7835	0.0508141	7.92967	0.813961
CSMD2	rs10799034	rs915416	chr1:34734026	HN_sleep	HN	sleep	chr1	34734014	34734028	+	MA1622.1	Smad2::Smad3	NA_SMAD	9.67935	0.800517	13.7198	0.961326
CSMD2	rs10799034	rs915416	chr1:34734026	HN_sleep	HN	sleep	chr1	34734015	34734028	-	MA1141.1	FOS::JUND	bZIP	8.77735	0.794857	11.2602	0.938955
CSMD2	rs10799034	rs915416	chr1:34734026	HN_sleep	HN	sleep	chr1	34734015	34734028	+	MA0477.2	FOSL1	bZIP	9.02087	0.793763	11.68	0.939489
CSMD2	rs10799034	rs915416	chr1:34734026	HN_sleep	HN	sleep	chr1	34734015	34734028	+	MA0490.2	JUNB	bZIP	8.97295	0.563538	12.2846	0.944622
CSMD2	rs10799034	rs915416	chr1:34734026	HN_sleep	HN	sleep	chr1	34734015	34734028	+	MA0491.2	JUND	bZIP	8.82875	0.683976	13.1017	0.953241
CSMD2	rs10799034	rs915416	chr1:34734026	HN_sleep	HN	sleep	chr1	34734015	34734028	+	MA1128.1	FOSL1::JUN	bZIP	8.83747	0.592719	10.2254	0.905729
CSMD2	rs10799034	rs915416	chr1:34734026	HN_sleep	HN	sleep	chr1	34734016	34734026	-	MA0099.3	FOS::JUN	bZIP	8.87025	0.916315	11.398	0.959425
CSMD2	rs10799034	rs915416	chr1:34734026	HN_sleep	HN	sleep	chr1	34734016	34734026	+	MA1132.1	JUN::JUNB	bZIP	8.4399	0.687499	10.0737	0.937347
CSMD2	rs10799034	rs915416	chr1:34734026	HN_sleep	HN	sleep	chr1	34734016	34734027	+	MA0462.2	BATF::JUN	bZIP	9.84619	0.619452	11.2856	0.958793
CSMD2	rs10799034	rs915416	chr1:34734026	HN_sleep	HN	sleep	chr1	34734016	34734027	+	MA0476.1	FOS	bZIP	10.9436	0.0411167	13.9843	0.843704
CSMD2	rs10799034	rs915416	chr1:34734026	HN_sleep	HN	sleep	chr1	34734016	34734027	+	MA0835.2	BATF3	bZIP	10.0281	0.71568	13.3047	0.967975
CSMD2	rs10799034	rs915416	chr1:34734026	HN_sleep	HN	sleep	chr1	34734016	34734027	+	MA1634.1	BATF	bZIP	9.79021	0.79982	12.3075	0.965066
CSMD2	rs10799034	rs915416	chr1:34734026	HN_sleep	HN	sleep	chr1	34734017	34734028	-	MA0478.1	FOSL2	bZIP	9.54257	1.16191	11.8862	0.96252
CSMD2	rs771396	rs915416	chr1:34734177	HN_sleep	HN	sleep	chr1	34734163	34734178	-	MA1491.1	GLI3	C2H2_ZF	7.38701	-0.344605	-10.0237	0.783006
CSMD2	rs771396	rs915416	chr1:34734177	HN_sleep	HN	sleep	chr1	34734167	34734179	-	MA0694.1	ZBTB7B	C2H2_ZF	8.862	0.0973919	9.33692	0.858488
CTC-338M12.1	rs11746028	rs2770957	chr5:180645425	ESC_AaM	ESC	AaM	chr5	180645413	180645427	-	MA1555.1	RXRB(var.2)	Nuclear_receptor	8.24006	1.29631	26.9845	0.933046
CTC-338M12.1	rs11746028	rs2770957	chr5:180645425	ESC_AaM	ESC	AaM	chr5	180645413	180645427	+	MA1555.1	RXRB(var.2)	Nuclear_receptor	7.51317	1.00538	17.9914	0.916757
CTC-338M12.1	rs11746028	rs2770957	chr5:180645425	ESC_AaM	ESC	AaM	chr5	180645414	180645430	+	MA1546.1	PAX3(var.2)	Homeodomain.Paired_box	6.71946	0.647529	22.2936	0.866594
CTC-338M12.1	rs11746028	rs2770957	chr5:180645425	HN_AaM	HN	AaM	chr5	180645413	180645427	-	MA1555.1	RXRB(var.2)	Nuclear_receptor	8.24006	1.29631	26.9845	0.933046
CTC-338M12.1	rs11746028	rs2770957	chr5:180645425	HN_AaM	HN	AaM	chr5	180645413	180645427	+	MA1555.1	RXRB(var.2)	Nuclear_receptor	7.51317	1.00538	17.9914	0.916757
CTC-338M12.1	rs11746028	rs2770957	chr5:180645425	HN_AaM	HN	AaM	chr5	180645414	180645430	+	MA1546.1	PAX3(var.2)	Homeodomain.Paired_box	6.71946	0.647529	22.2936	0.866594
CTC-338M12.1	rs11746028	rs2770957	chr5:180645425	HP_AaM	HP	AaM	chr5	180645413	180645427	-	MA1555.1	RXRB(var.2)	Nuclear_receptor	8.24006	1.29631	26.9845	0.933046
CTC-338M12.1	rs11746028	rs2770957	chr5:180645425	HP_AaM	HP	AaM	chr5	180645413	180645427	+	MA1555.1	RXRB(var.2)	Nuclear_receptor	7.51317	1.00538	17.9914	0.916757
CTC-338M12.1	rs11746028	rs2770957	chr5:180645425	HP_AaM	HP	AaM	chr5	180645414	180645430	+	MA1546.1	PAX3(var.2)	Homeodomain.Paired_box	6.71946	0.647529	22.2936	0.866594
CTC-349C3.1	rs4976246	rs12657484	chr5:134521266	ESC_height	ESC	height	chr5	134521257	134521268	-	MA0503.1	Nkx2-5(var.2)	Homeodomain	9.08888	0.0931373	8.1947	0.823129
CTC-378H22.1	rs11880124	rs3826705	chr19:42683791	ESC_BMI	ESC	BMI	chr19	42683781	42683795	+	MA0736.1	GLIS2	C2H2_ZF	6.38397	0.251196	6.71831	0.824535
CTC-378H22.1	rs11880124	rs3826705	chr19:42683791	HN_BMI	HN	BMI	chr19	42683781	42683795	+	MA0736.1	GLIS2	C2H2_ZF	6.38397	0.251196	6.71831	0.824535
CTC-378H22.1	rs11880124	rs3826705	chr19:42683791	HP_BMI	HP	BMI	chr19	42683781	42683795	+	MA0736.1	GLIS2	C2H2_ZF	6.38397	0.251196	6.71831	0.824535
CTC-378H22.1	rs11880124	rs76753486	chr19:42683791	ESC_sleep	ESC	sleep	chr19	42683781	42683795	+	MA0736.1	GLIS2	C2H2_ZF	6.38397	0.251196	6.71831	0.824535
CTC-378H22.1	rs11880124	rs76753486	chr19:42683791	HN_sleep	HN	sleep	chr19	42683781	42683795	+	MA0736.1	GLIS2	C2H2_ZF	6.38397	0.251196	6.71831	0.824535
CTC-378H22.1	rs11880124	rs76753486	chr19:42683791	HP_sleep	HP	sleep	chr19	42683781	42683795	+	MA0736.1	GLIS2	C2H2_ZF	6.38397	0.251196	6.71831	0.824535
CTC-378H22.1	rs11883412	rs3826705	chr19:42688687	ESC_BMI	ESC	BMI	chr19	42688674	42688691	-	MA0779.1	PAX1	Paired_box	11.3937	0.131519	12.154	0.850743
CTC-378H22.1	rs11883412	rs3826705	chr19:42688687	ESC_BMI	ESC	BMI	chr19	42688674	42688691	-	MA0781.1	PAX9	Paired_box	10.2684	-0.114564	6.24067	0.787882
CTC-378H22.1	rs11883412	rs3826705	chr19:42688687	ESC_BMI	ESC	BMI	chr19	42688683	42688691	-	MA0067.1	Pax2	Homeodomain.Paired_box	6.55419	0.524249	7.58804	0.864215
CTC-378H22.1	rs11883412	rs3826705	chr19:42688687	HN_BMI	HN	BMI	chr19	42688674	42688691	-	MA0779.1	PAX1	Paired_box	11.3937	0.131519	12.154	0.850743
CTC-378H22.1	rs11883412	rs3826705	chr19:42688687	HN_BMI	HN	BMI	chr19	42688674	42688691	-	MA0781.1	PAX9	Paired_box	10.2684	-0.114564	6.24067	0.787882
CTC-378H22.1	rs11883412	rs3826705	chr19:42688687	HN_BMI	HN	BMI	chr19	42688683	42688691	-	MA0067.1	Pax2	Homeodomain.Paired_box	6.55419	0.524249	7.58804	0.864215
CTC-378H22.1	rs11883412	rs3826705	chr19:42688687	HP_BMI	HP	BMI	chr19	42688674	42688691	-	MA0779.1	PAX1	Paired_box	11.3937	0.131519	12.154	0.850743
CTC-378H22.1	rs11883412	rs3826705	chr19:42688687	HP_BMI	HP	BMI	chr19	42688674	42688691	-	MA0781.1	PAX9	Paired_box	10.2684	-0.114564	6.24067	0.787882
CTC-378H22.1	rs11883412	rs3826705	chr19:42688687	HP_BMI	HP	BMI	chr19	42688683	42688691	-	MA0067.1	Pax2	Homeodomain.Paired_box	6.55419	0.524249	7.58804	0.864215
CTC-378H22.1	rs11883412	rs76753486	chr19:42688687	ESC_sleep	ESC	sleep	chr19	42688674	42688691	-	MA0779.1	PAX1	Paired_box	11.3937	0.131519	12.154	0.850743
CTC-378H22.1	rs11883412	rs76753486	chr19:42688687	ESC_sleep	ESC	sleep	chr19	42688674	42688691	-	MA0781.1	PAX9	Paired_box	10.2684	-0.114564	6.24067	0.787882
CTC-378H22.1	rs11883412	rs76753486	chr19:42688687	ESC_sleep	ESC	sleep	chr19	42688683	42688691	-	MA0067.1	Pax2	Homeodomain.Paired_box	6.55419	0.524249	7.58804	0.864215
CTC-378H22.1	rs11883412	rs76753486	chr19:42688687	HN_sleep	HN	sleep	chr19	42688674	42688691	-	MA0779.1	PAX1	Paired_box	11.3937	0.131519	12.154	0.850743
CTC-378H22.1	rs11883412	rs76753486	chr19:42688687	HN_sleep	HN	sleep	chr19	42688674	42688691	-	MA0781.1	PAX9	Paired_box	10.2684	-0.114564	6.24067	0.787882
CTC-378H22.1	rs11883412	rs76753486	chr19:42688687	HN_sleep	HN	sleep	chr19	42688683	42688691	-	MA0067.1	Pax2	Homeodomain.Paired_box	6.55419	0.524249	7.58804	0.864215
CTC-378H22.1	rs11883412	rs76753486	chr19:42688687	HP_sleep	HP	sleep	chr19	42688674	42688691	-	MA0779.1	PAX1	Paired_box	11.3937	0.131519	12.154	0.850743
CTC-378H22.1	rs11883412	rs76753486	chr19:42688687	HP_sleep	HP	sleep	chr19	42688674	42688691	-	MA0781.1	PAX9	Paired_box	10.2684	-0.114564	6.24067	0.787882
CTC-378H22.1	rs11883412	rs76753486	chr19:42688687	HP_sleep	HP	sleep	chr19	42688683	42688691	-	MA0067.1	Pax2	Homeodomain.Paired_box	6.55419	0.524249	7.58804	0.864215
CTC-378H22.1	rs2303652	rs3826705	chr19:42703833	ESC_BMI	ESC	BMI	chr19	42703826	42703835	+	MA0511.2	RUNX2	Runt	8.20862	-0.560711	-19.5465	0.743552
CTC-378H22.1	rs2303652	rs3826705	chr19:42703833	ESC_BMI	ESC	BMI	chr19	42703826	42703837	-	MA0002.2	RUNX1	Runt	10.5405	-0.562589	-0.632745	0.786985
CTC-378H22.1	rs2303652	rs3826705	chr19:42703833	HN_BMI	HN	BMI	chr19	42703826	42703835	+	MA0511.2	RUNX2	Runt	8.20862	-0.560711	-19.5465	0.743552
CTC-378H22.1	rs2303652	rs3826705	chr19:42703833	HN_BMI	HN	BMI	chr19	42703826	42703837	-	MA0002.2	RUNX1	Runt	10.5405	-0.562589	-0.632745	0.786985
CTC-378H22.1	rs2303652	rs3826705	chr19:42703833	HP_BMI	HP	BMI	chr19	42703826	42703835	+	MA0511.2	RUNX2	Runt	8.20862	-0.560711	-19.5465	0.743552
CTC-378H22.1	rs2303652	rs3826705	chr19:42703833	HP_BMI	HP	BMI	chr19	42703826	42703837	-	MA0002.2	RUNX1	Runt	10.5405	-0.562589	-0.632745	0.786985
CTC-378H22.1	rs2303652	rs76753486	chr19:42703833	ESC_sleep	ESC	sleep	chr19	42703826	42703835	+	MA0511.2	RUNX2	Runt	8.20862	-0.560711	-19.5465	0.743552
CTC-378H22.1	rs2303652	rs76753486	chr19:42703833	ESC_sleep	ESC	sleep	chr19	42703826	42703837	-	MA0002.2	RUNX1	Runt	10.5405	-0.562589	-0.632745	0.786985
CTC-378H22.1	rs2303652	rs76753486	chr19:42703833	HN_sleep	HN	sleep	chr19	42703826	42703835	+	MA0511.2	RUNX2	Runt	8.20862	-0.560711	-19.5465	0.743552
CTC-378H22.1	rs2303652	rs76753486	chr19:42703833	HN_sleep	HN	sleep	chr19	42703826	42703837	-	MA0002.2	RUNX1	Runt	10.5405	-0.562589	-0.632745	0.786985
CTC-378H22.1	rs2303652	rs76753486	chr19:42703833	HP_sleep	HP	sleep	chr19	42703826	42703835	+	MA0511.2	RUNX2	Runt	8.20862	-0.560711	-19.5465	0.743552
CTC-378H22.1	rs2303652	rs76753486	chr19:42703833	HP_sleep	HP	sleep	chr19	42703826	42703837	-	MA0002.2	RUNX1	Runt	10.5405	-0.562589	-0.632745	0.786985
CTC-378H22.1	rs77639874	rs3826705	chr19:42674150	HN_BMI	HN	BMI	chr19	42674149	42674163	-	MA1627.1	Wt1	C2H2_ZF	12.3317	-0.516664	9.68351	0.804367
CTC-378H22.1	rs77639874	rs3826705	chr19:42674150	HN_BMI	HN	BMI	chr19	42674150	42674161	+	MA1630.1	Znf281	C2H2_ZF	13.3017	-0.711929	6.161	0.757414
CTC-378H22.1	rs77639874	rs3826705	chr19:42674150	HN_BMI	HN	BMI	chr19	42674150	42674167	-	MA0685.1	SP4	C2H2_ZF	7.35824	-0.490072	1.97402	0.759153
CTC-378H22.1	rs77639874	rs3826705	chr19:42674150	HP_BMI	HP	BMI	chr19	42674149	42674163	-	MA1627.1	Wt1	C2H2_ZF	12.3317	-0.516664	9.68351	0.804367
CTC-378H22.1	rs77639874	rs3826705	chr19:42674150	HP_BMI	HP	BMI	chr19	42674150	42674161	+	MA1630.1	Znf281	C2H2_ZF	13.3017	-0.711929	6.161	0.757414
CTC-378H22.1	rs77639874	rs3826705	chr19:42674150	HP_BMI	HP	BMI	chr19	42674150	42674167	-	MA0685.1	SP4	C2H2_ZF	7.35824	-0.490072	1.97402	0.759153
CTC-378H22.1	rs77639874	rs76753486	chr19:42674150	HN_sleep	HN	sleep	chr19	42674149	42674163	-	MA1627.1	Wt1	C2H2_ZF	12.3317	-0.516664	9.68351	0.804367
CTC-378H22.1	rs77639874	rs76753486	chr19:42674150	HN_sleep	HN	sleep	chr19	42674150	42674161	+	MA1630.1	Znf281	C2H2_ZF	13.3017	-0.711929	6.161	0.757414
CTC-378H22.1	rs77639874	rs76753486	chr19:42674150	HN_sleep	HN	sleep	chr19	42674150	42674167	-	MA0685.1	SP4	C2H2_ZF	7.35824	-0.490072	1.97402	0.759153
CTC-378H22.1	rs77639874	rs76753486	chr19:42674150	HP_sleep	HP	sleep	chr19	42674149	42674163	-	MA1627.1	Wt1	C2H2_ZF	12.3317	-0.516664	9.68351	0.804367
CTC-378H22.1	rs77639874	rs76753486	chr19:42674150	HP_sleep	HP	sleep	chr19	42674150	42674161	+	MA1630.1	Znf281	C2H2_ZF	13.3017	-0.711929	6.161	0.757414
CTC-378H22.1	rs77639874	rs76753486	chr19:42674150	HP_sleep	HP	sleep	chr19	42674150	42674167	-	MA0685.1	SP4	C2H2_ZF	7.35824	-0.490072	1.97402	0.759153
CTC-378H22.1	rs78432069	rs3826705	chr19:42696133	HN_BMI	HN	BMI	chr19	42696125	42696142	-	MA0615.1	Gmeb1	SAND	6.73017	0.106863	10.8469	0.844828
CTC-378H22.1	rs78432069	rs76753486	chr19:42696133	HN_sleep	HN	sleep	chr19	42696125	42696142	-	MA0615.1	Gmeb1	SAND	6.73017	0.106863	10.8469	0.844828
CTC-378H22.1	rs78553019	rs3826705	chr19:42675725	HN_BMI	HN	BMI	chr19	42675722	42675732	-	MA1467.1	ATOH1(var.2)	bHLH	9.05071	-0.546669	-17.7907	0.816738
CTC-378H22.1	rs78553019	rs3826705	chr19:42675725	HN_BMI	HN	BMI	chr19	42675722	42675732	-	MA1638.1	HAND2	bHLH	8.93577	-0.487935	6.97445	0.749232
CTC-378H22.1	rs78553019	rs3826705	chr19:42675725	HN_BMI	HN	BMI	chr19	42675725	42675736	+	MA1647.1	PRDM4	C2H2_ZF	9.43882	-0.617972	6.51972	0.712841
CTC-378H22.1	rs78553019	rs3826705	chr19:42675725	HP_BMI	HP	BMI	chr19	42675722	42675732	-	MA1467.1	ATOH1(var.2)	bHLH	9.05071	-0.546669	-17.7907	0.816738
CTC-378H22.1	rs78553019	rs3826705	chr19:42675725	HP_BMI	HP	BMI	chr19	42675722	42675732	-	MA1638.1	HAND2	bHLH	8.93577	-0.487935	6.97445	0.749232
CTC-378H22.1	rs78553019	rs3826705	chr19:42675725	HP_BMI	HP	BMI	chr19	42675725	42675736	+	MA1647.1	PRDM4	C2H2_ZF	9.43882	-0.617972	6.51972	0.712841
CTC-378H22.1	rs78553019	rs76753486	chr19:42675725	HN_sleep	HN	sleep	chr19	42675722	42675732	-	MA1467.1	ATOH1(var.2)	bHLH	9.05071	-0.546669	-17.7907	0.816738
CTC-378H22.1	rs78553019	rs76753486	chr19:42675725	HN_sleep	HN	sleep	chr19	42675722	42675732	-	MA1638.1	HAND2	bHLH	8.93577	-0.487935	6.97445	0.749232
CTC-378H22.1	rs78553019	rs76753486	chr19:42675725	HN_sleep	HN	sleep	chr19	42675725	42675736	+	MA1647.1	PRDM4	C2H2_ZF	9.43882	-0.617972	6.51972	0.712841
CTC-378H22.1	rs78553019	rs76753486	chr19:42675725	HP_sleep	HP	sleep	chr19	42675722	42675732	-	MA1467.1	ATOH1(var.2)	bHLH	9.05071	-0.546669	-17.7907	0.816738
CTC-378H22.1	rs78553019	rs76753486	chr19:42675725	HP_sleep	HP	sleep	chr19	42675722	42675732	-	MA1638.1	HAND2	bHLH	8.93577	-0.487935	6.97445	0.749232
CTC-378H22.1	rs78553019	rs76753486	chr19:42675725	HP_sleep	HP	sleep	chr19	42675725	42675736	+	MA1647.1	PRDM4	C2H2_ZF	9.43882	-0.617972	6.51972	0.712841
CTC-378H22.1	rs78856064	rs3826705	chr19:42711309	ESC_BMI	ESC	BMI	chr19	42711307	42711320	+	MA1583.1	ZFP57	C2H2_ZF	6.41818	-0.398698	-5.63245	0.773501
CTC-378H22.1	rs78856064	rs3826705	chr19:42711309	HN_BMI	HN	BMI	chr19	42711307	42711320	+	MA1583.1	ZFP57	C2H2_ZF	6.41818	-0.398698	-5.63245	0.773501
CTC-378H22.1	rs78856064	rs3826705	chr19:42711309	HP_BMI	HP	BMI	chr19	42711307	42711320	+	MA1583.1	ZFP57	C2H2_ZF	6.41818	-0.398698	-5.63245	0.773501
CTC-378H22.1	rs78856064	rs76753486	chr19:42711309	ESC_sleep	ESC	sleep	chr19	42711307	42711320	+	MA1583.1	ZFP57	C2H2_ZF	6.41818	-0.398698	-5.63245	0.773501
CTC-378H22.1	rs78856064	rs76753486	chr19:42711309	HN_sleep	HN	sleep	chr19	42711307	42711320	+	MA1583.1	ZFP57	C2H2_ZF	6.41818	-0.398698	-5.63245	0.773501
CTC-378H22.1	rs78856064	rs76753486	chr19:42711309	HP_sleep	HP	sleep	chr19	42711307	42711320	+	MA1583.1	ZFP57	C2H2_ZF	6.41818	-0.398698	-5.63245	0.773501
CTC-378H22.2	rs11880124	rs3826705	chr19:42683791	ESC_BMI	ESC	BMI	chr19	42683781	42683795	+	MA0736.1	GLIS2	C2H2_ZF	6.38397	0.251196	6.71831	0.824535
CTC-378H22.2	rs11880124	rs3826705	chr19:42683791	HN_BMI	HN	BMI	chr19	42683781	42683795	+	MA0736.1	GLIS2	C2H2_ZF	6.38397	0.251196	6.71831	0.824535
CTC-378H22.2	rs11880124	rs3826705	chr19:42683791	HP_BMI	HP	BMI	chr19	42683781	42683795	+	MA0736.1	GLIS2	C2H2_ZF	6.38397	0.251196	6.71831	0.824535
CTC-378H22.2	rs11880124	rs76753486	chr19:42683791	ESC_sleep	ESC	sleep	chr19	42683781	42683795	+	MA0736.1	GLIS2	C2H2_ZF	6.38397	0.251196	6.71831	0.824535
CTC-378H22.2	rs11880124	rs76753486	chr19:42683791	HN_sleep	HN	sleep	chr19	42683781	42683795	+	MA0736.1	GLIS2	C2H2_ZF	6.38397	0.251196	6.71831	0.824535
CTC-378H22.2	rs11880124	rs76753486	chr19:42683791	HP_sleep	HP	sleep	chr19	42683781	42683795	+	MA0736.1	GLIS2	C2H2_ZF	6.38397	0.251196	6.71831	0.824535
CTC-378H22.2	rs11883412	rs2267630	chr19:42688687	HN_height	HN	height	chr19	42688674	42688691	-	MA0779.1	PAX1	Paired_box	11.3937	0.131519	12.154	0.850743
CTC-378H22.2	rs11883412	rs2267630	chr19:42688687	HN_height	HN	height	chr19	42688674	42688691	-	MA0781.1	PAX9	Paired_box	10.2684	-0.114564	6.24067	0.787882
CTC-378H22.2	rs11883412	rs2267630	chr19:42688687	HN_height	HN	height	chr19	42688683	42688691	-	MA0067.1	Pax2	Homeodomain.Paired_box	6.55419	0.524249	7.58804	0.864215
CTC-378H22.2	rs11883412	rs3826705	chr19:42688687	ESC_BMI	ESC	BMI	chr19	42688674	42688691	-	MA0779.1	PAX1	Paired_box	11.3937	0.131519	12.154	0.850743
CTC-378H22.2	rs11883412	rs3826705	chr19:42688687	ESC_BMI	ESC	BMI	chr19	42688674	42688691	-	MA0781.1	PAX9	Paired_box	10.2684	-0.114564	6.24067	0.787882
CTC-378H22.2	rs11883412	rs3826705	chr19:42688687	ESC_BMI	ESC	BMI	chr19	42688683	42688691	-	MA0067.1	Pax2	Homeodomain.Paired_box	6.55419	0.524249	7.58804	0.864215
CTC-378H22.2	rs11883412	rs3826705	chr19:42688687	HN_BMI	HN	BMI	chr19	42688674	42688691	-	MA0779.1	PAX1	Paired_box	11.3937	0.131519	12.154	0.850743
CTC-378H22.2	rs11883412	rs3826705	chr19:42688687	HN_BMI	HN	BMI	chr19	42688674	42688691	-	MA0781.1	PAX9	Paired_box	10.2684	-0.114564	6.24067	0.787882
CTC-378H22.2	rs11883412	rs3826705	chr19:42688687	HN_BMI	HN	BMI	chr19	42688683	42688691	-	MA0067.1	Pax2	Homeodomain.Paired_box	6.55419	0.524249	7.58804	0.864215
CTC-378H22.2	rs11883412	rs3826705	chr19:42688687	HP_BMI	HP	BMI	chr19	42688674	42688691	-	MA0779.1	PAX1	Paired_box	11.3937	0.131519	12.154	0.850743
CTC-378H22.2	rs11883412	rs3826705	chr19:42688687	HP_BMI	HP	BMI	chr19	42688674	42688691	-	MA0781.1	PAX9	Paired_box	10.2684	-0.114564	6.24067	0.787882
CTC-378H22.2	rs11883412	rs3826705	chr19:42688687	HP_BMI	HP	BMI	chr19	42688683	42688691	-	MA0067.1	Pax2	Homeodomain.Paired_box	6.55419	0.524249	7.58804	0.864215
CTC-378H22.2	rs11883412	rs76753486	chr19:42688687	ESC_sleep	ESC	sleep	chr19	42688674	42688691	-	MA0779.1	PAX1	Paired_box	11.3937	0.131519	12.154	0.850743
CTC-378H22.2	rs11883412	rs76753486	chr19:42688687	ESC_sleep	ESC	sleep	chr19	42688674	42688691	-	MA0781.1	PAX9	Paired_box	10.2684	-0.114564	6.24067	0.787882
CTC-378H22.2	rs11883412	rs76753486	chr19:42688687	ESC_sleep	ESC	sleep	chr19	42688683	42688691	-	MA0067.1	Pax2	Homeodomain.Paired_box	6.55419	0.524249	7.58804	0.864215
CTC-378H22.2	rs11883412	rs76753486	chr19:42688687	HN_sleep	HN	sleep	chr19	42688674	42688691	-	MA0779.1	PAX1	Paired_box	11.3937	0.131519	12.154	0.850743
CTC-378H22.2	rs11883412	rs76753486	chr19:42688687	HN_sleep	HN	sleep	chr19	42688674	42688691	-	MA0781.1	PAX9	Paired_box	10.2684	-0.114564	6.24067	0.787882
CTC-378H22.2	rs11883412	rs76753486	chr19:42688687	HN_sleep	HN	sleep	chr19	42688683	42688691	-	MA0067.1	Pax2	Homeodomain.Paired_box	6.55419	0.524249	7.58804	0.864215
CTC-378H22.2	rs11883412	rs76753486	chr19:42688687	HP_sleep	HP	sleep	chr19	42688674	42688691	-	MA0779.1	PAX1	Paired_box	11.3937	0.131519	12.154	0.850743
CTC-378H22.2	rs11883412	rs76753486	chr19:42688687	HP_sleep	HP	sleep	chr19	42688674	42688691	-	MA0781.1	PAX9	Paired_box	10.2684	-0.114564	6.24067	0.787882
CTC-378H22.2	rs11883412	rs76753486	chr19:42688687	HP_sleep	HP	sleep	chr19	42688683	42688691	-	MA0067.1	Pax2	Homeodomain.Paired_box	6.55419	0.524249	7.58804	0.864215
CTC-378H22.2	rs2303652	rs2267630	chr19:42703833	HN_height	HN	height	chr19	42703826	42703835	+	MA0511.2	RUNX2	Runt	8.20862	-0.560711	-19.5465	0.743552
CTC-378H22.2	rs2303652	rs2267630	chr19:42703833	HN_height	HN	height	chr19	42703826	42703837	-	MA0002.2	RUNX1	Runt	10.5405	-0.562589	-0.632745	0.786985
CTC-378H22.2	rs2303652	rs3826705	chr19:42703833	ESC_BMI	ESC	BMI	chr19	42703826	42703835	+	MA0511.2	RUNX2	Runt	8.20862	-0.560711	-19.5465	0.743552
CTC-378H22.2	rs2303652	rs3826705	chr19:42703833	ESC_BMI	ESC	BMI	chr19	42703826	42703837	-	MA0002.2	RUNX1	Runt	10.5405	-0.562589	-0.632745	0.786985
CTC-378H22.2	rs2303652	rs3826705	chr19:42703833	HN_BMI	HN	BMI	chr19	42703826	42703835	+	MA0511.2	RUNX2	Runt	8.20862	-0.560711	-19.5465	0.743552
CTC-378H22.2	rs2303652	rs3826705	chr19:42703833	HN_BMI	HN	BMI	chr19	42703826	42703837	-	MA0002.2	RUNX1	Runt	10.5405	-0.562589	-0.632745	0.786985
CTC-378H22.2	rs2303652	rs3826705	chr19:42703833	HP_BMI	HP	BMI	chr19	42703826	42703835	+	MA0511.2	RUNX2	Runt	8.20862	-0.560711	-19.5465	0.743552
CTC-378H22.2	rs2303652	rs3826705	chr19:42703833	HP_BMI	HP	BMI	chr19	42703826	42703837	-	MA0002.2	RUNX1	Runt	10.5405	-0.562589	-0.632745	0.786985
CTC-378H22.2	rs2303652	rs76753486	chr19:42703833	ESC_sleep	ESC	sleep	chr19	42703826	42703835	+	MA0511.2	RUNX2	Runt	8.20862	-0.560711	-19.5465	0.743552
CTC-378H22.2	rs2303652	rs76753486	chr19:42703833	ESC_sleep	ESC	sleep	chr19	42703826	42703837	-	MA0002.2	RUNX1	Runt	10.5405	-0.562589	-0.632745	0.786985
CTC-378H22.2	rs2303652	rs76753486	chr19:42703833	HN_sleep	HN	sleep	chr19	42703826	42703835	+	MA0511.2	RUNX2	Runt	8.20862	-0.560711	-19.5465	0.743552
CTC-378H22.2	rs2303652	rs76753486	chr19:42703833	HN_sleep	HN	sleep	chr19	42703826	42703837	-	MA0002.2	RUNX1	Runt	10.5405	-0.562589	-0.632745	0.786985
CTC-378H22.2	rs2303652	rs76753486	chr19:42703833	HP_sleep	HP	sleep	chr19	42703826	42703835	+	MA0511.2	RUNX2	Runt	8.20862	-0.560711	-19.5465	0.743552
CTC-378H22.2	rs2303652	rs76753486	chr19:42703833	HP_sleep	HP	sleep	chr19	42703826	42703837	-	MA0002.2	RUNX1	Runt	10.5405	-0.562589	-0.632745	0.786985
CTC-378H22.2	rs77639874	rs3826705	chr19:42674150	HN_BMI	HN	BMI	chr19	42674149	42674163	-	MA1627.1	Wt1	C2H2_ZF	12.3317	-0.516664	9.68351	0.804367
CTC-378H22.2	rs77639874	rs3826705	chr19:42674150	HN_BMI	HN	BMI	chr19	42674150	42674161	+	MA1630.1	Znf281	C2H2_ZF	13.3017	-0.711929	6.161	0.757414
CTC-378H22.2	rs77639874	rs3826705	chr19:42674150	HN_BMI	HN	BMI	chr19	42674150	42674167	-	MA0685.1	SP4	C2H2_ZF	7.35824	-0.490072	1.97402	0.759153
CTC-378H22.2	rs77639874	rs3826705	chr19:42674150	HP_BMI	HP	BMI	chr19	42674149	42674163	-	MA1627.1	Wt1	C2H2_ZF	12.3317	-0.516664	9.68351	0.804367
CTC-378H22.2	rs77639874	rs3826705	chr19:42674150	HP_BMI	HP	BMI	chr19	42674150	42674161	+	MA1630.1	Znf281	C2H2_ZF	13.3017	-0.711929	6.161	0.757414
CTC-378H22.2	rs77639874	rs3826705	chr19:42674150	HP_BMI	HP	BMI	chr19	42674150	42674167	-	MA0685.1	SP4	C2H2_ZF	7.35824	-0.490072	1.97402	0.759153
CTC-378H22.2	rs77639874	rs76753486	chr19:42674150	HN_sleep	HN	sleep	chr19	42674149	42674163	-	MA1627.1	Wt1	C2H2_ZF	12.3317	-0.516664	9.68351	0.804367
CTC-378H22.2	rs77639874	rs76753486	chr19:42674150	HN_sleep	HN	sleep	chr19	42674150	42674161	+	MA1630.1	Znf281	C2H2_ZF	13.3017	-0.711929	6.161	0.757414
CTC-378H22.2	rs77639874	rs76753486	chr19:42674150	HN_sleep	HN	sleep	chr19	42674150	42674167	-	MA0685.1	SP4	C2H2_ZF	7.35824	-0.490072	1.97402	0.759153
CTC-378H22.2	rs77639874	rs76753486	chr19:42674150	HP_sleep	HP	sleep	chr19	42674149	42674163	-	MA1627.1	Wt1	C2H2_ZF	12.3317	-0.516664	9.68351	0.804367
CTC-378H22.2	rs77639874	rs76753486	chr19:42674150	HP_sleep	HP	sleep	chr19	42674150	42674161	+	MA1630.1	Znf281	C2H2_ZF	13.3017	-0.711929	6.161	0.757414
CTC-378H22.2	rs77639874	rs76753486	chr19:42674150	HP_sleep	HP	sleep	chr19	42674150	42674167	-	MA0685.1	SP4	C2H2_ZF	7.35824	-0.490072	1.97402	0.759153
CTC-378H22.2	rs78553019	rs3826705	chr19:42675725	HN_BMI	HN	BMI	chr19	42675722	42675732	-	MA1467.1	ATOH1(var.2)	bHLH	9.05071	-0.546669	-17.7907	0.816738
CTC-378H22.2	rs78553019	rs3826705	chr19:42675725	HN_BMI	HN	BMI	chr19	42675722	42675732	-	MA1638.1	HAND2	bHLH	8.93577	-0.487935	6.97445	0.749232
CTC-378H22.2	rs78553019	rs3826705	chr19:42675725	HN_BMI	HN	BMI	chr19	42675725	42675736	+	MA1647.1	PRDM4	C2H2_ZF	9.43882	-0.617972	6.51972	0.712841
CTC-378H22.2	rs78553019	rs3826705	chr19:42675725	HP_BMI	HP	BMI	chr19	42675722	42675732	-	MA1467.1	ATOH1(var.2)	bHLH	9.05071	-0.546669	-17.7907	0.816738
CTC-378H22.2	rs78553019	rs3826705	chr19:42675725	HP_BMI	HP	BMI	chr19	42675722	42675732	-	MA1638.1	HAND2	bHLH	8.93577	-0.487935	6.97445	0.749232
CTC-378H22.2	rs78553019	rs3826705	chr19:42675725	HP_BMI	HP	BMI	chr19	42675725	42675736	+	MA1647.1	PRDM4	C2H2_ZF	9.43882	-0.617972	6.51972	0.712841
CTC-378H22.2	rs78553019	rs76753486	chr19:42675725	HN_sleep	HN	sleep	chr19	42675722	42675732	-	MA1467.1	ATOH1(var.2)	bHLH	9.05071	-0.546669	-17.7907	0.816738
CTC-378H22.2	rs78553019	rs76753486	chr19:42675725	HN_sleep	HN	sleep	chr19	42675722	42675732	-	MA1638.1	HAND2	bHLH	8.93577	-0.487935	6.97445	0.749232
CTC-378H22.2	rs78553019	rs76753486	chr19:42675725	HN_sleep	HN	sleep	chr19	42675725	42675736	+	MA1647.1	PRDM4	C2H2_ZF	9.43882	-0.617972	6.51972	0.712841
CTC-378H22.2	rs78553019	rs76753486	chr19:42675725	HP_sleep	HP	sleep	chr19	42675722	42675732	-	MA1467.1	ATOH1(var.2)	bHLH	9.05071	-0.546669	-17.7907	0.816738
CTC-378H22.2	rs78553019	rs76753486	chr19:42675725	HP_sleep	HP	sleep	chr19	42675722	42675732	-	MA1638.1	HAND2	bHLH	8.93577	-0.487935	6.97445	0.749232
CTC-378H22.2	rs78553019	rs76753486	chr19:42675725	HP_sleep	HP	sleep	chr19	42675725	42675736	+	MA1647.1	PRDM4	C2H2_ZF	9.43882	-0.617972	6.51972	0.712841
CTC-378H22.2	rs78856064	rs2267630	chr19:42711309	HN_height	HN	height	chr19	42711307	42711320	+	MA1583.1	ZFP57	C2H2_ZF	6.41818	-0.398698	-5.63245	0.773501
CTC-378H22.2	rs78856064	rs3826705	chr19:42711309	ESC_BMI	ESC	BMI	chr19	42711307	42711320	+	MA1583.1	ZFP57	C2H2_ZF	6.41818	-0.398698	-5.63245	0.773501
CTC-378H22.2	rs78856064	rs3826705	chr19:42711309	HN_BMI	HN	BMI	chr19	42711307	42711320	+	MA1583.1	ZFP57	C2H2_ZF	6.41818	-0.398698	-5.63245	0.773501
CTC-378H22.2	rs78856064	rs3826705	chr19:42711309	HP_BMI	HP	BMI	chr19	42711307	42711320	+	MA1583.1	ZFP57	C2H2_ZF	6.41818	-0.398698	-5.63245	0.773501
CTC-378H22.2	rs78856064	rs76753486	chr19:42711309	ESC_sleep	ESC	sleep	chr19	42711307	42711320	+	MA1583.1	ZFP57	C2H2_ZF	6.41818	-0.398698	-5.63245	0.773501
CTC-378H22.2	rs78856064	rs76753486	chr19:42711309	HN_sleep	HN	sleep	chr19	42711307	42711320	+	MA1583.1	ZFP57	C2H2_ZF	6.41818	-0.398698	-5.63245	0.773501
CTC-378H22.2	rs78856064	rs76753486	chr19:42711309	HP_sleep	HP	sleep	chr19	42711307	42711320	+	MA1583.1	ZFP57	C2H2_ZF	6.41818	-0.398698	-5.63245	0.773501
CTD-2089N3.1	rs3917084	rs12189178	chr5:50679459	ESC_BMI	ESC	BMI	chr5	50679455	50679465	+	MA0100.3	MYB	Myb/SANT	8.76094	0.472079	9.7514	0.837211
CTD-2089N3.1	rs3917084	rs12189178	chr5:50679459	HN_BMI	HN	BMI	chr5	50679455	50679465	+	MA0100.3	MYB	Myb/SANT	8.76094	0.472079	9.7514	0.837211
CTD-2089N3.1	rs3917084	rs12189178	chr5:50679459	HP_BMI	HP	BMI	chr5	50679455	50679465	+	MA0100.3	MYB	Myb/SANT	8.76094	0.472079	9.7514	0.837211
CTD-2089N3.2	rs3917084	rs12189178	chr5:50679459	ESC_BMI	ESC	BMI	chr5	50679455	50679465	+	MA0100.3	MYB	Myb/SANT	8.76094	0.472079	9.7514	0.837211
CTD-2089N3.2	rs3917084	rs12189178	chr5:50679459	HN_BMI	HN	BMI	chr5	50679455	50679465	+	MA0100.3	MYB	Myb/SANT	8.76094	0.472079	9.7514	0.837211
CTD-2089N3.2	rs3917084	rs12189178	chr5:50679459	HP_BMI	HP	BMI	chr5	50679455	50679465	+	MA0100.3	MYB	Myb/SANT	8.76094	0.472079	9.7514	0.837211
CTD-2089N3.3	rs3917084	rs12189178	chr5:50679459	ESC_BMI	ESC	BMI	chr5	50679455	50679465	+	MA0100.3	MYB	Myb/SANT	8.76094	0.472079	9.7514	0.837211
CTD-2089N3.3	rs3917084	rs12189178	chr5:50679459	HN_BMI	HN	BMI	chr5	50679455	50679465	+	MA0100.3	MYB	Myb/SANT	8.76094	0.472079	9.7514	0.837211
CTD-2089N3.3	rs3917084	rs12189178	chr5:50679459	HP_BMI	HP	BMI	chr5	50679455	50679465	+	MA0100.3	MYB	Myb/SANT	8.76094	0.472079	9.7514	0.837211
CTD-2210P24.1	rs10838460	rs970179	chr11:45413385	ESC_AaM	ESC	AaM	chr11	45413380	45413395	-	MA1155.1	ZSCAN4	C2H2_ZF	7.47001	0.191007	7.50538	0.836949
CTD-2210P24.2	rs10838460	rs970179	chr11:45413385	HN_AaM	HN	AaM	chr11	45413380	45413395	-	MA1155.1	ZSCAN4	C2H2_ZF	7.47001	0.191007	7.50538	0.836949
CTD-2210P24.2	rs4755323	rs970179	chr11:45412543	HN_AaM	HN	AaM	chr11	45412530	45412551	+	MA1651.1	ZFP42	C2H2_ZF	8.60637	0.0470768	10.3294	0.856826
CTD-2210P24.2	rs4755323	rs970179	chr11:45412543	HN_AaM	HN	AaM	chr11	45412536	45412547	+	MA0748.2	YY2	C2H2_ZF	10.5663	-0.54477	7.75062	0.804548
CTD-2210P24.4	rs10838460	rs970179	chr11:45413385	ESC_AaM	ESC	AaM	chr11	45413380	45413395	-	MA1155.1	ZSCAN4	C2H2_ZF	7.47001	0.191007	7.50538	0.836949
CTD-2210P24.4	rs10838460	rs970179	chr11:45413385	HN_AaM	HN	AaM	chr11	45413380	45413395	-	MA1155.1	ZSCAN4	C2H2_ZF	7.47001	0.191007	7.50538	0.836949
CTD-2210P24.4	rs4755323	rs970179	chr11:45412543	HN_AaM	HN	AaM	chr11	45412530	45412551	+	MA1651.1	ZFP42	C2H2_ZF	8.60637	0.0470768	10.3294	0.856826
CTD-2210P24.4	rs4755323	rs970179	chr11:45412543	HN_AaM	HN	AaM	chr11	45412536	45412547	+	MA0748.2	YY2	C2H2_ZF	10.5663	-0.54477	7.75062	0.804548
CTD-2210P24.4	rs970179	rs970179	chr11:45433845	HN_AaM	HN	AaM	chr11	45433845	45433858	+	MA0842.2	NRL	bZIP	9.09003	0.447401	11.3472	0.868441
CTD-2350C19.2	rs2239911	rs704	chr17:26723613	HN_height	HN	height	chr17	26723602	26723618	-	MA0733.1	EGR4	C2H2_ZF	7.53793	-0.306068	6.21459	0.703193
CTD-2350C19.2	rs2239911	rs704	chr17:26723613	HN_height	HN	height	chr17	26723606	26723620	-	MA0740.1	KLF14	C2H2_ZF	7.35717	0.720902	13.8529	0.926475
CTD-2350C19.2	rs2239911	rs704	chr17:26723613	HN_height	HN	height	chr17	26723607	26723619	-	MA0747.1	SP8	C2H2_ZF	10.1486	0.382076	12.9086	0.920145
CTD-2350C19.2	rs2239911	rs704	chr17:26723613	HN_height	HN	height	chr17	26723607	26723619	-	MA1564.1	SP9	C2H2_ZF	9.46634	0.302489	11.4918	0.902846
CTD-2532D12.4	rs2683179	rs2619976	chr17:71740859	HN_BMI	HN	BMI	chr17	71740846	71740859	-	MA0499.2	MYOD1	bHLH	9.53776	-0.0363046	9.24074	0.857405
CTD-2541M15.1	rs2440401	rs1530409	chr8:6321100	HN_height	HN	height	chr8	6321088	6321102	+	MA0163.1	PLAG1	C2H2_ZF	8.13009	-0.301562	-6.32944	0.772006
CTD-2541M15.1	rs2515581	rs1530409	chr8:6321203	HN_height	HN	height	chr8	6321199	6321217	-	MA1529.1	NHLH2	bHLH	7.97979	0.525381	9.71488	0.860955
CTD-2541M15.1	rs7008227	rs1530409	chr8:6282115	HN_height	HN	height	chr8	6282108	6282116	+	MA0160.1	NR4A2	Nuclear_receptor	9.31938	-0.436475	7.53197	0.781092
CTD-2541M15.1	rs7008227	rs1530409	chr8:6282115	HN_height	HN	height	chr8	6282108	6282123	-	MA1146.1	NR1H4::RXRA	Nuclear_receptor	7.94617	-0.406068	5.40577	0.729139
CTD-2541M15.1	rs7008227	rs1530409	chr8:6282115	HN_height	HN	height	chr8	6282108	6282123	-	MA1147.1	NR4A2::RXRA	Nuclear_receptor	9.04943	-0.0931605	7.61256	0.838857
CTD-2541M15.1	rs7008227	rs1530409	chr8:6282115	HN_height	HN	height	chr8	6282108	6282123	-	MA1538.1	NR2F1(var.3)	Nuclear_receptor	11.1214	-0.394433	-7.71632	0.780537
CTD-2541M15.1	rs7008227	rs1530409	chr8:6282115	HN_height	HN	height	chr8	6282108	6282123	-	MA1539.1	NR2F6(var.3)	Nuclear_receptor	8.84391	0.177955	13.4351	0.867603
CTD-2541M15.1	rs7008227	rs1530409	chr8:6282115	HN_height	HN	height	chr8	6282108	6282123	+	MA1146.1	NR1H4::RXRA	Nuclear_receptor	9.14737	-0.119376	8.64425	0.802374
CTD-2541M15.1	rs7008227	rs1530409	chr8:6282115	HN_height	HN	height	chr8	6282108	6282123	+	MA1538.1	NR2F1(var.3)	Nuclear_receptor	10.3398	-0.387718	-4.87487	0.79101
CTD-2541M15.1	rs7008227	rs1530409	chr8:6282115	HN_height	HN	height	chr8	6282108	6282123	+	MA1539.1	NR2F6(var.3)	Nuclear_receptor	9.08765	-0.399654	-1.81911	0.787306
CTD-2541M15.1	rs7008227	rs1530409	chr8:6282115	HP_height	HP	height	chr8	6282108	6282116	+	MA0160.1	NR4A2	Nuclear_receptor	9.31938	-0.436475	7.53197	0.781092
CTD-2541M15.1	rs7008227	rs1530409	chr8:6282115	HP_height	HP	height	chr8	6282108	6282123	-	MA1146.1	NR1H4::RXRA	Nuclear_receptor	7.94617	-0.406068	5.40577	0.729139
CTD-2541M15.1	rs7008227	rs1530409	chr8:6282115	HP_height	HP	height	chr8	6282108	6282123	-	MA1147.1	NR4A2::RXRA	Nuclear_receptor	9.04943	-0.0931605	7.61256	0.838857
CTD-2541M15.1	rs7008227	rs1530409	chr8:6282115	HP_height	HP	height	chr8	6282108	6282123	-	MA1538.1	NR2F1(var.3)	Nuclear_receptor	11.1214	-0.394433	-7.71632	0.780537
CTD-2541M15.1	rs7008227	rs1530409	chr8:6282115	HP_height	HP	height	chr8	6282108	6282123	-	MA1539.1	NR2F6(var.3)	Nuclear_receptor	8.84391	0.177955	13.4351	0.867603
CTD-2541M15.1	rs7008227	rs1530409	chr8:6282115	HP_height	HP	height	chr8	6282108	6282123	+	MA1146.1	NR1H4::RXRA	Nuclear_receptor	9.14737	-0.119376	8.64425	0.802374
CTD-2541M15.1	rs7008227	rs1530409	chr8:6282115	HP_height	HP	height	chr8	6282108	6282123	+	MA1538.1	NR2F1(var.3)	Nuclear_receptor	10.3398	-0.387718	-4.87487	0.79101
CTD-2541M15.1	rs7008227	rs1530409	chr8:6282115	HP_height	HP	height	chr8	6282108	6282123	+	MA1539.1	NR2F6(var.3)	Nuclear_receptor	9.08765	-0.399654	-1.81911	0.787306
CTD-2619J13.14	rs11084545	rs2889128	chr19:58951693	ESC_AaM	ESC	AaM	chr19	58951684	58951700	+	MA0510.2	RFX5	RFX	5.6377	1.38804	12.4968	0.888511
CTD-2619J13.14	rs11084545	rs2889128	chr19:58951693	HN_AaM	HN	AaM	chr19	58951684	58951700	+	MA0510.2	RFX5	RFX	5.6377	1.38804	12.4968	0.888511
CTD-2623N2.11	rs10419418	rs889122	chr19:9994286	ESC_AaM	ESC	AaM	chr19	9994281	9994293	+	MA1102.2	CTCFL	C2H2_ZF	8.42467	0.810071	37.6913	0.897666
CTD-2623N2.11	rs10419418	rs889122	chr19:9994286	HP_AaM	HP	AaM	chr19	9994281	9994293	+	MA1102.2	CTCFL	C2H2_ZF	8.42467	0.810071	37.6913	0.897666
CTD-2632K10.1	rs4886920	rs6495252	chr15:78114052	ESC_BMI	ESC	BMI	chr15	78114049	78114062	+	MA0750.2	ZBTB7A	C2H2_ZF	8.16566	0.792222	13.1674	0.928659
CTD-2632K10.1	rs4886920	rs6495252	chr15:78114052	HP_BMI	HP	BMI	chr15	78114049	78114062	+	MA0750.2	ZBTB7A	C2H2_ZF	8.16566	0.792222	13.1674	0.928659
CTD-2632K10.1	rs7182697	rs6495252	chr15:78118624	ESC_BMI	ESC	BMI	chr15	78118618	78118629	-	MA0103.3	ZEB1	C2H2_ZF.Homeodomain	8.96561	0.543873	29.265	0.887132
CTDSP2	rs4760335	rs10783856	chr12:58239548	HN_height	HN	height	chr12	58239542	58239553	-	MA0506.1	NRF1	Unknown	6.9395	1.73445	17.7791	0.981388
CTNNA1	rs55650316	rs4643949	chr5:138467292	ESC_BMI	ESC	BMI	chr5	138467288	138467298	+	MA1578.1	VEZF1	C2H2_ZF	8.62441	-0.481407	-15.3496	0.73573
CTNNA1	rs55650316	rs4643949	chr5:138467292	HP_BMI	HP	BMI	chr5	138467288	138467298	+	MA1578.1	VEZF1	C2H2_ZF	8.62441	-0.481407	-15.3496	0.73573
CTTNBP2NL	rs2279499	rs12130243	chr1:113247563	ESC_height	ESC	height	chr1	113247557	113247568	-	MA0646.1	GCM1	GCM	8.57383	0.599073	21.1447	0.845486
CTTNBP2NL	rs2279499	rs12130243	chr1:113247563	ESC_height	ESC	height	chr1	113247558	113247568	-	MA0767.1	GCM2	GCM	9.84504	0.914281	14.2022	0.909222
CTTNBP2NL	rs2279499	rs12130243	chr1:113247563	ESC_height	ESC	height	chr1	113247563	113247580	+	MA0516.2	SP2	C2H2_ZF	8.00705	1.34735	19.4415	0.966257
CWC27	rs1035492	rs6888159	chr5:63962053	ESC_BMI	ESC	BMI	chr5	63962041	63962059	-	MA0620.3	MITF	bHLH	11.3411	-0.428723	6.05357	0.820817
CWC27	rs1035492	rs6888159	chr5:63962053	ESC_BMI	ESC	BMI	chr5	63962041	63962059	+	MA0620.3	MITF	bHLH	11.3415	-0.447088	8.67636	0.820838
CWC27	rs1035492	rs6888159	chr5:63962053	ESC_BMI	ESC	BMI	chr5	63962043	63962057	-	MA0093.3	USF1	bHLH	13.1191	-0.400158	9.67171	0.825617
CWC27	rs1035492	rs6888159	chr5:63962053	ESC_BMI	ESC	BMI	chr5	63962043	63962057	-	MA0526.3	USF2	bHLH	12.8882	-0.397018	8.16851	0.811907
CWC27	rs1035492	rs6888159	chr5:63962053	ESC_BMI	ESC	BMI	chr5	63962043	63962057	+	MA0093.3	USF1	bHLH	8.9801	-0.520436	-12.0236	0.760317
CWC27	rs1035492	rs6888159	chr5:63962053	ESC_BMI	ESC	BMI	chr5	63962043	63962057	+	MA0526.3	USF2	bHLH	8.65705	-0.420763	-5.6357	0.777797
CWC27	rs1035492	rs6888159	chr5:63962053	ESC_BMI	ESC	BMI	chr5	63962045	63962053	-	MA0831.2	TFE3	bHLH	7.93017	0.0908239	8.16406	0.784986
CWC27	rs1035492	rs6888159	chr5:63962053	ESC_BMI	ESC	BMI	chr5	63962045	63962055	-	MA0692.1	TFEB	bHLH	8.56933	-0.19507	7.98896	0.765384
CWC27	rs1035492	rs6888159	chr5:63962053	ESC_BMI	ESC	BMI	chr5	63962045	63962055	+	MA0692.1	TFEB	bHLH	9.44118	-0.190619	9.06999	0.796209
CWC27	rs1035492	rs6888159	chr5:63962053	HN_BMI	HN	BMI	chr5	63962041	63962059	-	MA0620.3	MITF	bHLH	11.3411	-0.428723	6.05357	0.820817
CWC27	rs1035492	rs6888159	chr5:63962053	HN_BMI	HN	BMI	chr5	63962041	63962059	+	MA0620.3	MITF	bHLH	11.3415	-0.447088	8.67636	0.820838
CWC27	rs1035492	rs6888159	chr5:63962053	HN_BMI	HN	BMI	chr5	63962043	63962057	-	MA0093.3	USF1	bHLH	13.1191	-0.400158	9.67171	0.825617
CWC27	rs1035492	rs6888159	chr5:63962053	HN_BMI	HN	BMI	chr5	63962043	63962057	-	MA0526.3	USF2	bHLH	12.8882	-0.397018	8.16851	0.811907
CWC27	rs1035492	rs6888159	chr5:63962053	HN_BMI	HN	BMI	chr5	63962043	63962057	+	MA0093.3	USF1	bHLH	8.9801	-0.520436	-12.0236	0.760317
CWC27	rs1035492	rs6888159	chr5:63962053	HN_BMI	HN	BMI	chr5	63962043	63962057	+	MA0526.3	USF2	bHLH	8.65705	-0.420763	-5.6357	0.777797
CWC27	rs1035492	rs6888159	chr5:63962053	HN_BMI	HN	BMI	chr5	63962045	63962053	-	MA0831.2	TFE3	bHLH	7.93017	0.0908239	8.16406	0.784986
CWC27	rs1035492	rs6888159	chr5:63962053	HN_BMI	HN	BMI	chr5	63962045	63962055	-	MA0692.1	TFEB	bHLH	8.56933	-0.19507	7.98896	0.765384
CWC27	rs1035492	rs6888159	chr5:63962053	HN_BMI	HN	BMI	chr5	63962045	63962055	+	MA0692.1	TFEB	bHLH	9.44118	-0.190619	9.06999	0.796209
CWC27	rs1035492	rs6888159	chr5:63962053	HP_BMI	HP	BMI	chr5	63962041	63962059	-	MA0620.3	MITF	bHLH	11.3411	-0.428723	6.05357	0.820817
CWC27	rs1035492	rs6888159	chr5:63962053	HP_BMI	HP	BMI	chr5	63962041	63962059	+	MA0620.3	MITF	bHLH	11.3415	-0.447088	8.67636	0.820838
CWC27	rs1035492	rs6888159	chr5:63962053	HP_BMI	HP	BMI	chr5	63962043	63962057	-	MA0093.3	USF1	bHLH	13.1191	-0.400158	9.67171	0.825617
CWC27	rs1035492	rs6888159	chr5:63962053	HP_BMI	HP	BMI	chr5	63962043	63962057	-	MA0526.3	USF2	bHLH	12.8882	-0.397018	8.16851	0.811907
CWC27	rs1035492	rs6888159	chr5:63962053	HP_BMI	HP	BMI	chr5	63962043	63962057	+	MA0093.3	USF1	bHLH	8.9801	-0.520436	-12.0236	0.760317
CWC27	rs1035492	rs6888159	chr5:63962053	HP_BMI	HP	BMI	chr5	63962043	63962057	+	MA0526.3	USF2	bHLH	8.65705	-0.420763	-5.6357	0.777797
CWC27	rs1035492	rs6888159	chr5:63962053	HP_BMI	HP	BMI	chr5	63962045	63962053	-	MA0831.2	TFE3	bHLH	7.93017	0.0908239	8.16406	0.784986
CWC27	rs1035492	rs6888159	chr5:63962053	HP_BMI	HP	BMI	chr5	63962045	63962055	-	MA0692.1	TFEB	bHLH	8.56933	-0.19507	7.98896	0.765384
CWC27	rs1035492	rs6888159	chr5:63962053	HP_BMI	HP	BMI	chr5	63962045	63962055	+	MA0692.1	TFEB	bHLH	9.44118	-0.190619	9.06999	0.796209
CWC27	rs181523	rs749100	chr5:63443188	HN_sleep	HN	sleep	chr5	63443187	63443203	+	MA0089.2	NFE2L1	bZIP	8.25337	0.413048	11.5893	0.899763
CWC27	rs181523	rs749100	chr5:63443188	HP_sleep	HP	sleep	chr5	63443187	63443203	+	MA0089.2	NFE2L1	bZIP	8.25337	0.413048	11.5893	0.899763
CWC27	rs6886740	rs6888159	chr5:63928254	HN_BMI	HN	BMI	chr5	63928246	63928257	+	MA0646.1	GCM1	GCM	8.03653	0.0769099	11.7538	0.795338
CYB5RL	rs177264	rs6691924	chr1:54953955	HN_height	HN	height	chr1	54953941	54953957	-	MA0733.1	EGR4	C2H2_ZF	7.54825	1.23656	14.7953	0.940921
CYB5RL	rs177264	rs6691924	chr1:54953955	HN_height	HN	height	chr1	54953942	54953955	-	MA0753.2	ZNF740	C2H2_ZF	9.60472	0.926861	32.5519	0.899243
CYB5RL	rs177264	rs6691924	chr1:54953955	HN_height	HN	height	chr1	54953942	54953957	-	MA0732.1	EGR3	C2H2_ZF	7.27219	1.40246	24.703	0.975854
CYB5RL	rs177264	rs6691924	chr1:54953955	HN_height	HN	height	chr1	54953946	54953958	-	MA1564.1	SP9	C2H2_ZF	9.21721	1.67333	31.7898	0.982298
CYB5RL	rs1811666	rs6691924	chr1:54956262	ESC_height	ESC	height	chr1	54956250	54956262	+	MA1653.1	ZNF148	NA	10.9755	1.30332	51.2881	0.95317
CYB5RL	rs1811666	rs6691924	chr1:54956262	ESC_height	ESC	height	chr1	54956255	54956266	+	MA1522.1	MAZ	C2H2_ZF	11.1933	0.825908	15.3269	0.920191
CYB5RL	rs1811666	rs6691924	chr1:54956262	ESC_height	ESC	height	chr1	54956255	54956267	+	MA1653.1	ZNF148	NA	10.9755	1.05663	41.3325	0.935045
CYB5RL	rs1811666	rs6691924	chr1:54956262	HN_height	HN	height	chr1	54956250	54956262	+	MA1653.1	ZNF148	NA	10.9755	1.30332	51.2881	0.95317
CYB5RL	rs1811666	rs6691924	chr1:54956262	HN_height	HN	height	chr1	54956255	54956266	+	MA1522.1	MAZ	C2H2_ZF	11.1933	0.825908	15.3269	0.920191
CYB5RL	rs1811666	rs6691924	chr1:54956262	HN_height	HN	height	chr1	54956255	54956267	+	MA1653.1	ZNF148	NA	10.9755	1.05663	41.3325	0.935045
CYB5RL	rs1811666	rs6691924	chr1:54956262	HP_height	HP	height	chr1	54956250	54956262	+	MA1653.1	ZNF148	NA	10.9755	1.30332	51.2881	0.95317
CYB5RL	rs1811666	rs6691924	chr1:54956262	HP_height	HP	height	chr1	54956255	54956266	+	MA1522.1	MAZ	C2H2_ZF	11.1933	0.825908	15.3269	0.920191
CYB5RL	rs1811666	rs6691924	chr1:54956262	HP_height	HP	height	chr1	54956255	54956267	+	MA1653.1	ZNF148	NA	10.9755	1.05663	41.3325	0.935045
CYB5RL	rs190962	rs6691924	chr1:54954044	HN_height	HN	height	chr1	54954034	54954044	-	MA0632.2	TCFL5	bHLH	7.9063	1.71009	33.198	0.988109
CYB5RL	rs190962	rs6691924	chr1:54954044	HN_height	HN	height	chr1	54954038	54954054	-	MA1584.1	ZIC5	C2H2_ZF	5.18731	1.64504	35.0179	0.950013
CYB5RL	rs190962	rs6691924	chr1:54954044	HN_height	HN	height	chr1	54954041	54954055	-	MA0162.4	EGR1	C2H2_ZF	8.27522	1.67943	23.8847	0.981445
CYB5RL	rs190962	rs6691924	chr1:54954044	HN_height	HN	height	chr1	54954041	54954055	-	MA1627.1	Wt1	C2H2_ZF	9.4716	1.13148	16.18	0.909123
CYB5RL	rs190962	rs6691924	chr1:54954044	HN_height	HN	height	chr1	54954042	54954054	-	MA0747.1	SP8	C2H2_ZF	9.49322	1.36219	15.4987	0.950981
CYB5RL	rs190962	rs6691924	chr1:54954044	HN_height	HN	height	chr1	54954042	54954054	-	MA1564.1	SP9	C2H2_ZF	8.82688	1.29624	25.3523	0.965431
CYB5RL	rs190962	rs6691924	chr1:54954044	HN_height	HN	height	chr1	54954042	54954058	-	MA1107.2	KLF9	C2H2_ZF	9.90653	1.53351	16.8111	0.946055
CYB5RL	rs190962	rs6691924	chr1:54954044	HN_height	HN	height	chr1	54954043	54954056	-	MA0753.2	ZNF740	C2H2_ZF	9.36839	0.921566	21.68	0.879962
CYP2AB1P	rs3914188	rs7649124	chr3:184010048	ESC_AaM	ESC	AaM	chr3	184010046	184010060	-	MA0832.1	Tcf21	bHLH	6.76986	-0.161135	5.1547	0.820017
CYP2AB1P	rs3914188	rs7649124	chr3:184010048	ESC_AaM	ESC	AaM	chr3	184010047	184010058	-	MA0521.1	Tcf12	bHLH	9.42021	-0.41897	-4.12862	0.803693
CYP2AB1P	rs3914188	rs7649124	chr3:184010048	ESC_AaM	ESC	AaM	chr3	184010048	184010058	+	MA1467.1	ATOH1(var.2)	bHLH	9.30821	-0.499181	-8.18746	0.791857
CYP2AB1P	rs3914188	rs7649124	chr3:184010048	HN_AaM	HN	AaM	chr3	184010046	184010060	-	MA0832.1	Tcf21	bHLH	6.76986	-0.161135	5.1547	0.820017
CYP2AB1P	rs3914188	rs7649124	chr3:184010048	HN_AaM	HN	AaM	chr3	184010047	184010058	-	MA0521.1	Tcf12	bHLH	9.42021	-0.41897	-4.12862	0.803693
CYP2AB1P	rs3914188	rs7649124	chr3:184010048	HN_AaM	HN	AaM	chr3	184010048	184010058	+	MA1467.1	ATOH1(var.2)	bHLH	9.30821	-0.499181	-8.18746	0.791857
CYTH1	rs11650046	rs1044486	chr17:76777694	HN_height	HN	height	chr17	76777684	76777695	+	MA0506.1	NRF1	Unknown	7.52195	1.04005	28.3365	0.967267
CYTH1	rs11650046	rs1044486	chr17:76777694	HP_height	HP	height	chr17	76777684	76777695	+	MA0506.1	NRF1	Unknown	7.52195	1.04005	28.3365	0.967267
DALRD3	rs6414613	rs12637576	chr3:49035885	HN_BMI	HN	BMI	chr3	49035877	49035888	+	MA1649.1	ZBTB12	C2H2_ZF	9.05292	1.28729	72.237	0.952132
DARS2	rs6702835	rs12039524	chr1:173459100	HN_BMI	HN	BMI	chr1	173459088	173459105	+	MA1114.1	PBX3	Homeodomain	9.20972	-0.371805	-4.99322	0.855138
DARS2	rs6702835	rs12039524	chr1:173459100	HN_BMI	HN	BMI	chr1	173459089	173459104	+	MA0782.2	PKNOX1	Homeodomain	8.72245	-0.409283	6.13428	0.760564
DARS2	rs6702835	rs12039524	chr1:173459100	HN_BMI	HN	BMI	chr1	173459098	173459109	-	MA1110.1	NR1H4	Nuclear_receptor	9.84962	-0.322128	4.82443	0.802423
DARS2	rs6702835	rs12039524	chr1:173459100	HN_BMI	HN	BMI	chr1	173459100	173459110	+	MA1497.1	HOXA6	Homeodomain	7.63686	-0.278531	7.0585	0.730539
DARS2	rs7525100	rs12039524	chr1:173475612	ESC_BMI	ESC	BMI	chr1	173475601	173475615	-	MA0638.1	CREB3	bZIP	5.64116	0.0472042	7.54933	0.834063
DARS2	rs7525100	rs12039524	chr1:173475612	ESC_BMI	ESC	BMI	chr1	173475602	173475614	-	MA1474.1	CREB3L4	bZIP	8.02343	-0.262803	3.25992	0.749907
DCAF17	rs13398989	rs6722670	chr2:172175068	ESC_height	ESC	height	chr2	172175054	172175071	-	MA0685.1	SP4	C2H2_ZF	6.00725	0.710173	22.569	0.94095
DCAF17	rs13398989	rs6722670	chr2:172175068	ESC_height	ESC	height	chr2	172175055	172175072	-	MA0516.2	SP2	C2H2_ZF	10.4649	0.594967	28.4372	0.935137
DCAF17	rs13398989	rs6722670	chr2:172175068	ESC_height	ESC	height	chr2	172175056	172175068	-	MA0747.1	SP8	C2H2_ZF	9.06768	1.05022	14.5224	0.922393
DCAF17	rs13398989	rs6722670	chr2:172175068	ESC_height	ESC	height	chr2	172175056	172175069	-	MA0746.2	SP3	C2H2_ZF	9.09722	1.15498	17.1003	0.956811
DCAF17	rs13398989	rs6722670	chr2:172175068	ESC_height	ESC	height	chr2	172175056	172175071	-	MA0079.4	SP1	C2H2_ZF	7.15499	0.499936	14.0223	0.927028
DCAF17	rs13398989	rs6722670	chr2:172175068	ESC_height	ESC	height	chr2	172175057	172175068	-	MA0741.1	KLF16	C2H2_ZF	10.339	0.713069	12.194	0.925143
DCAF17	rs13398989	rs6722670	chr2:172175068	ESC_height	ESC	height	chr2	172175057	172175068	-	MA1511.1	KLF10	C2H2_ZF	9.90232	0.847298	28.3313	0.921393
DCAF17	rs13398989	rs6722670	chr2:172175068	ESC_height	ESC	height	chr2	172175057	172175068	-	MA1512.1	KLF11	C2H2_ZF	9.0026	0.67186	30.52	0.908543
DCAF17	rs13398989	rs6722670	chr2:172175068	ESC_height	ESC	height	chr2	172175057	172175069	-	MA0039.4	KLF4	C2H2_ZF	11.2031	0.402301	7.26323	0.879738
DCAF17	rs13398989	rs6722670	chr2:172175068	ESC_height	ESC	height	chr2	172175058	172175068	-	MA0599.1	KLF5	C2H2_ZF	10.7486	0.611402	22.9803	0.934261
DCAF17	rs13398989	rs6722670	chr2:172175068	ESC_height	ESC	height	chr2	172175063	172175077	-	MA0863.1	MTF1	C2H2_ZF	7.068	0.729343	11.6592	0.888512
DCAF17	rs3770442	rs3770433	chr2:171786239	ESC_height	ESC	height	chr2	171786231	171786246	+	MA0732.1	EGR3	C2H2_ZF	5.74865	0.653097	21.5409	0.923107
DCAF17	rs3770442	rs3770433	chr2:171786239	ESC_height	ESC	height	chr2	171786234	171786244	+	MA1578.1	VEZF1	C2H2_ZF	8.60655	0.32126	17.1012	0.815245
DCAF17	rs3770442	rs3770433	chr2:171786239	HN_height	HN	height	chr2	171786231	171786246	+	MA0732.1	EGR3	C2H2_ZF	5.74865	0.653097	21.5409	0.923107
DCAF17	rs3770442	rs3770433	chr2:171786239	HN_height	HN	height	chr2	171786234	171786244	+	MA1578.1	VEZF1	C2H2_ZF	8.60655	0.32126	17.1012	0.815245
DCAF17	rs3821090	rs3770433	chr2:171786088	ESC_height	ESC	height	chr2	171786084	171786096	+	MA0131.2	HINFP	C2H2_ZF	8.06422	0.558238	9.75495	0.910995
DCAF17	rs3821090	rs3770433	chr2:171786088	HN_height	HN	height	chr2	171786084	171786096	+	MA0131.2	HINFP	C2H2_ZF	8.06422	0.558238	9.75495	0.910995
DCAKD	rs62065781	rs916661	chr17:43099514	ESC_height	ESC	height	chr17	43099503	43099522	-	MA0139.1	CTCF	C2H2_ZF	13.3956	1.76573	19.993	0.994428
DCAKD	rs62065781	rs916661	chr17:43099514	ESC_height	ESC	height	chr17	43099505	43099517	-	MA1102.2	CTCFL	C2H2_ZF	8.43331	1.48135	21.3478	0.960771
DCAKD	rs62065781	rs916661	chr17:43099514	ESC_height	ESC	height	chr17	43099506	43099519	+	MA0830.2	TCF4	bHLH	9.17212	-0.131928	8.30879	0.81124
DCAKD	rs62065781	rs916661	chr17:43099514	ESC_height	ESC	height	chr17	43099506	43099519	+	MA1631.1	ASCL1(var.2)	bHLH	9.5466	0.168453	-0.086014	0.793819
DCAKD	rs62065781	rs916661	chr17:43099514	ESC_height	ESC	height	chr17	43099507	43099518	+	MA0103.3	ZEB1	C2H2_ZF.Homeodomain	9.24063	0.323025	9.84561	0.856383
DCAKD	rs62065781	rs916661	chr17:43099514	ESC_height	ESC	height	chr17	43099507	43099518	+	MA0522.3	TCF3	bHLH	9.57398	0.772554	13.2467	0.865296
DCAKD	rs62065781	rs916661	chr17:43099514	ESC_height	ESC	height	chr17	43099507	43099518	+	MA1648.1	TCF12(var.2)	bHLH	9.5197	0.710628	11.5344	0.838696
DCAKD	rs877598	rs59246405	chr17:43176632	HN_AaM	HN	AaM	chr17	43176632	43176647	-	MA0258.2	ESR2	Nuclear_receptor	8.76114	0.805738	14.6043	0.856935
DCLK1	rs9547063	rs9576006	chr13:36850012	HN_height	HN	height	chr13	36850007	36850018	-	MA0835.2	BATF3	bZIP	8.96737	1.03196	12.81	0.96666
DCUN1D4	rs10434448	rs6851073	chr4:52750410	ESC_height	ESC	height	chr4	52750401	52750417	-	MA1126.1	FOS::JUN(var.2)	bZIP	8.32122	-0.573883	-9.29697	0.725646
DCUN1D4	rs10434448	rs6851073	chr4:52750410	ESC_height	ESC	height	chr4	52750405	52750416	+	MA1131.1	FOSL2::JUN(var.2)	bZIP	9.89412	-0.432487	8.23022	0.784427
DCUN1D4	rs10434448	rs6851073	chr4:52750410	ESC_height	ESC	height	chr4	52750405	52750417	-	MA0840.1	Creb5	bZIP	8.20866	-0.245598	6.66138	0.778903
DCUN1D4	rs10434448	rs6851073	chr4:52750410	ESC_height	ESC	height	chr4	52750405	52750417	-	MA1133.1	JUN::JUNB(var.2)	bZIP	9.45047	-0.408294	8.36733	0.730268
DCUN1D4	rs10434448	rs6851073	chr4:52750410	ESC_height	ESC	height	chr4	52750405	52750417	-	MA1475.1	CREB3L4(var.2)	bZIP	7.26355	0.0331997	7.38107	0.733351
DCUN1D4	rs10434448	rs6851073	chr4:52750410	ESC_height	ESC	height	chr4	52750406	52750414	+	MA0604.1	Atf1	bZIP	9.19941	-0.468436	7.96696	0.801882
DCUN1D4	rs10434448	rs6851073	chr4:52750410	ESC_height	ESC	height	chr4	52750407	52750415	-	MA0862.1	GMEB2	SAND	7.90997	-0.567118	-11.2019	0.720339
DCUN1D4	rs10434448	rs6851073	chr4:52750410	ESC_height	ESC	height	chr4	52750407	52750415	+	MA0862.1	GMEB2	SAND	8.17466	-0.491211	-5.57923	0.747853
DCUN1D4	rs10434448	rs711347	chr4:52750410	ESC_BMI	ESC	BMI	chr4	52750401	52750417	-	MA1126.1	FOS::JUN(var.2)	bZIP	8.32122	-0.573883	-9.29697	0.725646
DCUN1D4	rs10434448	rs711347	chr4:52750410	ESC_BMI	ESC	BMI	chr4	52750405	52750416	+	MA1131.1	FOSL2::JUN(var.2)	bZIP	9.89412	-0.432487	8.23022	0.784427
DCUN1D4	rs10434448	rs711347	chr4:52750410	ESC_BMI	ESC	BMI	chr4	52750405	52750417	-	MA0840.1	Creb5	bZIP	8.20866	-0.245598	6.66138	0.778903
DCUN1D4	rs10434448	rs711347	chr4:52750410	ESC_BMI	ESC	BMI	chr4	52750405	52750417	-	MA1133.1	JUN::JUNB(var.2)	bZIP	9.45047	-0.408294	8.36733	0.730268
DCUN1D4	rs10434448	rs711347	chr4:52750410	ESC_BMI	ESC	BMI	chr4	52750405	52750417	-	MA1475.1	CREB3L4(var.2)	bZIP	7.26355	0.0331997	7.38107	0.733351
DCUN1D4	rs10434448	rs711347	chr4:52750410	ESC_BMI	ESC	BMI	chr4	52750406	52750414	+	MA0604.1	Atf1	bZIP	9.19941	-0.468436	7.96696	0.801882
DCUN1D4	rs10434448	rs711347	chr4:52750410	ESC_BMI	ESC	BMI	chr4	52750407	52750415	-	MA0862.1	GMEB2	SAND	7.90997	-0.567118	-11.2019	0.720339
DCUN1D4	rs10434448	rs711347	chr4:52750410	ESC_BMI	ESC	BMI	chr4	52750407	52750415	+	MA0862.1	GMEB2	SAND	8.17466	-0.491211	-5.57923	0.747853
DCUN1D4	rs10434448	rs711347	chr4:52750410	HP_BMI	HP	BMI	chr4	52750401	52750417	-	MA1126.1	FOS::JUN(var.2)	bZIP	8.32122	-0.573883	-9.29697	0.725646
DCUN1D4	rs10434448	rs711347	chr4:52750410	HP_BMI	HP	BMI	chr4	52750405	52750416	+	MA1131.1	FOSL2::JUN(var.2)	bZIP	9.89412	-0.432487	8.23022	0.784427
DCUN1D4	rs10434448	rs711347	chr4:52750410	HP_BMI	HP	BMI	chr4	52750405	52750417	-	MA0840.1	Creb5	bZIP	8.20866	-0.245598	6.66138	0.778903
DCUN1D4	rs10434448	rs711347	chr4:52750410	HP_BMI	HP	BMI	chr4	52750405	52750417	-	MA1133.1	JUN::JUNB(var.2)	bZIP	9.45047	-0.408294	8.36733	0.730268
DCUN1D4	rs10434448	rs711347	chr4:52750410	HP_BMI	HP	BMI	chr4	52750405	52750417	-	MA1475.1	CREB3L4(var.2)	bZIP	7.26355	0.0331997	7.38107	0.733351
DCUN1D4	rs10434448	rs711347	chr4:52750410	HP_BMI	HP	BMI	chr4	52750406	52750414	+	MA0604.1	Atf1	bZIP	9.19941	-0.468436	7.96696	0.801882
DCUN1D4	rs10434448	rs711347	chr4:52750410	HP_BMI	HP	BMI	chr4	52750407	52750415	-	MA0862.1	GMEB2	SAND	7.90997	-0.567118	-11.2019	0.720339
DCUN1D4	rs10434448	rs711347	chr4:52750410	HP_BMI	HP	BMI	chr4	52750407	52750415	+	MA0862.1	GMEB2	SAND	8.17466	-0.491211	-5.57923	0.747853
DDA1	rs117419016	rs7259703	chr19:17443453	ESC_height	ESC	height	chr19	17443444	17443461	+	MA0516.2	SP2	C2H2_ZF	10.5622	0.538301	14.7908	0.93457
DDA1	rs117419016	rs7259703	chr19:17443453	ESC_height	ESC	height	chr19	17443447	17443461	+	MA0740.1	KLF14	C2H2_ZF	7.41888	0.706593	11.2877	0.915263
DDI2	rs12755808	rs17448682	chr1:15995890	ESC_BMI	ESC	BMI	chr1	15995881	15995896	-	MA0742.1	Klf12	C2H2_ZF	9.55095	-0.126356	3.02245	0.85414
DDI2	rs12755808	rs17448682	chr1:15995890	ESC_BMI	ESC	BMI	chr1	15995882	15995896	-	MA0740.1	KLF14	C2H2_ZF	7.29871	0.185612	9.28915	0.835637
DDI2	rs12755808	rs17448682	chr1:15995890	ESC_BMI	ESC	BMI	chr1	15995883	15995895	-	MA0747.1	SP8	C2H2_ZF	9.58223	0.224657	11.7226	0.865635
DDI2	rs12755808	rs17448682	chr1:15995890	ESC_BMI	ESC	BMI	chr1	15995883	15995895	-	MA1564.1	SP9	C2H2_ZF	9.6946	0.00824779	4.94417	0.847676
DDI2	rs12755808	rs17448682	chr1:15995890	ESC_BMI	ESC	BMI	chr1	15995883	15995896	-	MA0746.2	SP3	C2H2_ZF	9.91804	0.354629	11.7504	0.918508
DDI2	rs12755808	rs17448682	chr1:15995890	ESC_BMI	ESC	BMI	chr1	15995885	15995896	-	MA1515.1	KLF2	C2H2_ZF	10.3999	0.117956	1.79563	0.888851
DDI2	rs12755808	rs17448682	chr1:15995890	ESC_BMI	ESC	BMI	chr1	15995885	15995896	-	MA1516.1	KLF3	C2H2_ZF	10.0869	-0.0295502	7.38882	0.851976
DDI2	rs12755808	rs17448682	chr1:15995890	ESC_BMI	ESC	BMI	chr1	15995885	15995896	-	MA1517.1	KLF6	C2H2_ZF	10.747	0.148668	17.739	0.901416
DDI2	rs12755808	rs17448682	chr1:15995890	ESC_sleep	ESC	sleep	chr1	15995881	15995896	-	MA0742.1	Klf12	C2H2_ZF	9.55095	-0.126356	3.02245	0.85414
DDI2	rs12755808	rs17448682	chr1:15995890	ESC_sleep	ESC	sleep	chr1	15995882	15995896	-	MA0740.1	KLF14	C2H2_ZF	7.29871	0.185612	9.28915	0.835637
DDI2	rs12755808	rs17448682	chr1:15995890	ESC_sleep	ESC	sleep	chr1	15995883	15995895	-	MA0747.1	SP8	C2H2_ZF	9.58223	0.224657	11.7226	0.865635
DDI2	rs12755808	rs17448682	chr1:15995890	ESC_sleep	ESC	sleep	chr1	15995883	15995895	-	MA1564.1	SP9	C2H2_ZF	9.6946	0.00824779	4.94417	0.847676
DDI2	rs12755808	rs17448682	chr1:15995890	ESC_sleep	ESC	sleep	chr1	15995883	15995896	-	MA0746.2	SP3	C2H2_ZF	9.91804	0.354629	11.7504	0.918508
DDI2	rs12755808	rs17448682	chr1:15995890	ESC_sleep	ESC	sleep	chr1	15995885	15995896	-	MA1515.1	KLF2	C2H2_ZF	10.3999	0.117956	1.79563	0.888851
DDI2	rs12755808	rs17448682	chr1:15995890	ESC_sleep	ESC	sleep	chr1	15995885	15995896	-	MA1516.1	KLF3	C2H2_ZF	10.0869	-0.0295502	7.38882	0.851976
DDI2	rs12755808	rs17448682	chr1:15995890	ESC_sleep	ESC	sleep	chr1	15995885	15995896	-	MA1517.1	KLF6	C2H2_ZF	10.747	0.148668	17.739	0.901416
DDI2	rs12755808	rs17448682	chr1:15995890	HP_BMI	HP	BMI	chr1	15995881	15995896	-	MA0742.1	Klf12	C2H2_ZF	9.55095	-0.126356	3.02245	0.85414
DDI2	rs12755808	rs17448682	chr1:15995890	HP_BMI	HP	BMI	chr1	15995882	15995896	-	MA0740.1	KLF14	C2H2_ZF	7.29871	0.185612	9.28915	0.835637
DDI2	rs12755808	rs17448682	chr1:15995890	HP_BMI	HP	BMI	chr1	15995883	15995895	-	MA0747.1	SP8	C2H2_ZF	9.58223	0.224657	11.7226	0.865635
DDI2	rs12755808	rs17448682	chr1:15995890	HP_BMI	HP	BMI	chr1	15995883	15995895	-	MA1564.1	SP9	C2H2_ZF	9.6946	0.00824779	4.94417	0.847676
DDI2	rs12755808	rs17448682	chr1:15995890	HP_BMI	HP	BMI	chr1	15995883	15995896	-	MA0746.2	SP3	C2H2_ZF	9.91804	0.354629	11.7504	0.918508
DDI2	rs12755808	rs17448682	chr1:15995890	HP_BMI	HP	BMI	chr1	15995885	15995896	-	MA1515.1	KLF2	C2H2_ZF	10.3999	0.117956	1.79563	0.888851
DDI2	rs12755808	rs17448682	chr1:15995890	HP_BMI	HP	BMI	chr1	15995885	15995896	-	MA1516.1	KLF3	C2H2_ZF	10.0869	-0.0295502	7.38882	0.851976
DDI2	rs12755808	rs17448682	chr1:15995890	HP_BMI	HP	BMI	chr1	15995885	15995896	-	MA1517.1	KLF6	C2H2_ZF	10.747	0.148668	17.739	0.901416
DDI2	rs12755808	rs17448682	chr1:15995890	HP_sleep	HP	sleep	chr1	15995881	15995896	-	MA0742.1	Klf12	C2H2_ZF	9.55095	-0.126356	3.02245	0.85414
DDI2	rs12755808	rs17448682	chr1:15995890	HP_sleep	HP	sleep	chr1	15995882	15995896	-	MA0740.1	KLF14	C2H2_ZF	7.29871	0.185612	9.28915	0.835637
DDI2	rs12755808	rs17448682	chr1:15995890	HP_sleep	HP	sleep	chr1	15995883	15995895	-	MA0747.1	SP8	C2H2_ZF	9.58223	0.224657	11.7226	0.865635
DDI2	rs12755808	rs17448682	chr1:15995890	HP_sleep	HP	sleep	chr1	15995883	15995895	-	MA1564.1	SP9	C2H2_ZF	9.6946	0.00824779	4.94417	0.847676
DDI2	rs12755808	rs17448682	chr1:15995890	HP_sleep	HP	sleep	chr1	15995883	15995896	-	MA0746.2	SP3	C2H2_ZF	9.91804	0.354629	11.7504	0.918508
DDI2	rs12755808	rs17448682	chr1:15995890	HP_sleep	HP	sleep	chr1	15995885	15995896	-	MA1515.1	KLF2	C2H2_ZF	10.3999	0.117956	1.79563	0.888851
DDI2	rs12755808	rs17448682	chr1:15995890	HP_sleep	HP	sleep	chr1	15995885	15995896	-	MA1516.1	KLF3	C2H2_ZF	10.0869	-0.0295502	7.38882	0.851976
DDI2	rs12755808	rs17448682	chr1:15995890	HP_sleep	HP	sleep	chr1	15995885	15995896	-	MA1517.1	KLF6	C2H2_ZF	10.747	0.148668	17.739	0.901416
DDI2	rs12755948	rs17448682	chr1:15995956	ESC_BMI	ESC	BMI	chr1	15995951	15995964	+	MA0750.2	ZBTB7A	C2H2_ZF	8.67199	0.376654	11.6654	0.90792
DDI2	rs12755948	rs17448682	chr1:15995956	ESC_BMI	ESC	BMI	chr1	15995952	15995963	-	MA0076.2	ELK4	Ets	8.64471	0.148627	9.12681	0.877287
DDI2	rs12755948	rs17448682	chr1:15995956	ESC_sleep	ESC	sleep	chr1	15995951	15995964	+	MA0750.2	ZBTB7A	C2H2_ZF	8.67199	0.376654	11.6654	0.90792
DDI2	rs12755948	rs17448682	chr1:15995956	ESC_sleep	ESC	sleep	chr1	15995952	15995963	-	MA0076.2	ELK4	Ets	8.64471	0.148627	9.12681	0.877287
DDI2	rs12755948	rs17448682	chr1:15995956	HP_BMI	HP	BMI	chr1	15995951	15995964	+	MA0750.2	ZBTB7A	C2H2_ZF	8.67199	0.376654	11.6654	0.90792
DDI2	rs12755948	rs17448682	chr1:15995956	HP_BMI	HP	BMI	chr1	15995952	15995963	-	MA0076.2	ELK4	Ets	8.64471	0.148627	9.12681	0.877287
DDI2	rs12755948	rs17448682	chr1:15995956	HP_sleep	HP	sleep	chr1	15995951	15995964	+	MA0750.2	ZBTB7A	C2H2_ZF	8.67199	0.376654	11.6654	0.90792
DDI2	rs12755948	rs17448682	chr1:15995956	HP_sleep	HP	sleep	chr1	15995952	15995963	-	MA0076.2	ELK4	Ets	8.64471	0.148627	9.12681	0.877287
DDIT4	rs6480616	rs4746113	chr10:74057844	HN_AaM	HN	AaM	chr10	74057830	74057844	+	MA0844.1	XBP1	bZIP	5.83807	1.13056	34.5993	0.950631
DDIT4	rs6480616	rs4746113	chr10:74057844	HN_AaM	HN	AaM	chr10	74057834	74057844	-	MA1132.1	JUN::JUNB	bZIP	8.7602	1.26471	11.3878	0.915658
DDIT4	rs6480616	rs4746113	chr10:74057844	HN_AaM	HN	AaM	chr10	74057844	74057854	+	MA1480.1	DPRX	Homeodomain	8.5934	-0.611214	4.57377	0.727297
DDX23	rs77105837	rs833830	chr12:49277680	ESC_height	ESC	height	chr12	49277668	49277681	-	MA0105.4	NFKB1	Rel	5.36885	0.5545	31.8609	0.925997
DDX23	rs77105837	rs833830	chr12:49277680	ESC_height	ESC	height	chr12	49277668	49277681	+	MA0105.4	NFKB1	Rel	6.11957	0.701957	41.0235	0.932156
DDX23	rs77105837	rs833830	chr12:49277680	ESC_height	ESC	height	chr12	49277668	49277681	+	MA0778.1	NFKB2	Rel	7.50287	0.0866483	4.82492	0.803065
DDX27	rs238208	rs238205	chr20:47865372	HN_height	HN	height	chr20	47865372	47865386	+	MA0863.1	MTF1	C2H2_ZF	5.22585	0.207777	6.25004	0.818143
DECR1	rs13267989	rs6988733	chr8:91581648	ESC_sleep	ESC	sleep	chr8	91581640	91581657	-	MA0615.1	Gmeb1	SAND	7.63321	-0.352053	-8.20918	0.764986
DECR1	rs13267989	rs6988733	chr8:91581648	ESC_sleep	ESC	sleep	chr8	91581641	91581658	+	MA0615.1	Gmeb1	SAND	6.96202	-0.387646	-2.57407	0.753387
DECR1	rs13267989	rs6988733	chr8:91581648	ESC_sleep	ESC	sleep	chr8	91581645	91581653	-	MA0862.1	GMEB2	SAND	8.17466	-0.576888	-11.2664	0.719269
DECR1	rs13267989	rs6988733	chr8:91581648	ESC_sleep	ESC	sleep	chr8	91581645	91581653	+	MA0862.1	GMEB2	SAND	7.90997	-0.312424	-0.837878	0.784805
DECR1	rs13267989	rs6988733	chr8:91581648	ESC_sleep	ESC	sleep	chr8	91581646	91581654	-	MA0604.1	Atf1	bZIP	7.23824	0.232149	11.9973	0.859083
DECR1	rs13267989	rs6988733	chr8:91581648	HN_sleep	HN	sleep	chr8	91581640	91581657	-	MA0615.1	Gmeb1	SAND	7.63321	-0.352053	-8.20918	0.764986
DECR1	rs13267989	rs6988733	chr8:91581648	HN_sleep	HN	sleep	chr8	91581641	91581658	+	MA0615.1	Gmeb1	SAND	6.96202	-0.387646	-2.57407	0.753387
DECR1	rs13267989	rs6988733	chr8:91581648	HN_sleep	HN	sleep	chr8	91581645	91581653	-	MA0862.1	GMEB2	SAND	8.17466	-0.576888	-11.2664	0.719269
DECR1	rs13267989	rs6988733	chr8:91581648	HN_sleep	HN	sleep	chr8	91581645	91581653	+	MA0862.1	GMEB2	SAND	7.90997	-0.312424	-0.837878	0.784805
DECR1	rs13267989	rs6988733	chr8:91581648	HN_sleep	HN	sleep	chr8	91581646	91581654	-	MA0604.1	Atf1	bZIP	7.23824	0.232149	11.9973	0.859083
DECR1	rs1476428	rs6988733	chr8:91555603	ESC_sleep	ESC	sleep	chr8	91555601	91555608	-	MA0164.1	Nr2e3	Nuclear_receptor	9.00902	0.279074	9.59506	0.864851
DECR1	rs1476428	rs6988733	chr8:91555603	HP_sleep	HP	sleep	chr8	91555601	91555608	-	MA0164.1	Nr2e3	Nuclear_receptor	9.00902	0.279074	9.59506	0.864851
DECR1	rs7002775	rs6988733	chr8:91476765	ESC_sleep	ESC	sleep	chr8	91476757	91476767	-	MA1585.1	ZKSCAN1	C2H2_ZF	10.0534	0.100982	4.91124	0.841247
DECR1	rs7002775	rs6988733	chr8:91476765	ESC_sleep	ESC	sleep	chr8	91476763	91476775	+	MA1130.1	FOSL2::JUN	bZIP	8.8983	0.813786	10.5644	0.933088
DECR1	rs7002775	rs6988733	chr8:91476765	ESC_sleep	ESC	sleep	chr8	91476763	91476776	-	MA0477.2	FOSL1	bZIP	9.16783	0.322237	18.435	0.849425
DECR1	rs7002775	rs6988733	chr8:91476765	ESC_sleep	ESC	sleep	chr8	91476763	91476776	-	MA0490.2	JUNB	bZIP	9.01578	0.236209	21.6387	0.883708
DECR1	rs7002775	rs6988733	chr8:91476765	ESC_sleep	ESC	sleep	chr8	91476763	91476776	-	MA0491.2	JUND	bZIP	8.97616	0.232946	7.74703	0.911372
DECR1	rs7002775	rs6988733	chr8:91476765	ESC_sleep	ESC	sleep	chr8	91476763	91476776	-	MA1128.1	FOSL1::JUN	bZIP	9.14872	0.334125	16.3382	0.911459
DECR1	rs7002775	rs6988733	chr8:91476765	ESC_sleep	ESC	sleep	chr8	91476763	91476776	+	MA1141.1	FOS::JUND	bZIP	9.04469	0.370322	30.5681	0.877204
DECR1	rs7002775	rs6988733	chr8:91476765	ESC_sleep	ESC	sleep	chr8	91476763	91476777	-	MA1622.1	Smad2::Smad3	NA_SMAD	9.76077	0.39899	11.9179	0.91485
DECR1	rs7002775	rs6988733	chr8:91476765	ESC_sleep	ESC	sleep	chr8	91476764	91476775	-	MA0462.2	BATF::JUN	bZIP	10.1239	0.378927	11.8095	0.915142
DECR1	rs7002775	rs6988733	chr8:91476765	ESC_sleep	ESC	sleep	chr8	91476764	91476775	-	MA0476.1	FOS	bZIP	10.106	0.202081	12.6853	0.886442
DECR1	rs7002775	rs6988733	chr8:91476765	ESC_sleep	ESC	sleep	chr8	91476764	91476775	-	MA0835.2	BATF3	bZIP	10.2967	0.258776	4.45244	0.907145
DECR1	rs7002775	rs6988733	chr8:91476765	ESC_sleep	ESC	sleep	chr8	91476764	91476775	-	MA1634.1	BATF	bZIP	10.0141	0.443189	10.9333	0.923449
DECR1	rs7002775	rs6988733	chr8:91476765	ESC_sleep	ESC	sleep	chr8	91476765	91476775	-	MA1132.1	JUN::JUNB	bZIP	8.4399	0.771153	10.0776	0.945803
DECR1	rs7002775	rs6988733	chr8:91476765	ESC_sleep	ESC	sleep	chr8	91476765	91476775	+	MA0099.3	FOS::JUN	bZIP	8.87025	0.820513	21.5882	0.964312
DEDD2	rs11880124	rs3826705	chr19:42683791	ESC_BMI	ESC	BMI	chr19	42683781	42683795	+	MA0736.1	GLIS2	C2H2_ZF	6.38397	0.251196	6.71831	0.824535
DEDD2	rs11880124	rs76753486	chr19:42683791	ESC_sleep	ESC	sleep	chr19	42683781	42683795	+	MA0736.1	GLIS2	C2H2_ZF	6.38397	0.251196	6.71831	0.824535
DENND1A	rs7027444	rs10818834	chr9:126305334	HN_sleep	HN	sleep	chr9	126305334	126305350	+	MA1584.1	ZIC5	C2H2_ZF	7.24496	0.0430718	9.34687	0.861975
DENND1B	rs16841912	rs9427672	chr1:197702476	ESC_MDD	ESC	MDD	chr1	197702469	197702481	-	MA0647.1	GRHL1	Grainyhead	10.1587	0.361023	11.2477	0.766283
DENND1B	rs16841912	rs9427672	chr1:197702476	ESC_MDD	ESC	MDD	chr1	197702469	197702481	-	MA1105.2	GRHL2	Grainyhead	10.4597	0.184398	11.7454	0.802245
DENND1B	rs16841912	rs9427672	chr1:197702476	HN_MDD	HN	MDD	chr1	197702469	197702481	-	MA0647.1	GRHL1	Grainyhead	10.1587	0.361023	11.2477	0.766283
DENND1B	rs16841912	rs9427672	chr1:197702476	HN_MDD	HN	MDD	chr1	197702469	197702481	-	MA1105.2	GRHL2	Grainyhead	10.4597	0.184398	11.7454	0.802245
DENND1B	rs16841912	rs9427672	chr1:197702476	HP_MDD	HP	MDD	chr1	197702469	197702481	-	MA0647.1	GRHL1	Grainyhead	10.1587	0.361023	11.2477	0.766283
DENND1B	rs16841912	rs9427672	chr1:197702476	HP_MDD	HP	MDD	chr1	197702469	197702481	-	MA1105.2	GRHL2	Grainyhead	10.4597	0.184398	11.7454	0.802245
DFFB	rs12722891	rs17404435	chr1:3774296	ESC_height	ESC	height	chr1	3774283	3774296	-	MA0813.1	TFAP2B(var.3)	AP-2	8.42343	1.17966	42.8369	0.919232
DFFB	rs12722891	rs17404435	chr1:3774296	ESC_height	ESC	height	chr1	3774283	3774296	-	MA0815.1	TFAP2C(var.3)	AP-2	8.67625	1.16853	49.5817	0.926129
DFFB	rs12722891	rs17404435	chr1:3774296	ESC_height	ESC	height	chr1	3774283	3774296	-	MA0872.1	TFAP2A(var.3)	AP-2	8.74413	1.16435	56.3303	0.921026
DFFB	rs12722891	rs17404435	chr1:3774296	ESC_height	ESC	height	chr1	3774283	3774296	+	MA0815.1	TFAP2C(var.3)	AP-2	8.50869	1.17966	60.0798	0.920649
DFFB	rs12722891	rs17404435	chr1:3774296	ESC_height	ESC	height	chr1	3774283	3774296	+	MA0872.1	TFAP2A(var.3)	AP-2	9.06467	1.11364	35.6819	0.924042
DFFB	rs12722891	rs17404435	chr1:3774296	ESC_height	ESC	height	chr1	3774296	3774307	+	MA1122.1	TFDP1	E2F	7.13056	1.09852	46.0441	0.95549
DFFB	rs12722891	rs17404435	chr1:3774296	HP_height	HP	height	chr1	3774283	3774296	-	MA0813.1	TFAP2B(var.3)	AP-2	8.42343	1.17966	42.8369	0.919232
DFFB	rs12722891	rs17404435	chr1:3774296	HP_height	HP	height	chr1	3774283	3774296	-	MA0815.1	TFAP2C(var.3)	AP-2	8.67625	1.16853	49.5817	0.926129
DFFB	rs12722891	rs17404435	chr1:3774296	HP_height	HP	height	chr1	3774283	3774296	-	MA0872.1	TFAP2A(var.3)	AP-2	8.74413	1.16435	56.3303	0.921026
DFFB	rs12722891	rs17404435	chr1:3774296	HP_height	HP	height	chr1	3774283	3774296	+	MA0815.1	TFAP2C(var.3)	AP-2	8.50869	1.17966	60.0798	0.920649
DFFB	rs12722891	rs17404435	chr1:3774296	HP_height	HP	height	chr1	3774283	3774296	+	MA0872.1	TFAP2A(var.3)	AP-2	9.06467	1.11364	35.6819	0.924042
DFFB	rs12722891	rs17404435	chr1:3774296	HP_height	HP	height	chr1	3774296	3774307	+	MA1122.1	TFDP1	E2F	7.13056	1.09852	46.0441	0.95549
DFFB	rs34891610	rs17404435	chr1:3774130	ESC_height	ESC	height	chr1	3774115	3774134	+	MA0139.1	CTCF	C2H2_ZF	8.11363	-0.186454	7.12275	0.77504
DFFB	rs34891610	rs17404435	chr1:3774130	ESC_height	ESC	height	chr1	3774116	3774134	+	MA1529.1	NHLH2	bHLH	6.8228	0.549439	25.3938	0.891256
DFFB	rs34891610	rs17404435	chr1:3774130	ESC_height	ESC	height	chr1	3774118	3774131	-	MA0830.2	TCF4	bHLH	9.976	0.0316812	26.3624	0.820833
DFFB	rs34891610	rs17404435	chr1:3774130	ESC_height	ESC	height	chr1	3774118	3774131	-	MA1631.1	ASCL1(var.2)	bHLH	10.2501	0.734797	13.049	0.867129
DFFB	rs34891610	rs17404435	chr1:3774130	ESC_height	ESC	height	chr1	3774118	3774132	-	MA1485.1	FERD3L	bHLH	7.03726	0.945805	13.8988	0.872447
DFFB	rs34891610	rs17404435	chr1:3774130	ESC_height	ESC	height	chr1	3774118	3774132	+	MA1485.1	FERD3L	bHLH	7.88328	0.741592	27.357	0.874655
DFFB	rs34891610	rs17404435	chr1:3774130	ESC_height	ESC	height	chr1	3774119	3774130	-	MA0522.3	TCF3	bHLH	9.40365	0.171846	9.73379	0.852487
DFFB	rs34891610	rs17404435	chr1:3774130	ESC_height	ESC	height	chr1	3774119	3774130	-	MA1648.1	TCF12(var.2)	bHLH	9.48471	0.579304	10.7612	0.886985
DFFB	rs34891610	rs17404435	chr1:3774130	HP_height	HP	height	chr1	3774115	3774134	+	MA0139.1	CTCF	C2H2_ZF	8.11363	-0.186454	7.12275	0.77504
DFFB	rs34891610	rs17404435	chr1:3774130	HP_height	HP	height	chr1	3774116	3774134	+	MA1529.1	NHLH2	bHLH	6.8228	0.549439	25.3938	0.891256
DFFB	rs34891610	rs17404435	chr1:3774130	HP_height	HP	height	chr1	3774118	3774131	-	MA0830.2	TCF4	bHLH	9.976	0.0316812	26.3624	0.820833
DFFB	rs34891610	rs17404435	chr1:3774130	HP_height	HP	height	chr1	3774118	3774131	-	MA1631.1	ASCL1(var.2)	bHLH	10.2501	0.734797	13.049	0.867129
DFFB	rs34891610	rs17404435	chr1:3774130	HP_height	HP	height	chr1	3774118	3774132	-	MA1485.1	FERD3L	bHLH	7.03726	0.945805	13.8988	0.872447
DFFB	rs34891610	rs17404435	chr1:3774130	HP_height	HP	height	chr1	3774118	3774132	+	MA1485.1	FERD3L	bHLH	7.88328	0.741592	27.357	0.874655
DFFB	rs34891610	rs17404435	chr1:3774130	HP_height	HP	height	chr1	3774119	3774130	-	MA0522.3	TCF3	bHLH	9.40365	0.171846	9.73379	0.852487
DFFB	rs34891610	rs17404435	chr1:3774130	HP_height	HP	height	chr1	3774119	3774130	-	MA1648.1	TCF12(var.2)	bHLH	9.48471	0.579304	10.7612	0.886985
DGUOK	rs831537	rs1050146	chr2:74123827	HP_height	HP	height	chr2	74123818	74123828	-	MA1523.1	MSANTD3	MADF	8.25997	0.28307	10.384	0.86344
DGUOK	rs831537	rs1050146	chr2:74123827	HP_height	HP	height	chr2	74123818	74123833	+	MA0501.1	MAF::NFE2	bZIP	8.29236	-0.310406	0.207134	0.842447
DGUOK	rs831540	rs1050146	chr2:74124342	HP_height	HP	height	chr2	74124341	74124354	+	MA0090.3	TEAD1	TEA	9.63021	-0.494947	4.53945	0.755639
DIDO1	rs2427453	rs6011457	chr20:61577515	HN_BMI	HN	BMI	chr20	61577502	61577518	-	MA0495.3	MAFF	bZIP	9.32392	-0.208258	5.50295	0.781847
DIDO1	rs2427453	rs6011457	chr20:61577515	HN_BMI	HN	BMI	chr20	61577503	61577518	-	MA0659.2	MAFG	bZIP	10.5642	-0.381142	9.40964	0.73603
DIDO1	rs2427453	rs6011457	chr20:61577515	HN_BMI	HN	BMI	chr20	61577504	61577517	+	MA0842.2	NRL	bZIP	8.57902	-0.380937	6.65715	0.702584
DIDO1	rs2427453	rs6011457	chr20:61577515	HP_BMI	HP	BMI	chr20	61577502	61577518	-	MA0495.3	MAFF	bZIP	9.32392	-0.208258	5.50295	0.781847
DIDO1	rs2427453	rs6011457	chr20:61577515	HP_BMI	HP	BMI	chr20	61577503	61577518	-	MA0659.2	MAFG	bZIP	10.5642	-0.381142	9.40964	0.73603
DIDO1	rs2427453	rs6011457	chr20:61577515	HP_BMI	HP	BMI	chr20	61577504	61577517	+	MA0842.2	NRL	bZIP	8.57902	-0.380937	6.65715	0.702584
DMPK	rs74821481	rs7256192	chr19:46320041	ESC_height	ESC	height	chr19	46320037	46320047	-	MA1578.1	VEZF1	C2H2_ZF	9.23394	0.253249	23.2047	0.808593
DMPK	rs74821481	rs7256192	chr19:46320041	ESC_height	ESC	height	chr19	46320041	46320055	+	MA0163.1	PLAG1	C2H2_ZF	5.95267	0.106146	8.8593	0.798239
DNAJC5	rs2315646	rs12625413	chr20:62379750	ESC_BMI	ESC	BMI	chr20	62379741	62379751	-	MA0028.2	ELK1	Ets	5.7022	-0.435672	-0.897057	0.757857
DNAJC5	rs2315646	rs12625413	chr20:62379750	ESC_BMI	ESC	BMI	chr20	62379742	62379752	-	MA1484.1	ETS2	Ets	7.82776	-0.422655	4.97263	0.714549
DNAJC5	rs2872979	rs12625413	chr20:62379747	ESC_BMI	ESC	BMI	chr20	62379741	62379751	-	MA0028.2	ELK1	Ets	5.7022	-0.435672	-0.897057	0.757857
DNAJC5	rs2872979	rs12625413	chr20:62379747	ESC_BMI	ESC	BMI	chr20	62379742	62379752	-	MA1484.1	ETS2	Ets	7.82776	-0.422655	4.97263	0.714549
DNLZ	rs3812573	rs12380242	chr9:139276680	ESC_sleep	ESC	sleep	chr9	139276671	139276685	-	MA0162.4	EGR1	C2H2_ZF	9.32221	0.163316	10.0931	0.888693
DNLZ	rs3812573	rs12380242	chr9:139276680	ESC_sleep	ESC	sleep	chr9	139276672	139276683	-	MA0472.2	EGR2	C2H2_ZF	6.43719	0.127	14.7753	0.877641
DNLZ	rs3812573	rs12380242	chr9:139276680	ESC_sleep	ESC	sleep	chr9	139276673	139276685	-	MA1650.1	ZBTB14	C2H2_ZF	9.71605	-0.101499	7.52376	0.874641
DNLZ	rs3812573	rs12380242	chr9:139276680	ESC_sleep	ESC	sleep	chr9	139276675	139276685	-	MA0632.2	TCFL5	bHLH	9.82812	-0.462342	4.27184	0.839586
DNLZ	rs3812573	rs12380242	chr9:139276680	ESC_sleep	ESC	sleep	chr9	139276676	139276686	+	MA1099.2	HES1	bHLH	7.8201	-0.648682	-24.2247	0.753084
DNLZ	rs3812573	rs12380242	chr9:139276680	ESC_sleep	ESC	sleep	chr9	139276676	139276691	-	MA0732.1	EGR3	C2H2_ZF	7.76986	-0.205687	5.90712	0.824272
DNLZ	rs3812573	rs12380242	chr9:139276680	ESC_sleep	ESC	sleep	chr9	139276677	139276691	-	MA0162.4	EGR1	C2H2_ZF	10.3561	-0.377189	6.22171	0.805216
DNLZ	rs3812573	rs12380242	chr9:139276680	ESC_sleep	ESC	sleep	chr9	139276678	139276689	-	MA0472.2	EGR2	C2H2_ZF	9.77929	-0.244133	5.19342	0.822411
DNLZ	rs3812573	rs12380242	chr9:139276680	HP_sleep	HP	sleep	chr9	139276671	139276685	-	MA0162.4	EGR1	C2H2_ZF	9.32221	0.163316	10.0931	0.888693
DNLZ	rs3812573	rs12380242	chr9:139276680	HP_sleep	HP	sleep	chr9	139276672	139276683	-	MA0472.2	EGR2	C2H2_ZF	6.43719	0.127	14.7753	0.877641
DNLZ	rs3812573	rs12380242	chr9:139276680	HP_sleep	HP	sleep	chr9	139276673	139276685	-	MA1650.1	ZBTB14	C2H2_ZF	9.71605	-0.101499	7.52376	0.874641
DNLZ	rs3812573	rs12380242	chr9:139276680	HP_sleep	HP	sleep	chr9	139276675	139276685	-	MA0632.2	TCFL5	bHLH	9.82812	-0.462342	4.27184	0.839586
DNLZ	rs3812573	rs12380242	chr9:139276680	HP_sleep	HP	sleep	chr9	139276676	139276686	+	MA1099.2	HES1	bHLH	7.8201	-0.648682	-24.2247	0.753084
DNLZ	rs3812573	rs12380242	chr9:139276680	HP_sleep	HP	sleep	chr9	139276676	139276691	-	MA0732.1	EGR3	C2H2_ZF	7.76986	-0.205687	5.90712	0.824272
DNLZ	rs3812573	rs12380242	chr9:139276680	HP_sleep	HP	sleep	chr9	139276677	139276691	-	MA0162.4	EGR1	C2H2_ZF	10.3561	-0.377189	6.22171	0.805216
DNLZ	rs3812573	rs12380242	chr9:139276680	HP_sleep	HP	sleep	chr9	139276678	139276689	-	MA0472.2	EGR2	C2H2_ZF	9.77929	-0.244133	5.19342	0.822411
DNLZ	rs4078099	rs12380242	chr9:139267533	ESC_sleep	ESC	sleep	chr9	139267527	139267538	+	MA0059.1	MAX::MYC	bHLH	10.8162	-0.141999	9.74005	0.847382
DNLZ	rs4078099	rs12380242	chr9:139267533	ESC_sleep	ESC	sleep	chr9	139267527	139267539	-	MA0104.4	MYCN	bHLH	10.7868	0.222495	14.9851	0.843113
DNLZ	rs4078099	rs12380242	chr9:139267533	ESC_sleep	ESC	sleep	chr9	139267527	139267539	-	MA0147.3	MYC	bHLH	9.20114	0.0213149	8.71611	0.844061
DNLZ	rs4078099	rs12380242	chr9:139267533	ESC_sleep	ESC	sleep	chr9	139267527	139267539	+	MA0104.4	MYCN	bHLH	10.7868	0.222495	14.9851	0.843113
DNLZ	rs4078099	rs12380242	chr9:139267533	ESC_sleep	ESC	sleep	chr9	139267527	139267539	+	MA0147.3	MYC	bHLH	9.7399	0.13712	11.1817	0.836024
DNLZ	rs4078099	rs12380242	chr9:139267533	ESC_sleep	ESC	sleep	chr9	139267527	139267539	+	MA1474.1	CREB3L4	bZIP	7.35726	0.297188	8.07047	0.730017
DNLZ	rs4078099	rs12380242	chr9:139267533	ESC_sleep	ESC	sleep	chr9	139267528	139267537	+	MA0608.1	Creb3l2	bZIP	10.018	0.162789	17.7035	0.836165
DNLZ	rs4078099	rs12380242	chr9:139267533	ESC_sleep	ESC	sleep	chr9	139267528	139267538	-	MA0058.3	MAX	bHLH	9.51632	0.00358802	10.3913	0.812582
DNLZ	rs4078099	rs12380242	chr9:139267533	ESC_sleep	ESC	sleep	chr9	139267528	139267538	-	MA0626.1	Npas2	bHLH	8.45785	-0.260429	5.25782	0.762281
DNLZ	rs4078099	rs12380242	chr9:139267533	ESC_sleep	ESC	sleep	chr9	139267528	139267538	-	MA0663.1	MLX	bHLH	6.41277	-0.126145	1.56684	0.7879
DNLZ	rs4078099	rs12380242	chr9:139267533	ESC_sleep	ESC	sleep	chr9	139267528	139267538	-	MA0819.1	CLOCK	bHLH	7.86641	-0.120364	7.34248	0.701695
DNLZ	rs4078099	rs12380242	chr9:139267533	ESC_sleep	ESC	sleep	chr9	139267528	139267538	-	MA0825.1	MNT	bHLH	8.9461	-0.246407	5.32692	0.787669
DNLZ	rs4078099	rs12380242	chr9:139267533	ESC_sleep	ESC	sleep	chr9	139267528	139267538	+	MA0058.3	MAX	bHLH	8.71237	-0.0927822	10.0939	0.790915
DNLZ	rs4078099	rs12380242	chr9:139267533	ESC_sleep	ESC	sleep	chr9	139267528	139267538	+	MA0663.1	MLX	bHLH	6.96587	0.161667	10.8617	0.832743
DNLZ	rs4078099	rs12380242	chr9:139267533	ESC_sleep	ESC	sleep	chr9	139267528	139267538	+	MA0825.1	MNT	bHLH	8.24697	-0.0164359	7.48067	0.798862
DNLZ	rs4078099	rs12380242	chr9:139267533	ESC_sleep	ESC	sleep	chr9	139267528	139267539	-	MA0059.1	MAX::MYC	bHLH	11.4338	-0.0368027	11.3243	0.860509
DNLZ	rs4078099	rs12380242	chr9:139267533	ESC_sleep	ESC	sleep	chr9	139267529	139267537	-	MA0622.1	Mlxip	bHLH	8.36846	0.103584	10.2388	0.804511
DNLZ	rs4078099	rs12380242	chr9:139267533	ESC_sleep	ESC	sleep	chr9	139267529	139267537	+	MA0622.1	Mlxip	bHLH	8.36846	-0.159481	4.45575	0.781394
DNLZ	rs4078099	rs12380242	chr9:139267533	ESC_sleep	ESC	sleep	chr9	139267530	139267536	-	MA0004.1	Arnt	bHLH	8.04333	0.0304434	8.10726	0.765607
DNLZ	rs4078099	rs12380242	chr9:139267533	ESC_sleep	ESC	sleep	chr9	139267530	139267536	+	MA0004.1	Arnt	bHLH	8.04333	0.0304434	8.10726	0.765607
DNLZ	rs4078099	rs12380242	chr9:139267533	HN_sleep	HN	sleep	chr9	139267527	139267538	+	MA0059.1	MAX::MYC	bHLH	10.8162	-0.141999	9.74005	0.847382
DNLZ	rs4078099	rs12380242	chr9:139267533	HN_sleep	HN	sleep	chr9	139267527	139267539	-	MA0104.4	MYCN	bHLH	10.7868	0.222495	14.9851	0.843113
DNLZ	rs4078099	rs12380242	chr9:139267533	HN_sleep	HN	sleep	chr9	139267527	139267539	-	MA0147.3	MYC	bHLH	9.20114	0.0213149	8.71611	0.844061
DNLZ	rs4078099	rs12380242	chr9:139267533	HN_sleep	HN	sleep	chr9	139267527	139267539	+	MA0104.4	MYCN	bHLH	10.7868	0.222495	14.9851	0.843113
DNLZ	rs4078099	rs12380242	chr9:139267533	HN_sleep	HN	sleep	chr9	139267527	139267539	+	MA0147.3	MYC	bHLH	9.7399	0.13712	11.1817	0.836024
DNLZ	rs4078099	rs12380242	chr9:139267533	HN_sleep	HN	sleep	chr9	139267527	139267539	+	MA1474.1	CREB3L4	bZIP	7.35726	0.297188	8.07047	0.730017
DNLZ	rs4078099	rs12380242	chr9:139267533	HN_sleep	HN	sleep	chr9	139267528	139267537	+	MA0608.1	Creb3l2	bZIP	10.018	0.162789	17.7035	0.836165
DNLZ	rs4078099	rs12380242	chr9:139267533	HN_sleep	HN	sleep	chr9	139267528	139267538	-	MA0058.3	MAX	bHLH	9.51632	0.00358802	10.3913	0.812582
DNLZ	rs4078099	rs12380242	chr9:139267533	HN_sleep	HN	sleep	chr9	139267528	139267538	-	MA0626.1	Npas2	bHLH	8.45785	-0.260429	5.25782	0.762281
DNLZ	rs4078099	rs12380242	chr9:139267533	HN_sleep	HN	sleep	chr9	139267528	139267538	-	MA0663.1	MLX	bHLH	6.41277	-0.126145	1.56684	0.7879
DNLZ	rs4078099	rs12380242	chr9:139267533	HN_sleep	HN	sleep	chr9	139267528	139267538	-	MA0819.1	CLOCK	bHLH	7.86641	-0.120364	7.34248	0.701695
DNLZ	rs4078099	rs12380242	chr9:139267533	HN_sleep	HN	sleep	chr9	139267528	139267538	-	MA0825.1	MNT	bHLH	8.9461	-0.246407	5.32692	0.787669
DNLZ	rs4078099	rs12380242	chr9:139267533	HN_sleep	HN	sleep	chr9	139267528	139267538	+	MA0058.3	MAX	bHLH	8.71237	-0.0927822	10.0939	0.790915
DNLZ	rs4078099	rs12380242	chr9:139267533	HN_sleep	HN	sleep	chr9	139267528	139267538	+	MA0663.1	MLX	bHLH	6.96587	0.161667	10.8617	0.832743
DNLZ	rs4078099	rs12380242	chr9:139267533	HN_sleep	HN	sleep	chr9	139267528	139267538	+	MA0825.1	MNT	bHLH	8.24697	-0.0164359	7.48067	0.798862
DNLZ	rs4078099	rs12380242	chr9:139267533	HN_sleep	HN	sleep	chr9	139267528	139267539	-	MA0059.1	MAX::MYC	bHLH	11.4338	-0.0368027	11.3243	0.860509
DNLZ	rs4078099	rs12380242	chr9:139267533	HN_sleep	HN	sleep	chr9	139267529	139267537	-	MA0622.1	Mlxip	bHLH	8.36846	0.103584	10.2388	0.804511
DNLZ	rs4078099	rs12380242	chr9:139267533	HN_sleep	HN	sleep	chr9	139267529	139267537	+	MA0622.1	Mlxip	bHLH	8.36846	-0.159481	4.45575	0.781394
DNLZ	rs4078099	rs12380242	chr9:139267533	HN_sleep	HN	sleep	chr9	139267530	139267536	-	MA0004.1	Arnt	bHLH	8.04333	0.0304434	8.10726	0.765607
DNLZ	rs4078099	rs12380242	chr9:139267533	HN_sleep	HN	sleep	chr9	139267530	139267536	+	MA0004.1	Arnt	bHLH	8.04333	0.0304434	8.10726	0.765607
DNLZ	rs4078099	rs12380242	chr9:139267533	HP_sleep	HP	sleep	chr9	139267527	139267538	+	MA0059.1	MAX::MYC	bHLH	10.8162	-0.141999	9.74005	0.847382
DNLZ	rs4078099	rs12380242	chr9:139267533	HP_sleep	HP	sleep	chr9	139267527	139267539	-	MA0104.4	MYCN	bHLH	10.7868	0.222495	14.9851	0.843113
DNLZ	rs4078099	rs12380242	chr9:139267533	HP_sleep	HP	sleep	chr9	139267527	139267539	-	MA0147.3	MYC	bHLH	9.20114	0.0213149	8.71611	0.844061
DNLZ	rs4078099	rs12380242	chr9:139267533	HP_sleep	HP	sleep	chr9	139267527	139267539	+	MA0104.4	MYCN	bHLH	10.7868	0.222495	14.9851	0.843113
DNLZ	rs4078099	rs12380242	chr9:139267533	HP_sleep	HP	sleep	chr9	139267527	139267539	+	MA0147.3	MYC	bHLH	9.7399	0.13712	11.1817	0.836024
DNLZ	rs4078099	rs12380242	chr9:139267533	HP_sleep	HP	sleep	chr9	139267527	139267539	+	MA1474.1	CREB3L4	bZIP	7.35726	0.297188	8.07047	0.730017
DNLZ	rs4078099	rs12380242	chr9:139267533	HP_sleep	HP	sleep	chr9	139267528	139267537	+	MA0608.1	Creb3l2	bZIP	10.018	0.162789	17.7035	0.836165
DNLZ	rs4078099	rs12380242	chr9:139267533	HP_sleep	HP	sleep	chr9	139267528	139267538	-	MA0058.3	MAX	bHLH	9.51632	0.00358802	10.3913	0.812582
DNLZ	rs4078099	rs12380242	chr9:139267533	HP_sleep	HP	sleep	chr9	139267528	139267538	-	MA0626.1	Npas2	bHLH	8.45785	-0.260429	5.25782	0.762281
DNLZ	rs4078099	rs12380242	chr9:139267533	HP_sleep	HP	sleep	chr9	139267528	139267538	-	MA0663.1	MLX	bHLH	6.41277	-0.126145	1.56684	0.7879
DNLZ	rs4078099	rs12380242	chr9:139267533	HP_sleep	HP	sleep	chr9	139267528	139267538	-	MA0819.1	CLOCK	bHLH	7.86641	-0.120364	7.34248	0.701695
DNLZ	rs4078099	rs12380242	chr9:139267533	HP_sleep	HP	sleep	chr9	139267528	139267538	-	MA0825.1	MNT	bHLH	8.9461	-0.246407	5.32692	0.787669
DNLZ	rs4078099	rs12380242	chr9:139267533	HP_sleep	HP	sleep	chr9	139267528	139267538	+	MA0058.3	MAX	bHLH	8.71237	-0.0927822	10.0939	0.790915
DNLZ	rs4078099	rs12380242	chr9:139267533	HP_sleep	HP	sleep	chr9	139267528	139267538	+	MA0663.1	MLX	bHLH	6.96587	0.161667	10.8617	0.832743
DNLZ	rs4078099	rs12380242	chr9:139267533	HP_sleep	HP	sleep	chr9	139267528	139267538	+	MA0825.1	MNT	bHLH	8.24697	-0.0164359	7.48067	0.798862
DNLZ	rs4078099	rs12380242	chr9:139267533	HP_sleep	HP	sleep	chr9	139267528	139267539	-	MA0059.1	MAX::MYC	bHLH	11.4338	-0.0368027	11.3243	0.860509
DNLZ	rs4078099	rs12380242	chr9:139267533	HP_sleep	HP	sleep	chr9	139267529	139267537	-	MA0622.1	Mlxip	bHLH	8.36846	0.103584	10.2388	0.804511
DNLZ	rs4078099	rs12380242	chr9:139267533	HP_sleep	HP	sleep	chr9	139267529	139267537	+	MA0622.1	Mlxip	bHLH	8.36846	-0.159481	4.45575	0.781394
DNLZ	rs4078099	rs12380242	chr9:139267533	HP_sleep	HP	sleep	chr9	139267530	139267536	-	MA0004.1	Arnt	bHLH	8.04333	0.0304434	8.10726	0.765607
DNLZ	rs4078099	rs12380242	chr9:139267533	HP_sleep	HP	sleep	chr9	139267530	139267536	+	MA0004.1	Arnt	bHLH	8.04333	0.0304434	8.10726	0.765607
DOC2A	rs9938630	rs1057452	chr16:29837108	ESC_BMI	ESC	BMI	chr16	29837103	29837109	+	MA0130.1	ZNF354C	C2H2_ZF	7.05186	0.519484	8.14275	0.822429
DOC2A	rs9938630	rs1057452	chr16:29837108	HP_BMI	HP	BMI	chr16	29837103	29837109	+	MA0130.1	ZNF354C	C2H2_ZF	7.05186	0.519484	8.14275	0.822429
ECE1	rs212532	rs212525	chr1:21588603	ESC_height	ESC	height	chr1	21588590	21588605	-	MA0258.2	ESR2	Nuclear_receptor	10.4435	-0.708156	7.35332	0.750281
ECE1	rs212532	rs212525	chr1:21588603	HN_height	HN	height	chr1	21588590	21588605	-	MA0258.2	ESR2	Nuclear_receptor	10.4435	-0.708156	7.35332	0.750281
ECE2	rs3914188	rs7649124	chr3:184010048	ESC_AaM	ESC	AaM	chr3	184010046	184010060	-	MA0832.1	Tcf21	bHLH	6.76986	-0.161135	5.1547	0.820017
ECE2	rs3914188	rs7649124	chr3:184010048	ESC_AaM	ESC	AaM	chr3	184010047	184010058	-	MA0521.1	Tcf12	bHLH	9.42021	-0.41897	-4.12862	0.803693
ECE2	rs3914188	rs7649124	chr3:184010048	ESC_AaM	ESC	AaM	chr3	184010048	184010058	+	MA1467.1	ATOH1(var.2)	bHLH	9.30821	-0.499181	-8.18746	0.791857
ECE2	rs3914188	rs7649124	chr3:184010048	HN_AaM	HN	AaM	chr3	184010046	184010060	-	MA0832.1	Tcf21	bHLH	6.76986	-0.161135	5.1547	0.820017
ECE2	rs3914188	rs7649124	chr3:184010048	HN_AaM	HN	AaM	chr3	184010047	184010058	-	MA0521.1	Tcf12	bHLH	9.42021	-0.41897	-4.12862	0.803693
ECE2	rs3914188	rs7649124	chr3:184010048	HN_AaM	HN	AaM	chr3	184010048	184010058	+	MA1467.1	ATOH1(var.2)	bHLH	9.30821	-0.499181	-8.18746	0.791857
ECE2	rs3914188	rs7649124	chr3:184010048	HP_AaM	HP	AaM	chr3	184010046	184010060	-	MA0832.1	Tcf21	bHLH	6.76986	-0.161135	5.1547	0.820017
ECE2	rs3914188	rs7649124	chr3:184010048	HP_AaM	HP	AaM	chr3	184010047	184010058	-	MA0521.1	Tcf12	bHLH	9.42021	-0.41897	-4.12862	0.803693
ECE2	rs3914188	rs7649124	chr3:184010048	HP_AaM	HP	AaM	chr3	184010048	184010058	+	MA1467.1	ATOH1(var.2)	bHLH	9.30821	-0.499181	-8.18746	0.791857
EDC3	rs2301249	rs936226	chr15:75092384	ESC_height	ESC	height	chr15	75092378	75092391	+	MA1104.2	GATA6	GATA	9.26206	-0.465552	-4.56482	0.714057
EDC3	rs2301249	rs936226	chr15:75092384	ESC_height	ESC	height	chr15	75092380	75092391	+	MA0036.3	GATA2	GATA	9.32748	-0.0997357	6.03711	0.780267
EDC3	rs2301249	rs936226	chr15:75092384	ESC_height	ESC	height	chr15	75092381	75092389	-	MA0037.3	GATA3	GATA	8.56105	0.125693	13.5571	0.802322
EDC3	rs8040674	rs6495116	chr15:74908132	ESC_height	ESC	height	chr15	74908127	74908142	-	MA0591.1	Bach1::Mafk	bZIP	7.28021	1.84051	19.9002	0.957661
EDC3	rs8040674	rs6495116	chr15:74908132	ESC_height	ESC	height	chr15	74908131	74908139	-	MA0604.1	Atf1	bZIP	7.74246	1.31206	41.8259	0.989016
EDC3	rs8040674	rs6495116	chr15:74908132	ESC_height	ESC	height	chr15	74908131	74908146	-	MA0527.1	ZBTB33	C2H2_ZF	5.82213	2.22612	33.8385	0.990175
EFCAB5	rs12601647	rs1038088	chr17:28164953	ESC_BMI	ESC	BMI	chr17	28164943	28164954	-	MA0506.1	NRF1	Unknown	6.26169	0.161752	7.25805	0.779778
EFCAB5	rs12601647	rs1038088	chr17:28164953	HN_BMI	HN	BMI	chr17	28164943	28164954	-	MA0506.1	NRF1	Unknown	6.26169	0.161752	7.25805	0.779778
EFCAB5	rs2169810	rs1038088	chr17:28167941	HP_BMI	HP	BMI	chr17	28167932	28167946	-	MA0072.1	RORA(var.2)	Nuclear_receptor	9.32562	-0.430633	-12.1629	0.80076
EFTUD2	rs62065781	rs916661	chr17:43099514	ESC_height	ESC	height	chr17	43099503	43099522	-	MA0139.1	CTCF	C2H2_ZF	13.3956	1.76573	19.993	0.994428
EFTUD2	rs62065781	rs916661	chr17:43099514	ESC_height	ESC	height	chr17	43099505	43099517	-	MA1102.2	CTCFL	C2H2_ZF	8.43331	1.48135	21.3478	0.960771
EFTUD2	rs62065781	rs916661	chr17:43099514	ESC_height	ESC	height	chr17	43099506	43099519	+	MA0830.2	TCF4	bHLH	9.17212	-0.131928	8.30879	0.81124
EFTUD2	rs62065781	rs916661	chr17:43099514	ESC_height	ESC	height	chr17	43099506	43099519	+	MA1631.1	ASCL1(var.2)	bHLH	9.5466	0.168453	-0.086014	0.793819
EFTUD2	rs62065781	rs916661	chr17:43099514	ESC_height	ESC	height	chr17	43099507	43099518	+	MA0103.3	ZEB1	C2H2_ZF.Homeodomain	9.24063	0.323025	9.84561	0.856383
EFTUD2	rs62065781	rs916661	chr17:43099514	ESC_height	ESC	height	chr17	43099507	43099518	+	MA0522.3	TCF3	bHLH	9.57398	0.772554	13.2467	0.865296
EFTUD2	rs62065781	rs916661	chr17:43099514	ESC_height	ESC	height	chr17	43099507	43099518	+	MA1648.1	TCF12(var.2)	bHLH	9.5197	0.710628	11.5344	0.838696
EIF1AD	rs78578425	rs524281	chr11:65810239	HN_BMI	HN	BMI	chr11	65810231	65810243	-	MA1650.1	ZBTB14	C2H2_ZF	7.17157	0.370122	10.2879	0.906581
EIF1AD	rs78578425	rs524281	chr11:65810239	HN_BMI	HN	BMI	chr11	65810234	65810247	-	MA1583.1	ZFP57	C2H2_ZF	6.86889	-0.193577	0.554697	0.810474
EIF2B5	rs3914188	rs7649124	chr3:184010048	ESC_AaM	ESC	AaM	chr3	184010046	184010060	-	MA0832.1	Tcf21	bHLH	6.76986	-0.161135	5.1547	0.820017
EIF2B5	rs3914188	rs7649124	chr3:184010048	ESC_AaM	ESC	AaM	chr3	184010047	184010058	-	MA0521.1	Tcf12	bHLH	9.42021	-0.41897	-4.12862	0.803693
EIF2B5	rs3914188	rs7649124	chr3:184010048	ESC_AaM	ESC	AaM	chr3	184010048	184010058	+	MA1467.1	ATOH1(var.2)	bHLH	9.30821	-0.499181	-8.18746	0.791857
EIF2B5	rs3914188	rs7649124	chr3:184010048	HN_AaM	HN	AaM	chr3	184010046	184010060	-	MA0832.1	Tcf21	bHLH	6.76986	-0.161135	5.1547	0.820017
EIF2B5	rs3914188	rs7649124	chr3:184010048	HN_AaM	HN	AaM	chr3	184010047	184010058	-	MA0521.1	Tcf12	bHLH	9.42021	-0.41897	-4.12862	0.803693
EIF2B5	rs3914188	rs7649124	chr3:184010048	HN_AaM	HN	AaM	chr3	184010048	184010058	+	MA1467.1	ATOH1(var.2)	bHLH	9.30821	-0.499181	-8.18746	0.791857
EIF5	rs3825566	rs2010281	chr14:103852725	HN_BMI	HN	BMI	chr14	103852713	103852726	-	MA0836.2	CEBPD	bZIP	9.95541	-0.0150174	4.54078	0.793493
EIF5	rs3825566	rs2010281	chr14:103852725	HN_BMI	HN	BMI	chr14	103852713	103852727	-	MA0102.4	CEBPA	bZIP	8.96718	0.663436	16.06	0.83545
EML4	rs2374405	rs222486	chr2:42479874	HN_height	HN	height	chr2	42479870	42479881	-	MA0143.4	SOX2	Sox	8.98475	0.0292843	9.075	0.832095
EML4	rs2374405	rs222486	chr2:42479874	HN_height	HN	height	chr2	42479870	42479881	-	MA1120.1	SOX13	Sox	9.00635	-0.148848	3.26103	0.772842
EML4	rs2374405	rs222486	chr2:42479874	HN_height	HN	height	chr2	42479871	42479880	+	MA0078.1	Sox17	Sox	8.60868	-0.150818	13.3346	0.735488
EML4	rs2374405	rs222486	chr2:42479874	HN_height	HN	height	chr2	42479872	42479882	+	MA0515.1	Sox6	Sox	10.6596	0.179391	11.326	0.832202
EPB41L1	rs2069229	rs6141600	chr20:34673871	HN_height	HN	height	chr20	34673870	34673888	+	MA1149.1	RARA::RXRG	Nuclear_receptor	9.50527	-0.0537981	6.71056	0.853036
EPB41L1	rs2069229	rs6141600	chr20:34673871	HN_height	HN	height	chr20	34673871	34673888	+	MA0730.1	RARA(var.2)	Nuclear_receptor	7.7627	-0.0650454	6.67803	0.872578
EPB41L1	rs2069229	rs6141600	chr20:34673871	HP_height	HP	height	chr20	34673870	34673888	+	MA1149.1	RARA::RXRG	Nuclear_receptor	9.50527	-0.0537981	6.71056	0.853036
EPB41L1	rs2069229	rs6141600	chr20:34673871	HP_height	HP	height	chr20	34673871	34673888	+	MA0730.1	RARA(var.2)	Nuclear_receptor	7.7627	-0.0650454	6.67803	0.872578
EPB41L1	rs2590967	rs6141600	chr20:34658992	HN_height	HN	height	chr20	34658989	34658999	-	MA1578.1	VEZF1	C2H2_ZF	8.71865	-0.270724	2.12583	0.757545
EPB41L1	rs2590967	rs6141600	chr20:34658992	HP_height	HP	height	chr20	34658989	34658999	-	MA1578.1	VEZF1	C2H2_ZF	8.71865	-0.270724	2.12583	0.757545
EPDR1	rs1524068	rs6974574	chr7:38110626	ESC_height	ESC	height	chr7	38110626	38110636	+	MA0101.1	REL	Rel	9.40373	0.256684	10.8315	0.819762
EPDR1	rs1524068	rs6974574	chr7:38110626	ESC_height	ESC	height	chr7	38110626	38110636	+	MA0107.1	RELA	Rel	9.04224	0.629035	14.5015	0.820422
EPHB3	rs2377115	rs2377115	chr3:184525971	ESC_height	ESC	height	chr3	184525965	184525979	+	MA0470.2	E2F4	E2F	6.60888	1.08588	21.758	0.927629
EPHB3	rs2377115	rs2377115	chr3:184525971	ESC_height	ESC	height	chr3	184525966	184525978	-	MA0024.3	E2F1	E2F	6.24489	1.16174	44.2594	0.930951
EPHB3	rs2377115	rs2377115	chr3:184525971	ESC_height	ESC	height	chr3	184525966	184525978	+	MA0024.3	E2F1	E2F	6.26879	1.17481	31.1893	0.931766
EPHB3	rs2377115	rs2377115	chr3:184525971	HP_height	HP	height	chr3	184525965	184525979	+	MA0470.2	E2F4	E2F	6.60888	1.08588	21.758	0.927629
EPHB3	rs2377115	rs2377115	chr3:184525971	HP_height	HP	height	chr3	184525966	184525978	-	MA0024.3	E2F1	E2F	6.24489	1.16174	44.2594	0.930951
EPHB3	rs2377115	rs2377115	chr3:184525971	HP_height	HP	height	chr3	184525966	184525978	+	MA0024.3	E2F1	E2F	6.26879	1.17481	31.1893	0.931766
ERCC4	rs30244	rs1704528	chr16:14377741	ESC_AaM	ESC	AaM	chr16	14377729	14377742	+	MA1615.1	Plagl1	C2H2_ZF	9.88095	0.639157	39.7608	0.900132
ERCC6L2	rs28591501	rs4448343	chr9:98278644	HN_height	HN	height	chr9	98278642	98278654	+	MA0131.2	HINFP	C2H2_ZF	7.6595	0.455033	8.67713	0.892884
ETS1	rs549809	rs531236	chr11:128685317	ESC_height	ESC	height	chr11	128685313	128685325	+	MA0810.1	TFAP2A(var.2)	AP-2	8.68079	0.736504	41.4918	0.895665
ETS1	rs550621	rs531236	chr11:128685362	ESC_height	ESC	height	chr11	128685357	128685371	+	MA1420.1	IRF5	IRF	11.5369	-0.350759	9.85324	0.795326
ETS1	rs616781	rs531236	chr11:128685115	ESC_height	ESC	height	chr11	128685105	128685118	-	MA0813.1	TFAP2B(var.3)	AP-2	8.69548	0.478211	17.0003	0.884631
ETS1	rs616781	rs531236	chr11:128685115	ESC_height	ESC	height	chr11	128685105	128685118	-	MA0815.1	TFAP2C(var.3)	AP-2	8.62124	0.537304	28.5098	0.892313
ETS1	rs616781	rs531236	chr11:128685115	ESC_height	ESC	height	chr11	128685105	128685118	-	MA0872.1	TFAP2A(var.3)	AP-2	8.29907	0.484545	26.7129	0.885473
ETS1	rs616781	rs531236	chr11:128685115	ESC_height	ESC	height	chr11	128685105	128685118	+	MA0815.1	TFAP2C(var.3)	AP-2	8.67332	0.479755	33.026	0.884576
ETS1	rs616781	rs531236	chr11:128685115	ESC_height	ESC	height	chr11	128685105	128685118	+	MA0872.1	TFAP2A(var.3)	AP-2	8.98441	0.4337	14.5208	0.883347
ETS1	rs616781	rs531236	chr11:128685115	ESC_height	ESC	height	chr11	128685110	128685122	-	MA0694.1	ZBTB7B	C2H2_ZF	7.69773	0.473753	14.63	0.86297
EXD3	rs77641763	rs28458909	chr9:140265782	ESC_sleep	ESC	sleep	chr9	140265778	140265793	-	MA0527.1	ZBTB33	C2H2_ZF	6.75518	0.804336	19.7653	0.933813
EXOSC10	rs7533211	rs10779751	chr1:11132965	ESC_BMI	ESC	BMI	chr1	11132954	11132968	+	MA0163.1	PLAG1	C2H2_ZF	9.1127	-0.581975	-4.56369	0.712931
EXOSC9	rs12647105	rs6838153	chr4:122670494	ESC_height	ESC	height	chr4	122670480	122670496	+	MA1546.1	PAX3(var.2)	Homeodomain.Paired_box	6.86437	-0.689136	-17.1864	0.700104
FADD	rs1201515	rs1789165	chr11:69501871	HN_BMI	HN	BMI	chr11	69501863	69501878	+	MA1514.1	KLF17	C2H2_ZF	8.72431	0.575607	37.0002	0.88162
FADD	rs1210223	rs1789165	chr11:69501498	HN_BMI	HN	BMI	chr11	69501496	69501506	-	MA1548.1	PLAGL2	C2H2_ZF	8.52245	0.258108	14.1196	0.840447
FAM101A	rs7978610	rs7133378	chr12:124468572	HN_BMI	HN	BMI	chr12	124468571	124468581	-	MA0665.1	MSC	bHLH	8.96786	0.948316	26.4995	0.917456
FAM101A	rs7978610	rs7133378	chr12:124468572	HN_BMI	HN	BMI	chr12	124468571	124468581	-	MA0820.1	FIGLA	bHLH	8.7023	0.688621	20.3219	0.870074
FAM111A	rs61889537	rs10896788	chr11:58395627	HN_height	HN	height	chr11	58395615	58395627	-	MA1650.1	ZBTB14	C2H2_ZF	9.85478	-0.839099	-0.238947	0.744514
FAM111A	rs61889537	rs10896788	chr11:58395627	HN_height	HN	height	chr11	58395617	58395627	-	MA0632.2	TCFL5	bHLH	9.68072	-0.333159	8.75083	0.855794
FAM111A	rs61889537	rs10896788	chr11:58395627	HN_height	HN	height	chr11	58395618	58395629	-	MA0506.1	NRF1	Unknown	9.7197	-0.579726	5.47609	0.831998
FAM111A	rs61889537	rs10896788	chr11:58395627	HN_height	HN	height	chr11	58395619	58395629	-	MA0632.2	TCFL5	bHLH	8.34602	-0.231878	5.14061	0.809704
FAM111A	rs61889537	rs10896788	chr11:58395627	HN_height	HN	height	chr11	58395619	58395629	+	MA0632.2	TCFL5	bHLH	8.34602	-0.593857	-13.6685	0.748194
FAM111A	rs61889537	rs10896788	chr11:58395627	HN_height	HN	height	chr11	58395619	58395630	+	MA0506.1	NRF1	Unknown	9.36525	-0.793989	1.06089	0.734149
FAM111A	rs61889537	rs10896788	chr11:58395627	HN_height	HN	height	chr11	58395620	58395631	-	MA0506.1	NRF1	Unknown	9.36525	-0.562786	5.24564	0.822364
FAM111A	rs61889537	rs10896788	chr11:58395627	HN_height	HN	height	chr11	58395621	58395631	-	MA0632.2	TCFL5	bHLH	8.34602	0.86326	20.2794	0.961662
FAM111A	rs61889537	rs10896788	chr11:58395627	HN_height	HN	height	chr11	58395621	58395632	+	MA0506.1	NRF1	Unknown	9.36525	-0.72467	1.78589	0.764262
FAM111A	rs61889537	rs10896788	chr11:58395627	HN_height	HN	height	chr11	58395622	58395633	-	MA0506.1	NRF1	Unknown	7.56385	0.74253	12.1377	0.918826
FAM111A	rs61889537	rs10896788	chr11:58395627	HN_height	HN	height	chr11	58395625	58395635	-	MA0632.2	TCFL5	bHLH	7.16745	0.662137	16.3206	0.939273
FAM111A	rs61889537	rs12808544	chr11:58395627	HN_sleep	HN	sleep	chr11	58395615	58395627	-	MA1650.1	ZBTB14	C2H2_ZF	9.85478	-0.839099	-0.238947	0.744514
FAM111A	rs61889537	rs12808544	chr11:58395627	HN_sleep	HN	sleep	chr11	58395617	58395627	-	MA0632.2	TCFL5	bHLH	9.68072	-0.333159	8.75083	0.855794
FAM111A	rs61889537	rs12808544	chr11:58395627	HN_sleep	HN	sleep	chr11	58395618	58395629	-	MA0506.1	NRF1	Unknown	9.7197	-0.579726	5.47609	0.831998
FAM111A	rs61889537	rs12808544	chr11:58395627	HN_sleep	HN	sleep	chr11	58395619	58395629	-	MA0632.2	TCFL5	bHLH	8.34602	-0.231878	5.14061	0.809704
FAM111A	rs61889537	rs12808544	chr11:58395627	HN_sleep	HN	sleep	chr11	58395619	58395629	+	MA0632.2	TCFL5	bHLH	8.34602	-0.593857	-13.6685	0.748194
FAM111A	rs61889537	rs12808544	chr11:58395627	HN_sleep	HN	sleep	chr11	58395619	58395630	+	MA0506.1	NRF1	Unknown	9.36525	-0.793989	1.06089	0.734149
FAM111A	rs61889537	rs12808544	chr11:58395627	HN_sleep	HN	sleep	chr11	58395620	58395631	-	MA0506.1	NRF1	Unknown	9.36525	-0.562786	5.24564	0.822364
FAM111A	rs61889537	rs12808544	chr11:58395627	HN_sleep	HN	sleep	chr11	58395621	58395631	-	MA0632.2	TCFL5	bHLH	8.34602	0.86326	20.2794	0.961662
FAM111A	rs61889537	rs12808544	chr11:58395627	HN_sleep	HN	sleep	chr11	58395621	58395632	+	MA0506.1	NRF1	Unknown	9.36525	-0.72467	1.78589	0.764262
FAM111A	rs61889537	rs12808544	chr11:58395627	HN_sleep	HN	sleep	chr11	58395622	58395633	-	MA0506.1	NRF1	Unknown	7.56385	0.74253	12.1377	0.918826
FAM111A	rs61889537	rs12808544	chr11:58395627	HN_sleep	HN	sleep	chr11	58395625	58395635	-	MA0632.2	TCFL5	bHLH	7.16745	0.662137	16.3206	0.939273
FAM126B	rs17860389	rs10497854	chr2:202013826	HP_height	HP	height	chr2	202013819	202013839	+	MA0066.1	PPARG	Nuclear_receptor	7.34629	-0.449043	4.70751	0.712314
FAM159B	rs1035492	rs6888159	chr5:63962053	HP_BMI	HP	BMI	chr5	63962041	63962059	-	MA0620.3	MITF	bHLH	11.3411	-0.428723	6.05357	0.820817
FAM159B	rs1035492	rs6888159	chr5:63962053	HP_BMI	HP	BMI	chr5	63962041	63962059	+	MA0620.3	MITF	bHLH	11.3415	-0.447088	8.67636	0.820838
FAM159B	rs1035492	rs6888159	chr5:63962053	HP_BMI	HP	BMI	chr5	63962043	63962057	-	MA0093.3	USF1	bHLH	13.1191	-0.400158	9.67171	0.825617
FAM159B	rs1035492	rs6888159	chr5:63962053	HP_BMI	HP	BMI	chr5	63962043	63962057	-	MA0526.3	USF2	bHLH	12.8882	-0.397018	8.16851	0.811907
FAM159B	rs1035492	rs6888159	chr5:63962053	HP_BMI	HP	BMI	chr5	63962043	63962057	+	MA0093.3	USF1	bHLH	8.9801	-0.520436	-12.0236	0.760317
FAM159B	rs1035492	rs6888159	chr5:63962053	HP_BMI	HP	BMI	chr5	63962043	63962057	+	MA0526.3	USF2	bHLH	8.65705	-0.420763	-5.6357	0.777797
FAM159B	rs1035492	rs6888159	chr5:63962053	HP_BMI	HP	BMI	chr5	63962045	63962053	-	MA0831.2	TFE3	bHLH	7.93017	0.0908239	8.16406	0.784986
FAM159B	rs1035492	rs6888159	chr5:63962053	HP_BMI	HP	BMI	chr5	63962045	63962055	-	MA0692.1	TFEB	bHLH	8.56933	-0.19507	7.98896	0.765384
FAM159B	rs1035492	rs6888159	chr5:63962053	HP_BMI	HP	BMI	chr5	63962045	63962055	+	MA0692.1	TFEB	bHLH	9.44118	-0.190619	9.06999	0.796209
FAM212A	rs1128535	rs2230590	chr3:49866392	HN_BMI	HN	BMI	chr3	49866392	49866402	+	MA1523.1	MSANTD3	MADF	8.43892	-0.432016	1.12762	0.779954
FAM212A	rs1128535	rs2230590	chr3:49866392	HP_BMI	HP	BMI	chr3	49866392	49866402	+	MA1523.1	MSANTD3	MADF	8.43892	-0.432016	1.12762	0.779954
FAM212A	rs13326300	rs12631248	chr3:49905300	ESC_BMI	ESC	BMI	chr3	49905292	49905309	-	MA0516.2	SP2	C2H2_ZF	8.84621	-0.126787	7.68763	0.860815
FAM212A	rs13326300	rs12631248	chr3:49905300	HN_BMI	HN	BMI	chr3	49905292	49905309	-	MA0516.2	SP2	C2H2_ZF	8.84621	-0.126787	7.68763	0.860815
FAM212A	rs13326300	rs12631248	chr3:49905300	HP_BMI	HP	BMI	chr3	49905292	49905309	-	MA0516.2	SP2	C2H2_ZF	8.84621	-0.126787	7.68763	0.860815
FAM212A	rs13326300	rs12636669	chr3:49905300	ESC_sleep	ESC	sleep	chr3	49905292	49905309	-	MA0516.2	SP2	C2H2_ZF	8.84621	-0.126787	7.68763	0.860815
FAM212A	rs13326300	rs12636669	chr3:49905300	HN_sleep	HN	sleep	chr3	49905292	49905309	-	MA0516.2	SP2	C2H2_ZF	8.84621	-0.126787	7.68763	0.860815
FAM212A	rs13326300	rs12636669	chr3:49905300	HP_sleep	HP	sleep	chr3	49905292	49905309	-	MA0516.2	SP2	C2H2_ZF	8.84621	-0.126787	7.68763	0.860815
FAM212A	rs1491986	rs2230590	chr3:49739086	ESC_BMI	ESC	BMI	chr3	49739069	49739087	+	MA1149.1	RARA::RXRG	Nuclear_receptor	10.0361	-0.206771	13.3245	0.817825
FAM212A	rs1491986	rs2230590	chr3:49739086	ESC_BMI	ESC	BMI	chr3	49739070	49739087	+	MA0730.1	RARA(var.2)	Nuclear_receptor	5.12465	0.20038	8.29063	0.856649
FAM212A	rs1491986	rs2230590	chr3:49739086	HN_BMI	HN	BMI	chr3	49739069	49739087	+	MA1149.1	RARA::RXRG	Nuclear_receptor	10.0361	-0.206771	13.3245	0.817825
FAM212A	rs1491986	rs2230590	chr3:49739086	HN_BMI	HN	BMI	chr3	49739070	49739087	+	MA0730.1	RARA(var.2)	Nuclear_receptor	5.12465	0.20038	8.29063	0.856649
FAM212A	rs28478136	rs12631248	chr3:49905750	ESC_BMI	ESC	BMI	chr3	49905739	49905753	-	MA0163.1	PLAG1	C2H2_ZF	7.76463	-0.119473	6.1899	0.79087
FAM212A	rs28478136	rs12631248	chr3:49905750	HN_BMI	HN	BMI	chr3	49905739	49905753	-	MA0163.1	PLAG1	C2H2_ZF	7.76463	-0.119473	6.1899	0.79087
FAM212A	rs28478136	rs12631248	chr3:49905750	HP_BMI	HP	BMI	chr3	49905739	49905753	-	MA0163.1	PLAG1	C2H2_ZF	7.76463	-0.119473	6.1899	0.79087
FAM212A	rs28478136	rs12636669	chr3:49905750	ESC_sleep	ESC	sleep	chr3	49905739	49905753	-	MA0163.1	PLAG1	C2H2_ZF	7.76463	-0.119473	6.1899	0.79087
FAM212A	rs28478136	rs12636669	chr3:49905750	HN_sleep	HN	sleep	chr3	49905739	49905753	-	MA0163.1	PLAG1	C2H2_ZF	7.76463	-0.119473	6.1899	0.79087
FAM212A	rs28478136	rs12636669	chr3:49905750	HP_sleep	HP	sleep	chr3	49905739	49905753	-	MA0163.1	PLAG1	C2H2_ZF	7.76463	-0.119473	6.1899	0.79087
FAM212A	rs9813644	rs12631248	chr3:49918751	HN_BMI	HN	BMI	chr3	49918740	49918752	+	MA0038.2	GFI1	C2H2_ZF	9.95685	-0.178237	8.97429	0.815138
FAM212A	rs9813644	rs12636669	chr3:49918751	HN_sleep	HN	sleep	chr3	49918740	49918752	+	MA0038.2	GFI1	C2H2_ZF	9.95685	-0.178237	8.97429	0.815138
FANCC	rs28448271	rs16909975	chr9:98239730	HN_height	HN	height	chr9	98239723	98239733	-	MA0028.2	ELK1	Ets	8.36105	-0.742182	-2.881	0.712796
FANCC	rs28448271	rs16909975	chr9:98239730	HN_height	HN	height	chr9	98239723	98239733	-	MA0759.1	ELK3	Ets	8.42622	-0.598256	4.96501	0.733649
FANCC	rs28448271	rs16909975	chr9:98239730	HN_height	HN	height	chr9	98239724	98239734	-	MA1484.1	ETS2	Ets	7.4027	-0.723863	-17.8471	0.700776
FANCC	rs28591501	rs4448343	chr9:98278644	HN_height	HN	height	chr9	98278642	98278654	+	MA0131.2	HINFP	C2H2_ZF	7.6595	0.455033	8.67713	0.892884
FARSA	rs3745648	rs12609744	chr19:12943638	ESC_BMI	ESC	BMI	chr19	12943620	12943639	+	MA0139.1	CTCF	C2H2_ZF	13.1792	1.24604	17.9424	0.985766
FARSA	rs3745648	rs12609744	chr19:12943638	HP_BMI	HP	BMI	chr19	12943620	12943639	+	MA0139.1	CTCF	C2H2_ZF	13.1792	1.24604	17.9424	0.985766
FBXW9	rs2290689	rs12609744	chr19:12958360	ESC_BMI	ESC	BMI	chr19	12958360	12958371	-	MA1513.1	KLF15	C2H2_ZF	10.2643	0.29439	13.1575	0.894048
FBXW9	rs2290689	rs12609744	chr19:12958360	HP_BMI	HP	BMI	chr19	12958360	12958371	-	MA1513.1	KLF15	C2H2_ZF	10.2643	0.29439	13.1575	0.894048
FDFT1	rs4841659	rs4841659	chr8:11828200	HP_BMI	HP	BMI	chr8	11828184	11828203	+	MA0139.1	CTCF	C2H2_ZF	7.98333	0.661415	11.3373	0.853518
FDFT1	rs4841659	rs4841659	chr8:11828200	HP_BMI	HP	BMI	chr8	11828187	11828200	-	MA0499.2	MYOD1	bHLH	9.22665	-0.262119	0.243541	0.827725
FDFT1	rs4841659	rs4841659	chr8:11828200	HP_BMI	HP	BMI	chr8	11828189	11828201	+	MA1102.2	CTCFL	C2H2_ZF	8.45265	0.44297	8.52644	0.903728
FDX1L	rs12983649	rs7409490	chr19:10432334	HN_height	HN	height	chr19	10432322	10432342	-	MA0066.1	PPARG	Nuclear_receptor	9.91024	0.454289	11.8393	0.865549
FDX1L	rs12983649	rs7409490	chr19:10432334	HN_height	HN	height	chr19	10432325	10432340	-	MA0258.2	ESR2	Nuclear_receptor	8.7799	0.783314	10.7308	0.859599
FDX1L	rs12983649	rs7409490	chr19:10432334	HN_height	HN	height	chr19	10432325	10432340	+	MA0258.2	ESR2	Nuclear_receptor	9.07243	0.723423	10.8864	0.869743
FEZF1	rs3958046	rs10237306	chr7:121955328	ESC_AaM	ESC	AaM	chr7	121955318	121955329	+	MA0506.1	NRF1	Unknown	7.76699	0.700024	22.3003	0.952789
FEZF1	rs3958046	rs10237306	chr7:121955328	HP_AaM	HP	AaM	chr7	121955318	121955329	+	MA0506.1	NRF1	Unknown	7.76699	0.700024	22.3003	0.952789
FEZF1	rs3958046	rs1899689	chr7:121955328	ESC_BMI	ESC	BMI	chr7	121955318	121955329	+	MA0506.1	NRF1	Unknown	7.76699	0.700024	22.3003	0.952789
FEZF1	rs3958046	rs1899689	chr7:121955328	HP_BMI	HP	BMI	chr7	121955318	121955329	+	MA0506.1	NRF1	Unknown	7.76699	0.700024	22.3003	0.952789
FEZF1-AS1	rs3958046	rs10237306	chr7:121955328	ESC_AaM	ESC	AaM	chr7	121955318	121955329	+	MA0506.1	NRF1	Unknown	7.76699	0.700024	22.3003	0.952789
FEZF1-AS1	rs3958046	rs10237306	chr7:121955328	HP_AaM	HP	AaM	chr7	121955318	121955329	+	MA0506.1	NRF1	Unknown	7.76699	0.700024	22.3003	0.952789
FEZF1-AS1	rs3958046	rs1899689	chr7:121955328	ESC_BMI	ESC	BMI	chr7	121955318	121955329	+	MA0506.1	NRF1	Unknown	7.76699	0.700024	22.3003	0.952789
FEZF1-AS1	rs3958046	rs1899689	chr7:121955328	HP_BMI	HP	BMI	chr7	121955318	121955329	+	MA0506.1	NRF1	Unknown	7.76699	0.700024	22.3003	0.952789
FGFRL1	rs62294525	rs6814476	chr4:1009249	HP_height	HP	height	chr4	1009246	1009261	+	MA0065.2	Pparg::Rxra	Nuclear_receptor	10.5902	-0.48788	6.72909	0.779531
FKBP5	rs77715420	rs9470086	chr6:35551780	HN_BMI	HN	BMI	chr6	35551766	35551785	+	MA0139.1	CTCF	C2H2_ZF	8.67313	0.743366	11.4925	0.896578
FKBP5	rs77715420	rs9470086	chr6:35551780	HN_BMI	HN	BMI	chr6	35551771	35551783	+	MA1102.2	CTCFL	C2H2_ZF	9.93907	0.486064	21.1392	0.921683
FKBP5	rs77715420	rs9470086	chr6:35551780	HP_BMI	HP	BMI	chr6	35551766	35551785	+	MA0139.1	CTCF	C2H2_ZF	8.67313	0.743366	11.4925	0.896578
FKBP5	rs77715420	rs9470086	chr6:35551780	HP_BMI	HP	BMI	chr6	35551771	35551783	+	MA1102.2	CTCFL	C2H2_ZF	9.93907	0.486064	21.1392	0.921683
FRYL	rs6853588	rs10029732	chr4:48781518	ESC_height	ESC	height	chr4	48781509	48781523	-	MA1656.1	ZNF449	C2H2_ZF	9.17546	1.46429	22.8305	0.943797
FRYL	rs6853588	rs10029732	chr4:48781518	HN_height	HN	height	chr4	48781509	48781523	-	MA1656.1	ZNF449	C2H2_ZF	9.17546	1.46429	22.8305	0.943797
FRYL	rs6853588	rs10029732	chr4:48781518	HP_height	HP	height	chr4	48781509	48781523	-	MA1656.1	ZNF449	C2H2_ZF	9.17546	1.46429	22.8305	0.943797
FUS	rs11643872	rs1549293	chr16:30969486	ESC_BMI	ESC	BMI	chr16	30969478	30969489	-	MA1628.1	Zic1::Zic2	C2H2_ZF	9.71714	1.29667	19.5796	0.894964
FUS	rs11643872	rs1549293	chr16:30969486	ESC_BMI	ESC	BMI	chr16	30969484	30969494	-	MA1578.1	VEZF1	C2H2_ZF	8.66004	1.00119	48.2098	0.895339
FUS	rs11643872	rs1549293	chr16:30969486	ESC_BMI	ESC	BMI	chr16	30969484	30969497	-	MA0753.2	ZNF740	C2H2_ZF	10.2036	0.317674	8.40136	0.816228
FUS	rs11643872	rs1549293	chr16:30969486	ESC_BMI	ESC	BMI	chr16	30969486	30969499	-	MA0753.2	ZNF740	C2H2_ZF	10.2344	0.988591	39.0616	0.908081
FZD1	rs10272495	rs10249071	chr7:91270307	ESC_height	ESC	height	chr7	91270307	91270324	-	MA1597.1	ZNF528	C2H2_ZF	8.44822	0.208821	13.9653	0.784808
GAB1	rs300912	rs300904	chr4:144276717	ESC_height	ESC	height	chr4	144276710	144276720	-	MA1542.1	OSR1	C2H2_ZF	8.10494	-0.173935	1.69509	0.838338
GAB1	rs300913	rs300904	chr4:144276643	ESC_height	ESC	height	chr4	144276636	144276644	-	MA0914.1	ISL2	Homeodomain	8.38733	0.055345	15.3841	0.832886
GABRB3	rs8042939	rs4906908	chr15:27012571	HN_BMI	HN	BMI	chr15	27012568	27012584	+	MA1592.1	ZNF274	C2H2_ZF	8.45584	0.495082	17.7146	0.824864
GALNT16	rs35277540	rs3902951	chr14:69790778	ESC_BMI	ESC	BMI	chr14	69790778	69790790	+	MA0528.2	ZNF263	C2H2_ZF	9.96958	-0.468454	3.4608	0.75948
GALNT16	rs35277540	rs3902951	chr14:69790778	HN_BMI	HN	BMI	chr14	69790778	69790790	+	MA0528.2	ZNF263	C2H2_ZF	9.96958	-0.468454	3.4608	0.75948
GALNT16	rs35277540	rs3902951	chr14:69790778	HP_BMI	HP	BMI	chr14	69790778	69790790	+	MA0528.2	ZNF263	C2H2_ZF	9.96958	-0.468454	3.4608	0.75948
GAS1	rs168494	rs353785	chr9:89103839	ESC_height	ESC	height	chr9	89103830	89103843	+	MA0499.2	MYOD1	bHLH	10.1804	-0.171858	8.78427	0.839042
GAS1	rs168494	rs353785	chr9:89103839	ESC_height	ESC	height	chr9	89103831	89103841	-	MA1559.1	SNAI3	C2H2_ZF	11.4593	-0.909122	8.78892	0.810877
GAS1	rs168494	rs353785	chr9:89103839	HN_height	HN	height	chr9	89103830	89103843	+	MA0499.2	MYOD1	bHLH	10.1804	-0.171858	8.78427	0.839042
GAS1	rs168494	rs353785	chr9:89103839	HN_height	HN	height	chr9	89103831	89103841	-	MA1559.1	SNAI3	C2H2_ZF	11.4593	-0.909122	8.78892	0.810877
GAS5	rs6702835	rs12039524	chr1:173459100	ESC_BMI	ESC	BMI	chr1	173459088	173459105	+	MA1114.1	PBX3	Homeodomain	9.20972	-0.371805	-4.99322	0.855138
GAS5	rs6702835	rs12039524	chr1:173459100	ESC_BMI	ESC	BMI	chr1	173459089	173459104	+	MA0782.2	PKNOX1	Homeodomain	8.72245	-0.409283	6.13428	0.760564
GAS5	rs6702835	rs12039524	chr1:173459100	ESC_BMI	ESC	BMI	chr1	173459098	173459109	-	MA1110.1	NR1H4	Nuclear_receptor	9.84962	-0.322128	4.82443	0.802423
GAS5	rs6702835	rs12039524	chr1:173459100	ESC_BMI	ESC	BMI	chr1	173459100	173459110	+	MA1497.1	HOXA6	Homeodomain	7.63686	-0.278531	7.0585	0.730539
GAS5	rs6702835	rs12039524	chr1:173459100	HN_BMI	HN	BMI	chr1	173459088	173459105	+	MA1114.1	PBX3	Homeodomain	9.20972	-0.371805	-4.99322	0.855138
GAS5	rs6702835	rs12039524	chr1:173459100	HN_BMI	HN	BMI	chr1	173459089	173459104	+	MA0782.2	PKNOX1	Homeodomain	8.72245	-0.409283	6.13428	0.760564
GAS5	rs6702835	rs12039524	chr1:173459100	HN_BMI	HN	BMI	chr1	173459098	173459109	-	MA1110.1	NR1H4	Nuclear_receptor	9.84962	-0.322128	4.82443	0.802423
GAS5	rs6702835	rs12039524	chr1:173459100	HN_BMI	HN	BMI	chr1	173459100	173459110	+	MA1497.1	HOXA6	Homeodomain	7.63686	-0.278531	7.0585	0.730539
GAS5	rs6702835	rs12039524	chr1:173459100	HP_BMI	HP	BMI	chr1	173459088	173459105	+	MA1114.1	PBX3	Homeodomain	9.20972	-0.371805	-4.99322	0.855138
GAS5	rs6702835	rs12039524	chr1:173459100	HP_BMI	HP	BMI	chr1	173459089	173459104	+	MA0782.2	PKNOX1	Homeodomain	8.72245	-0.409283	6.13428	0.760564
GAS5	rs6702835	rs12039524	chr1:173459100	HP_BMI	HP	BMI	chr1	173459098	173459109	-	MA1110.1	NR1H4	Nuclear_receptor	9.84962	-0.322128	4.82443	0.802423
GAS5	rs6702835	rs12039524	chr1:173459100	HP_BMI	HP	BMI	chr1	173459100	173459110	+	MA1497.1	HOXA6	Homeodomain	7.63686	-0.278531	7.0585	0.730539
GAS5	rs7525100	rs12039524	chr1:173475612	ESC_BMI	ESC	BMI	chr1	173475601	173475615	-	MA0638.1	CREB3	bZIP	5.64116	0.0472042	7.54933	0.834063
GAS5	rs7525100	rs12039524	chr1:173475612	ESC_BMI	ESC	BMI	chr1	173475602	173475614	-	MA1474.1	CREB3L4	bZIP	8.02343	-0.262803	3.25992	0.749907
GAS5	rs7525100	rs12039524	chr1:173475612	HN_BMI	HN	BMI	chr1	173475601	173475615	-	MA0638.1	CREB3	bZIP	5.64116	0.0472042	7.54933	0.834063
GAS5	rs7525100	rs12039524	chr1:173475612	HN_BMI	HN	BMI	chr1	173475602	173475614	-	MA1474.1	CREB3L4	bZIP	8.02343	-0.262803	3.25992	0.749907
GATA2	rs11708606	rs11717152	chr3:128200806	HP_height	HP	height	chr3	128200798	128200812	+	MA0844.1	XBP1	bZIP	6.40926	-0.165506	7.25801	0.747372
GATAD2A	rs12983940	rs7252888	chr19:19516431	HP_height	HP	height	chr19	19516426	19516437	+	MA1649.1	ZBTB12	C2H2_ZF	9.63115	1.14148	48.611	0.933743
GATAD2A	rs12983940	rs7252888	chr19:19516431	HP_height	HP	height	chr19	19516427	19516444	-	MA1528.1	NFIX(var.2)	SMAD	9.18065	1.36804	71.9009	0.88406
GATAD2A	rs12983940	rs7252888	chr19:19516431	HP_height	HP	height	chr19	19516430	19516445	+	MA0079.4	SP1	C2H2_ZF	7.99478	1.65604	24.7811	0.989512
GATAD2A	rs12983940	rs7252888	chr19:19516431	HP_height	HP	height	chr19	19516430	19516447	+	MA0685.1	SP4	C2H2_ZF	5.57406	1.70157	25.7193	0.98518
GATAD2A	rs1529745	rs8103992	chr19:19517325	HN_height	HN	height	chr19	19517314	19517326	+	MA1650.1	ZBTB14	C2H2_ZF	7.67306	1.26864	33.694	0.967692
GATAD2A	rs1529745	rs8103992	chr19:19517325	HN_height	HN	height	chr19	19517314	19517328	+	MA0162.4	EGR1	C2H2_ZF	10.6887	0.989902	19.0563	0.957998
GATAD2A	rs1529745	rs8103992	chr19:19517325	HN_height	HN	height	chr19	19517314	19517329	+	MA0732.1	EGR3	C2H2_ZF	5.59371	0.832466	30.5392	0.931041
GATAD2A	rs1529745	rs8103992	chr19:19517325	HN_height	HN	height	chr19	19517315	19517326	-	MA0506.1	NRF1	Unknown	6.27901	1.08261	12.9564	0.951375
GATAD2A	rs1529745	rs8103992	chr19:19517325	HN_height	HN	height	chr19	19517316	19517327	+	MA0472.2	EGR2	C2H2_ZF	8.56744	0.679714	27.5064	0.937318
GATAD2A	rs1529745	rs998732	chr19:19517325	ESC_BMI	ESC	BMI	chr19	19517314	19517326	+	MA1650.1	ZBTB14	C2H2_ZF	7.67306	1.26864	33.694	0.967692
GATAD2A	rs1529745	rs998732	chr19:19517325	ESC_BMI	ESC	BMI	chr19	19517314	19517328	+	MA0162.4	EGR1	C2H2_ZF	10.6887	0.989902	19.0563	0.957998
GATAD2A	rs1529745	rs998732	chr19:19517325	ESC_BMI	ESC	BMI	chr19	19517314	19517329	+	MA0732.1	EGR3	C2H2_ZF	5.59371	0.832466	30.5392	0.931041
GATAD2A	rs1529745	rs998732	chr19:19517325	ESC_BMI	ESC	BMI	chr19	19517315	19517326	-	MA0506.1	NRF1	Unknown	6.27901	1.08261	12.9564	0.951375
GATAD2A	rs1529745	rs998732	chr19:19517325	ESC_BMI	ESC	BMI	chr19	19517316	19517327	+	MA0472.2	EGR2	C2H2_ZF	8.56744	0.679714	27.5064	0.937318
GATAD2A	rs1529745	rs998732	chr19:19517325	HN_BMI	HN	BMI	chr19	19517314	19517326	+	MA1650.1	ZBTB14	C2H2_ZF	7.67306	1.26864	33.694	0.967692
GATAD2A	rs1529745	rs998732	chr19:19517325	HN_BMI	HN	BMI	chr19	19517314	19517328	+	MA0162.4	EGR1	C2H2_ZF	10.6887	0.989902	19.0563	0.957998
GATAD2A	rs1529745	rs998732	chr19:19517325	HN_BMI	HN	BMI	chr19	19517314	19517329	+	MA0732.1	EGR3	C2H2_ZF	5.59371	0.832466	30.5392	0.931041
GATAD2A	rs1529745	rs998732	chr19:19517325	HN_BMI	HN	BMI	chr19	19517315	19517326	-	MA0506.1	NRF1	Unknown	6.27901	1.08261	12.9564	0.951375
GATAD2A	rs1529745	rs998732	chr19:19517325	HN_BMI	HN	BMI	chr19	19517316	19517327	+	MA0472.2	EGR2	C2H2_ZF	8.56744	0.679714	27.5064	0.937318
GATAD2A	rs56395711	rs998732	chr19:19541789	HN_BMI	HN	BMI	chr19	19541782	19541793	-	MA1511.1	KLF10	C2H2_ZF	9.18622	-0.532255	-12.3236	0.755359
GATAD2A	rs56395711	rs998732	chr19:19541789	HN_BMI	HN	BMI	chr19	19541783	19541799	-	MA1107.2	KLF9	C2H2_ZF	10.2366	-0.18814	9.43535	0.799547
GCC2	rs1533735	rs10203795	chr2:109033833	ESC_height	ESC	height	chr2	109033822	109033834	-	MA0502.2	NFYB	Unknown	8.89771	-0.188202	0.752715	0.846568
GCK	rs2908296	rs2070971	chr7:44193462	HP_height	HP	height	chr7	44193455	44193469	-	MA1656.1	ZNF449	C2H2_ZF	8.97496	0.196975	10.7477	0.874483
GCK	rs2908296	rs2070971	chr7:44193462	HP_height	HP	height	chr7	44193457	44193473	-	MA1599.1	ZNF682	C2H2_ZF	8.1274	-0.0495951	-1.18417	0.83504
GCK	rs2908296	rs2070971	chr7:44193462	HP_height	HP	height	chr7	44193461	44193474	+	MA1581.1	ZBTB6	C2H2_ZF	10.487	-0.4512	-2.98493	0.834259
GGT7	rs3746436	rs3746429	chr20:33586193	ESC_BMI	ESC	BMI	chr20	33586193	33586199	-	MA0006.1	Ahr::Arnt	bHLH	7.40993	0.261516	7.9591	0.871268
GHR	rs4496716	rs11740415	chr5:42582377	HN_height	HN	height	chr5	42582366	42582377	-	MA0076.2	ELK4	Ets	8.21869	-0.23985	0.777648	0.822726
GID8	rs2427453	rs6011457	chr20:61577515	HN_BMI	HN	BMI	chr20	61577502	61577518	-	MA0495.3	MAFF	bZIP	9.32392	-0.208258	5.50295	0.781847
GID8	rs2427453	rs6011457	chr20:61577515	HN_BMI	HN	BMI	chr20	61577503	61577518	-	MA0659.2	MAFG	bZIP	10.5642	-0.381142	9.40964	0.73603
GID8	rs2427453	rs6011457	chr20:61577515	HN_BMI	HN	BMI	chr20	61577504	61577517	+	MA0842.2	NRL	bZIP	8.57902	-0.380937	6.65715	0.702584
GID8	rs2427453	rs6011457	chr20:61577515	HP_BMI	HP	BMI	chr20	61577502	61577518	-	MA0495.3	MAFF	bZIP	9.32392	-0.208258	5.50295	0.781847
GID8	rs2427453	rs6011457	chr20:61577515	HP_BMI	HP	BMI	chr20	61577503	61577518	-	MA0659.2	MAFG	bZIP	10.5642	-0.381142	9.40964	0.73603
GID8	rs2427453	rs6011457	chr20:61577515	HP_BMI	HP	BMI	chr20	61577504	61577517	+	MA0842.2	NRL	bZIP	8.57902	-0.380937	6.65715	0.702584
GIT1	rs4609913	rs9896721	chr17:27619550	ESC_height	ESC	height	chr17	27619540	27619551	+	MA0871.2	TFEC	bHLH	7.99069	0.143012	9.47973	0.808524
GIT1	rs4609913	rs9896721	chr17:27619550	ESC_height	ESC	height	chr17	27619542	27619550	+	MA0831.2	TFE3	bHLH	7.90112	0.462267	9.31081	0.855565
GIT1	rs4609913	rs9896721	chr17:27619550	HN_height	HN	height	chr17	27619540	27619551	+	MA0871.2	TFEC	bHLH	7.99069	0.143012	9.47973	0.808524
GIT1	rs4609913	rs9896721	chr17:27619550	HN_height	HN	height	chr17	27619542	27619550	+	MA0831.2	TFE3	bHLH	7.90112	0.462267	9.31081	0.855565
GJC1	rs2289676	rs7212001	chr17:42957139	HN_height	HN	height	chr17	42957131	42957147	+	MA1584.1	ZIC5	C2H2_ZF	6.27195	0.595323	36.0522	0.899318
GJC1	rs2289676	rs7212001	chr17:42957139	HN_height	HN	height	chr17	42957132	42957146	+	MA0696.1	ZIC1	C2H2_ZF	5.4793	0.846024	13.7951	0.890735
GJC1	rs2289676	rs7212001	chr17:42957139	HN_height	HN	height	chr17	42957132	42957146	+	MA0736.1	GLIS2	C2H2_ZF	9.57643	0.851574	15.748	0.89826
GJC1	rs2289676	rs7212001	chr17:42957139	HN_height	HN	height	chr17	42957132	42957146	+	MA0737.1	GLIS3	C2H2_ZF	5.30924	0.077016	9.13693	0.852731
GJC1	rs2289676	rs7212001	chr17:42957139	HN_height	HN	height	chr17	42957132	42957147	+	MA0697.1	ZIC3	C2H2_ZF	7.51536	0.507471	12.2229	0.884934
GJC1	rs2289676	rs7212001	chr17:42957139	HN_height	HN	height	chr17	42957132	42957147	+	MA0751.1	ZIC4	C2H2_ZF	8.86665	0.827427	49.4105	0.911618
GLP2R	rs17744264	rs17681708	chr17:9801351	ESC_BMI	ESC	BMI	chr17	9801348	9801359	-	MA0506.1	NRF1	Unknown	9.90464	-0.372815	7.57344	0.819443
GNA12	rs2533888	rs757786	chr7:2831083	HN_height	HN	height	chr7	2831079	2831097	+	MA1149.1	RARA::RXRG	Nuclear_receptor	9.22131	-0.0366619	9.03966	0.843566
GPATCH4	rs1185700	rs12136856	chr1:156450719	HN_height	HN	height	chr1	156450711	156450724	+	MA0813.1	TFAP2B(var.3)	AP-2	8.48846	0.881592	48.6155	0.916811
GPBP1	rs252923	rs702691	chr5:56205662	ESC_height	ESC	height	chr5	56205651	56205665	-	MA0003.4	TFAP2A	AP-2	10.4801	1.82376	56.3887	0.972449
GPBP1	rs252923	rs702691	chr5:56205662	ESC_height	ESC	height	chr5	56205651	56205665	+	MA0814.2	TFAP2C(var.2)	AP-2	10.5758	1.95173	33.9983	0.986014
GPBP1	rs252923	rs702691	chr5:56205662	ESC_height	ESC	height	chr5	56205652	56205663	-	MA0812.1	TFAP2B(var.2)	AP-2	11.1104	2.04327	94.7824	0.991501
GPBP1	rs252923	rs702691	chr5:56205662	ESC_height	ESC	height	chr5	56205652	56205663	-	MA1569.1	TFAP2E	AP-2	8.91807	2.14928	15.7047	0.988932
GPBP1	rs252923	rs702691	chr5:56205662	ESC_height	ESC	height	chr5	56205652	56205663	+	MA0812.1	TFAP2B(var.2)	AP-2	10.7603	1.98702	69.7279	0.988916
GPBP1	rs252923	rs702691	chr5:56205662	ESC_height	ESC	height	chr5	56205652	56205663	+	MA1569.1	TFAP2E	AP-2	8.89036	2.13855	16.1606	0.985105
GPBP1L1	rs7519181	rs2230659	chr1:46387829	HN_height	HN	height	chr1	46387826	46387841	-	MA0108.2	TBP	TBP	8.50901	-0.607025	4.79178	0.718443
GPR137	rs11600867	rs11600990	chr11:63972052	ESC_BMI	ESC	BMI	chr11	63972044	63972056	-	MA1125.1	ZNF384	C2H2_ZF	11.7337	0.727041	46.6316	0.845774
GRIA1	rs2926852	rs10035289	chr5:153157525	ESC_BMI	ESC	BMI	chr5	153157511	153157525	-	MA0798.2	RFX3	RFX	8.60351	1.02524	12.1597	0.907783
GRIA1	rs2926852	rs10035289	chr5:153157525	ESC_BMI	ESC	BMI	chr5	153157517	153157534	+	MA1533.1	NR1I2	Nuclear_receptor	7.46107	0.501306	17.1905	0.876725
GRIA1	rs2926852	rs10035289	chr5:153157525	HN_BMI	HN	BMI	chr5	153157511	153157525	-	MA0798.2	RFX3	RFX	8.60351	1.02524	12.1597	0.907783
GRIA1	rs2926852	rs10035289	chr5:153157525	HN_BMI	HN	BMI	chr5	153157517	153157534	+	MA1533.1	NR1I2	Nuclear_receptor	7.46107	0.501306	17.1905	0.876725
GRIA1	rs6893441	rs10035289	chr5:153136066	ESC_BMI	ESC	BMI	chr5	153136052	153136066	+	MA0832.1	Tcf21	bHLH	8.59113	-0.73354	-24.9166	0.746798
GRM4	rs10947436	rs9461905	chr6:33739960	HN_height	HN	height	chr6	33739951	33739962	+	MA0503.1	Nkx2-5(var.2)	Homeodomain	9.3273	0.398097	11.5072	0.891299
GRM4	rs11751943	rs9461905	chr6:33729718	HN_height	HN	height	chr6	33729707	33729721	+	MA0696.1	ZIC1	C2H2_ZF	7.48163	0.20766	8.87115	0.859731
GRM4	rs11751943	rs9461905	chr6:33729718	HN_height	HN	height	chr6	33729707	33729722	+	MA0751.1	ZIC4	C2H2_ZF	7.87588	0.105515	12.924	0.848515
GRM4	rs11751943	rs9461905	chr6:33729718	HN_height	HN	height	chr6	33729709	33729723	-	MA1629.1	Zic2	C2H2_ZF	10.5709	0.0264873	16.1628	0.836068
GRM4	rs11751943	rs9461905	chr6:33729718	HN_height	HN	height	chr6	33729710	33729721	-	MA1628.1	Zic1::Zic2	C2H2_ZF	9.79832	-0.0700094	11.5818	0.815818
GS1-24F4.2	rs7008227	rs1530409	chr8:6282115	HP_height	HP	height	chr8	6282108	6282116	+	MA0160.1	NR4A2	Nuclear_receptor	9.31938	-0.436475	7.53197	0.781092
GS1-24F4.2	rs7008227	rs1530409	chr8:6282115	HP_height	HP	height	chr8	6282108	6282123	-	MA1146.1	NR1H4::RXRA	Nuclear_receptor	7.94617	-0.406068	5.40577	0.729139
GS1-24F4.2	rs7008227	rs1530409	chr8:6282115	HP_height	HP	height	chr8	6282108	6282123	-	MA1147.1	NR4A2::RXRA	Nuclear_receptor	9.04943	-0.0931605	7.61256	0.838857
GS1-24F4.2	rs7008227	rs1530409	chr8:6282115	HP_height	HP	height	chr8	6282108	6282123	-	MA1538.1	NR2F1(var.3)	Nuclear_receptor	11.1214	-0.394433	-7.71632	0.780537
GS1-24F4.2	rs7008227	rs1530409	chr8:6282115	HP_height	HP	height	chr8	6282108	6282123	-	MA1539.1	NR2F6(var.3)	Nuclear_receptor	8.84391	0.177955	13.4351	0.867603
GS1-24F4.2	rs7008227	rs1530409	chr8:6282115	HP_height	HP	height	chr8	6282108	6282123	+	MA1146.1	NR1H4::RXRA	Nuclear_receptor	9.14737	-0.119376	8.64425	0.802374
GS1-24F4.2	rs7008227	rs1530409	chr8:6282115	HP_height	HP	height	chr8	6282108	6282123	+	MA1538.1	NR2F1(var.3)	Nuclear_receptor	10.3398	-0.387718	-4.87487	0.79101
GS1-24F4.2	rs7008227	rs1530409	chr8:6282115	HP_height	HP	height	chr8	6282108	6282123	+	MA1539.1	NR2F6(var.3)	Nuclear_receptor	9.08765	-0.399654	-1.81911	0.787306
H1F0	rs13057133	rs2413485	chr22:38179473	HN_height	HN	height	chr22	38179472	38179485	-	MA1615.1	Plagl1	C2H2_ZF	10.9202	-0.256277	13.2169	0.819242
H1FX	rs4809	rs6775488	chr3:129033857	ESC_height	ESC	height	chr3	129033841	129033857	-	MA0510.2	RFX5	RFX	5.59824	1.78612	13.8264	0.943352
H1FX	rs4809	rs6775488	chr3:129033857	ESC_height	ESC	height	chr3	129033841	129033857	-	MA0600.2	RFX2	RFX	9.24586	1.76599	22.156	0.988066
H1FX	rs4809	rs6775488	chr3:129033857	ESC_height	ESC	height	chr3	129033841	129033857	-	MA0799.1	RFX4	RFX	10.9373	1.62988	15.1054	0.991096
H1FX	rs4809	rs6775488	chr3:129033857	ESC_height	ESC	height	chr3	129033841	129033857	+	MA0510.2	RFX5	RFX	5.93157	1.75892	14.5801	0.939856
H1FX	rs4809	rs6775488	chr3:129033857	ESC_height	ESC	height	chr3	129033841	129033857	+	MA0600.2	RFX2	RFX	10.0304	1.80408	17.9341	0.989117
H1FX	rs4809	rs6775488	chr3:129033857	ESC_height	ESC	height	chr3	129033841	129033857	+	MA0799.1	RFX4	RFX	11.7169	1.7209	17.5727	0.991781
H1FX	rs4853	rs6775488	chr3:129033736	ESC_height	ESC	height	chr3	129033734	129033744	+	MA1116.1	RBPJ	CSL	8.94526	1.50563	28.8493	0.928317
H1FX-AS1	rs4809	rs6775488	chr3:129033857	ESC_height	ESC	height	chr3	129033841	129033857	-	MA0510.2	RFX5	RFX	5.59824	1.78612	13.8264	0.943352
H1FX-AS1	rs4809	rs6775488	chr3:129033857	ESC_height	ESC	height	chr3	129033841	129033857	-	MA0600.2	RFX2	RFX	9.24586	1.76599	22.156	0.988066
H1FX-AS1	rs4809	rs6775488	chr3:129033857	ESC_height	ESC	height	chr3	129033841	129033857	-	MA0799.1	RFX4	RFX	10.9373	1.62988	15.1054	0.991096
H1FX-AS1	rs4809	rs6775488	chr3:129033857	ESC_height	ESC	height	chr3	129033841	129033857	+	MA0510.2	RFX5	RFX	5.93157	1.75892	14.5801	0.939856
H1FX-AS1	rs4809	rs6775488	chr3:129033857	ESC_height	ESC	height	chr3	129033841	129033857	+	MA0600.2	RFX2	RFX	10.0304	1.80408	17.9341	0.989117
H1FX-AS1	rs4809	rs6775488	chr3:129033857	ESC_height	ESC	height	chr3	129033841	129033857	+	MA0799.1	RFX4	RFX	11.7169	1.7209	17.5727	0.991781
H1FX-AS1	rs4853	rs6775488	chr3:129033736	ESC_height	ESC	height	chr3	129033734	129033744	+	MA1116.1	RBPJ	CSL	8.94526	1.50563	28.8493	0.928317
H3F3B	rs820149	rs820227	chr17:73615933	ESC_height	ESC	height	chr17	73615918	73615935	+	MA0112.3	ESR1	Nuclear_receptor	7.12396	-0.617947	-22.9229	0.849501
H3F3B	rs820149	rs820227	chr17:73615933	ESC_height	ESC	height	chr17	73615919	73615934	-	MA0258.2	ESR2	Nuclear_receptor	11.3735	-0.272831	7.79944	0.844222
H3F3B	rs820149	rs820227	chr17:73615933	ESC_height	ESC	height	chr17	73615922	73615941	-	MA0494.1	Nr1h3::Rxra	Nuclear_receptor	10.8496	-0.0469128	32.5002	0.84444
H3F3B	rs820151	rs820227	chr17:73615983	ESC_height	ESC	height	chr17	73615982	73615997	-	MA0732.1	EGR3	C2H2_ZF	6.90747	0.202633	10.0311	0.890548
HCG27	rs115130140	rs3819299	chr6:31410537	ESC_BMI	ESC	BMI	chr6	31410534	31410542	+	MA0259.1	ARNT::HIF1A	bHLH	7.52149	0.501972	9.00094	0.888657
HCG27	rs115130140	rs3819299	chr6:31410537	ESC_BMI	ESC	BMI	chr6	31410534	31410544	+	MA1106.1	HIF1A	bHLH	8.14986	0.744951	14.9114	0.917171
HCG27	rs115660274	rs3819299	chr6:31409802	ESC_BMI	ESC	BMI	chr6	31409793	31409802	-	MA0597.1	THAP1	THAP_finger	7.03507	0.463244	11.7951	0.909267
HCG4	rs2734903	rs16896742	chr6:29909924	ESC_AaM	ESC	AaM	chr6	29909924	29909942	+	MA0051.1	IRF2	IRF	10.845	-0.51734	-4.64661	0.843579
HCG4	rs2734903	rs16896742	chr6:29909924	HN_AaM	HN	AaM	chr6	29909924	29909942	+	MA0051.1	IRF2	IRF	10.845	-0.51734	-4.64661	0.843579
HCG4	rs2734903	rs16896742	chr6:29909924	HP_AaM	HP	AaM	chr6	29909924	29909942	+	MA0051.1	IRF2	IRF	10.845	-0.51734	-4.64661	0.843579
[truncated: 4,732 more rows]
