# Supplementary material for: Cis-regulatory architecture of human ESC-derived hypothalamic neuron differentiation aids in variant-to-gene mapping of relevant complex traits
Source: Nat Commun. 2021 Nov 19;12:6749. doi: 10.1038/s41467-021-27001-4 (PMC8604959; doi:10.1038/s41467-021-27001-4)
Supplement: Supplementary file 12 — Supplementary Data 9 [file 41467_2021_27001_MOESM12_ESM.xlsx]

## Sheet: Sheet1
REAGENT & RESOURCES	SOURCE	IDENTIFIER
Chemicals, Peptides, and Recombinant Proteins
2-Mercaptoethanol	ThermoFisher Scientific	Cat#21985023
AMPure XP beads	Agencourt	Cat#A63882
BDNF	Peprotech	Cat#450-02
DAPT	Selleckchem	Cat#2215
DMEM/F-12	ThermoFisher Scientific	Cat#11320
DpnII	NEB	Cat#R0543M
GlutaMAX	ThermoFisher Scientific	Cat#35050061
KnockOut DMEM	ThermoFisher Scientific	Cat#10829018
KnockOut Serum Replacement	ThermoFisher Scientific	Cat#10828028
Laminin	ThermoFisher Scientific	Cat#23017015
LDN193289	Selleckchem	Cat#S2618
MEM Non-Essential Amino Acids	ThermoFisher Scientific	Cat#11140050
N-2 Supplement	ThermoFisher Scientific	Cat#17502048
NEBuffer DpnII	NEB	Cat#R0543M
Phenol/Chloroform/Isoamyl Alcohol	Fisher Scientific	Cat#BP1752I400
Poly-L-Ornithine	Sigma-Aldrich	Cat#A-004-C
Protease Inhibitor Cocktail	Roche	Cat#11836170001
Proteinase K	Denville Scientific	Cat#CB3210-5
Purmorphamine	Selleckchem	Cat#S3042
RNase A	Millipore	Cat#708563
SB431542	Selleckchem	Cat#S1067
Sonic Hedgehog (Shh)	R&D	Cat#1845-SH
T4 DNA Ligase (HC)	ThermoFisher	Cat#FEREL0013
	Scientific
Triton X-100	Sigma-Aldrich	Cat#X100
TRIzol Reagent	Invitrogen	Cat#15596018
TrypLE Express Enzyme	ThermoFisher Scientific	Cat#12605010
Y-27632	Selleckchem	Cat#S1049
Antibodies
Polyclonal Goat anti-POMC	ABcam	ab32893
Polyclonal Rabbit anti-TUBB3	Biolegend	802001
Critical Commercial Assays
Brilliant III SYBR qPCR Master Mix	VWR	Cat#97066-528
Direct-zol RNA Miniprep Kit	Zymol	Cat#50444622
DNA 1000 Kit	Agilent	Cat#5067-1504
High Sensitivity DNA Kit	Agilent	Cat#5067-4626
MinElute Reaction Cleanup Kit	Qiagen	Cat#28204
NEBNext Ultra II Directional RNA Library Prep Kit for Illumina	NEB	Cat#E7760S
Nextera DNA Flex Library Prep Kit	Illumina	Cat#FC-121-1030
Nextera Indexing Kit	Illumina	Cat#FC-121-1012
QIAseq FastSelect RNA Removal Kit	Qiagen	Cat#333180
RNA 6000 Nano Kit	Agilent	Cat#5067-1511
SureSelect XT	Agilent	Cat#G9611A
Deposited Data
ATAC-seq data	This paper	GSE152090
Promoter focused Capture C	This paper	GSE152092
RNA-seq data	This paper	GSE152097
Experimental Models: Cell Lines
Human Embryonic Stem Cell Line H9	WiCell	W09
Experimental Models: Organisms/Strains
NA	NA	NA
Oligonucleotides
41K promoter Capture-C probe set	Chesi et al., 2019	Agilent
Recombinant DNA
NA	NA	NA
Software and Algorithms
Adobe Illustrator CC 2019	Adobe	https://www.adobe.com/products/illustrator.html
Bedtools v2.25.0	Quinlan & Hall 2010	https://github.com/arq5x/bedtools2
BiFET v1.4.0	Youn et al., 2019	Bioconductor
BSgenome.Hsapiens.UCSC.hg19.masked v1.3.993	N/A	Bioconductor
Chicago v1.1.8	Cairns et al., 2016	Bioconductor
Circularize v0.4.9	Gu et al., 2014	https://github.com/jokergoo/circlize
Coloc	Giambartolomei et al., 2014	https://github.com/chr1swallace/coloc/
ComplexHeatmap v. 1.12.0	Gu et al., 2016	Bioconductor
corrr v0.4.2	N/A	CRAN
csaw v1.8.1	Lun & Smyth, 2016	Bioconductor
edgeR v3.16.5	Robinson et al., 2010	Bioconductor
Functionally-informed Z-score Imputation (FIZI)	N/A	https://github.com/bogdanlab/fizi
GenomicAlignments v1.10.1	Lawrence et al., 2013	Bioconductor
GenomicRanges v1.26.4	Lawrence et al., 2013	Bioconductor
ggplot2 v3.3.0	Wickham 2009	Bioconductor
gridExtra v2.3	N/A	CRAN
HICUP v0.5.9	Wingett et al., 2015	https://www.bioinformatics.babraham.ac.uk/projects/hicup/
HTSeq v0.6.1	Anders et al., 2015
HyPrColoc	Foley et al., 2019	https://github.com/jrs95/hyprcoloc
Illumina bcl2fastq2 conversion v2.29	Illumina	https://htseq.readthedocs.io/en/master/
LD Score Regression v1.0.0	Finucane et al., 2015	https://github.com/bulik/ldsc
ngsplot	Shen et al., 2014	https://github.com/shenlab-sinai/ngsplot
PIQ	Sherwood et al., 2014	https://bitbucket.org/thashim/piq-single/src/master/
pyGenomeTracks 3.0	Ramírez et al., 2018	https://github.com/deeptools
R (versions 3.3.2, 3,5,2, & 3.6.0)	R Core Team, 2013	https://www.r-project.org/
Rtracklayer v1.34.2	Lawrence et al., 2009	Bioconductor
sambamba v0.6.6	Tarasov et al., 2015	https://github.com/biod/sambamba/releases
SNiPa v3.3	Arnold et al., 2015	http://snipa.helmholtz-muenchen.de/snipa3/
STAR v2.6.0c	Dobin et al., 2013	https://github.com/alexdobin/STAR
tidyverse v1.3.0	Wickham et al., 2019	CRAN
universalmotif v1.0.22	N/A	https://github.com/bjmt/universalmotif
Other
GTeX v8 median expression values	GTEx Consortium et al., 2017	https://www.gtexportal.org/home/datasets
GWAS Summary Statistics - Age at Menarche	Day et al., 2017	https://www.reprogen.org/data_download.html
GWAS Summary Statistics - Anorexia	Watson et al., 2018	https://www.med.unc.edu/pgc/download-results/
GWAS Summary Statistics - Bipolar Disorder	Stahl et al., 2019	https://www.med.unc.edu/pgc/download-results/
GWAS Summary Statistics - Body Mass Index	Yengo et al., 2018	https://portals.broadinstitute.org/collaboration/giant/index.php/GIANT_consortium_data_files
GWAS Summary Statistics - Chronotype	Jones et al., 2019	http://www.t2diabetesgenes.org/data/
GWAS Summary Statistics - Height	Yengo et al., 2018	https://portals.broadinstitute.org/collaboration/giant/index.php/GIANT_consortium_data_files
GWAS Summary Statistics - Leptin Levels BMI Adjusted	Kilpeläinen et al., 2016	https://walker05.u.hpc.mssm.edu/
GWAS Summary Statistics - Major Depressive Disorder	Wray et al., 2018	https://www.med.unc.edu/pgc/download-results/
GWAS Summary Statistics - Post-traumatic Stress Disorder	Nievergelt et al., 2019	https://www.med.unc.edu/pgc/download-results/
GWAS Summary Statistics - Pubertal Growth	Cousminer et al., 2013	https://egg-consortium.org/
GWAS Summary Statistics - Self-reported Sleep	Dashti et al, 2019	http://kp4cd.org/datasets/sleep
GWAS Summary Statistics - Sleep Accelerometer Phenotypes	Jones et al., 2019	http://www.t2diabetesgenes.org/data/
GWAS Summary Statistics - Type II Diabetes	Xue et al., 2018	https://cnsgenomics.com/content/data
Jaspar 2020	Fornes et al., 2019	http://jaspar.genereg.net/
Molecular Signatures Database (MSigDB) v7	Subramanian et al., 2005	https://www.gsea-msigdb.org/gsea/msigdb/index.jsp
MultiTherm Thermomixer	BenchMark	N/A
Novaseq 6000 platform	Illumina	N/A
Olympus IX73	Olympus	N/A
QSonica Q800R	QSonica	N/A
Qubit Fluorometer	Life technologies	N/A
